# Supplementary material for: Activation of AMPK inhibits cervical cancer growth by hyperacetylation of H3K9 through PCAF
Source: Cell Commun Signal. 2024 Jun 3;22:306. doi: 10.1186/s12964-024-01687-7 (PMC11145780; doi:10.1186/s12964-024-01687-7)
Supplement: Supplementary file 1 — Supplementary Material 1 [file 12964_2024_1687_MOESM1_ESM.xlsx]

## Sheet: Sheet1
Modification sites information																				Protein quantitation						Normalized modification sites quantitation
Protein accession	Position	Amino acid	Protein description	Gene name	Localization probability	PEP	Score	Modified sequence	Charge	Mass error [ppm]	MS/MS Count	Cont_1	Cont_2	Cont_3	DrugA_1	DrugA_2	DrugA_3	DrugA/Cont Ratio	DrugA/Cont P value	Cont_1	Cont_2	Cont_3	DrugA_1	DrugA_2	DrugA_3	Cont_1	Cont_2	Cont_3	DrugA_1	DrugA_2	DrugA_3	DrugA/Cont Ratio	DrugA/Cont P value
A0A024RBG1	134	K	Diphosphoinositol polyphosphate phosphohydrolase NUDT4B OS=Homo sapiens OX=9606 GN=NUDT4B PE=3 SV=1	NUDT4B	1	1.21227e-17	121.99	VLQCHK(1)PVHAEYLEK	4	-0.38099	2	1.177	1.071	1.108	0.853	0.916	0.875	0.788	0.0023363
A0A096LP55	42	K	Cytochrome b-c1 complex subunit 6-like, mitochondrial OS=Homo sapiens OX=9606 GN=UQCRHL PE=3 SV=1	UQCRHL	1	1.75174e-10	131.66	EQCEQLEK(1)CVK	2	-0.58336	1	1.235	1.157	1.185	0.84	0.82	0.764	0.678	0.00034038
A0A096LP55	85	K	Cytochrome b-c1 complex subunit 6-like, mitochondrial OS=Homo sapiens OX=9606 GN=UQCRHL PE=3 SV=1	UQCRHL	1	1.22889e-07	96.745	DHCVAHK(1)LFNNLK	3	-0.92229	3	1.193	1.207	1.025	0.93	0.842	0.802	0.752	0.0140574
A0A1B0GVQ0	4	K	Small regulatory polypeptide of amino acid response OS=Homo sapiens OX=9606 GN=SPAAR PE=1 SV=2	SPAAR	1	0.00816272	76.847	MGAK(1)APR	2	-1.8895	2	1.264	1.306	1.149	0.972	0.867	0.442	0.613	0.16102
A0AVT1	978	K	Ubiquitin-like modifier-activating enzyme 6 OS=Homo sapiens OX=9606 GN=UBA6 PE=1 SV=1	UBA6	1	5.69859e-05	76.82	EK(1)YGIEPTMVVQGVK	3	0.63393	1	1.173	1.072	0.972	0.94	0.895	0.947	0.865	0.066878	1.007	0.97	0.944	1.068	1.002	1.057	1.165	1.105	1.03	0.88	0.893	0.896	0.809	0.028045
A1L0T0	599	K	Acetolactate synthase-like protein OS=Homo sapiens OX=9606 GN=ILVBL PE=1 SV=2	ILVBL	1	1.25568e-13	114.55	ENEDQVVK(1)VLHDAQQQCR	3	-0.61105	1	0.988	1.151	1.053	0.958	0.875	0.975	0.88	0.083643	0.892	0.967	0.991	1.098	1.083	0.99	1.108	1.19	1.063	0.872	0.808	0.985	0.793	0.024303
A4D1P6	483	K	WD repeat-containing protein 91 OS=Homo sapiens OX=9606 GN=WDR91 PE=1 SV=2	WDR91	1	0.0049067	72.607	LYDTEAK(1)K	2	1.1948	1									1.014	0.944	0.895	1.015	1.125	1.039
A6NDG6	300	K	Glycerol-3-phosphate phosphatase OS=Homo sapiens OX=9606 GN=PGP PE=1 SV=1	PGP	1	7.37241e-08	124.07	NNQESDCVSK(1)K	2	-1.15	1	1.236	1.187	1.172	0.795	0.783	0.827	0.669	6.068e-05	1.069	1.079	0.966	0.951	0.887	0.93	1.156	1.1	1.213	0.836	0.883	0.889	0.752	0.00114314
A6NDY0	182	K	Embryonic polyadenylate-binding protein 2 OS=Homo sapiens OX=9606 GN=PABPN1L PE=2 SV=1	PABPN1L	1	0.0023475	60.345	VTILCDK(1)FSGHPK	3	-0.87964	1	1.176	1.338	0.887	0.868	0.993	0.738	0.764	0.152836
A6NEC2	163	K	Puromycin-sensitive aminopeptidase-like protein OS=Homo sapiens OX=9606 GN=NPEPPSL1 PE=2 SV=3	NPEPPSL1	1	6.02059e-07	112.44	SK(1)YTTPSGEVR	2	-0.28102	1	1.19	1.113	1.275	0.866	0.769	0.787	0.677	0.00188032
A6NEC2	467	K	Puromycin-sensitive aminopeptidase-like protein OS=Homo sapiens OX=9606 GN=NPEPPSL1 PE=2 SV=3	NPEPPSL1	1	0.0284236	48.568	GMNMYLTK(1)FQQK	3	3.72	1	1.062	1.129	1.106	0.91	0.878	0.914	0.82	0.00083659
A6NEC2	336	K	Puromycin-sensitive aminopeptidase-like protein OS=Homo sapiens OX=9606 GN=NPEPPSL1 PE=2 SV=3	NPEPPSL1	1	0.022229	40.014	ETALLIDPK(1)NSCSSSR	3	-2.2323	1
A6NEN9	125	K	Uncharacterized protein CXorf65 OS=Homo sapiens OX=9606 GN=CXorf65 PE=4 SV=1	CXorf65	1	0.0410619	40.103	IQMLK(1)MK	3	0.55277	1	1.018	1.087	0.973	0.989	0.915	1.017	0.949	0.31066
A6NF01	321	K	Putative nuclear envelope pore membrane protein POM 121B OS=Homo sapiens OX=9606 GN=POM121B PE=5 SV=2	POM121B	1	0.000503437	78.342	PIFTAPPK(1)SEK	3	0.44255	1
A6NHR9	569	K	Structural maintenance of chromosomes flexible hinge domain-containing protein 1 OS=Homo sapiens OX=9606 GN=SMCHD1 PE=1 SV=2	SMCHD1	1	0.00401924	88.495	DCHEK(1)YDK	3	-0.75493	1	1.134	1.295	1.104	0.819	0.85	0.798	0.698	0.0024622	1.046	0.96	1.001	1.007	1.007	0.993	1.084	1.349	1.103	0.813	0.844	0.804	0.696	0.0075592
A6NHR9	1872	K	Structural maintenance of chromosomes flexible hinge domain-containing protein 1 OS=Homo sapiens OX=9606 GN=SMCHD1 PE=1 SV=2	SMCHD1	1	4.27422e-05	94.688	SNGK(1)FGGLQNK	3	-0.92068	5	1.067	1.057	1.004	0.963	0.968	0.94	0.918	0.0151422	1.046	0.96	1.001	1.007	1.007	0.993	1.02	1.101	1.003	0.956	0.961	0.947	0.917	0.097258
A6NI79	206	K	Coiled-coil domain-containing protein 69 OS=Homo sapiens OX=9606 GN=CCDC69 PE=1 SV=1	CCDC69	1	0.0275359	48.981	LILMETVK(1)EK	3	-3.525	1	0.906	0.9	0.72	0.879	1.551	1.044	1.375	0.184482
A6NJ78	230	K	Probable methyltransferase-like protein 15 OS=Homo sapiens OX=9606 GN=METTL15 PE=1 SV=1	METTL15	1	0.00370174	70.908	TYGEEK(1)HAK	3	-0.21576	1
A6NKP2	2	K	Putative short-chain dehydrogenase/reductase family 42E member 2 OS=Homo sapiens OX=9606 GN=SDR42E2 PE=3 SV=3	SDR42E2	1	0.0347845	73.616	MK(1)SNPPR	2	-1.5686	1	0.953	0.97	1.19	1.067	0.825	0.994	0.927	0.50656
A9YTQ3	322	K	Aryl hydrocarbon receptor repressor OS=Homo sapiens OX=9606 GN=AHRR PE=1 SV=3	AHRR	1	3.97104e-21	123.72	ATTSLCESELHGK(1)PNYSAGR	3	-0.48879	1	0.879	1.07	0.968	0.832	1.259	0.992	1.057	0.75664
E7EU14	66	K	Protein PPP5D1 OS=Homo sapiens OX=9606 GN=PPP5D1 PE=2 SV=2	PPP5D1	1	0.000242077	104.2	AIAGDEHK(1)R	2	-0.011306	2	1.301	1.312	1.115	0.713	0.722	0.837	0.609	0.0025647
E7EU14	43	K	Protein PPP5D1 OS=Homo sapiens OX=9606 GN=PPP5D1 PE=2 SV=2	PPP5D1	1	0.00199607	99.139	MK(1)YQECNK	2	-0.2524	3	1.204	1.303	1.194	0.793	0.748	0.758	0.621	0.000137125
O00116	347	K	Alkyldihydroxyacetonephosphate synthase, peroxisomal OS=Homo sapiens OX=9606 GN=AGPS PE=1 SV=1	AGPS	1	0.0033202	65.842	GIIEK(1)SCQGPR	3	-0.45537	1	1.244	1.186	1	0.813	0.915	0.843	0.75	0.0190002	0.977	0.995	0.988	0.998	1.074	1.023	1.273	1.192	1.012	0.815	0.852	0.824	0.716	0.009078
O00116	389	K	Alkyldihydroxyacetonephosphate synthase, peroxisomal OS=Homo sapiens OX=9606 GN=AGPS PE=1 SV=1	AGPS	1	3.96388e-21	113.13	IRPVPEYQK(1)YGSVAFPNFEQGVACLR	3	-0.25363	2	0.925	1.079	1.105	0.914	1.057	0.919	0.93	0.37966	0.977	0.995	0.988	0.998	1.074	1.023	0.947	1.084	1.118	0.916	0.984	0.898	0.889	0.115422
O00139	489	K	Kinesin-like protein KIF2A OS=Homo sapiens OX=9606 GN=KIF2A PE=1 SV=3	KIF2A	1	0.0191505	57.175	SLLALK(1)ECIR	2	-1.2921	1	1.048	1.043	1.054	0.852	1.167	0.836	0.908	0.42052	1.022	0.924	1.041	0.951	0.884	1.113	1.025	1.129	1.012	0.896	1.32	0.751	0.937	0.61672
O00148	52	K	ATP-dependent RNA helicase DDX39A OS=Homo sapiens OX=9606 GN=DDX39A PE=1 SV=2	DDX39A	1	1.46247e-05	94.767	DFLLK(1)PELLR	2	-2.6687	1	1.469	1.079	1.002	0.741	0.857	0.851	0.69	0.046685	1.002	0.968	0.954	1.011	1.06	1.046	1.466	1.115	1.05	0.733	0.808	0.814	0.649	0.017323
O00148	240	K	ATP-dependent RNA helicase DDX39A OS=Homo sapiens OX=9606 GN=DDX39A PE=1 SV=2	DDX39A	1	2.78646e-08	103.01	K(1)FMQDPMEVFVDDETK	3	3.5985	9	1.118	1.117	1.03	0.871	0.94	0.924	0.838	0.0077002	1.002	0.968	0.954	1.011	1.06	1.046	1.116	1.154	1.08	0.862	0.887	0.883	0.786	0.00033747
O00148	161	K	ATP-dependent RNA helicase DDX39A OS=Homo sapiens OX=9606 GN=DDX39A PE=1 SV=2	DDX39A	1	0.0119717	82.417	KDEEVLK(1)K	2	0.24672	3	1.179	1.327	1.123	0.82	0.773	0.779	0.654	0.00132304	1.002	0.968	0.954	1.011	1.06	1.046	1.177	1.371	1.177	0.811	0.729	0.745	0.613	0.00128048
O00148	190	K	ATP-dependent RNA helicase DDX39A OS=Homo sapiens OX=9606 GN=DDX39A PE=1 SV=2	DDX39A	1	0.000854452	69.352	NVK(1)HFVLDECDK	3	1.0453	2	1.147	1.196	1.142	0.851	0.849	0.815	0.722	8.4226e-05	1.002	0.968	0.954	1.011	1.06	1.046	1.145	1.236	1.197	0.842	0.801	0.779	0.677	0.00025611
O00148	162	K	ATP-dependent RNA helicase DDX39A OS=Homo sapiens OX=9606 GN=DDX39A PE=1 SV=2	DDX39A	1	0.00021535	77.776	K(1)NCPHVVVGTPGR	3	-0.0041581	1	1.248	0.974	1.186	0.901	0.882	0.809	0.761	0.030936	1.002	0.968	0.954	1.011	1.06	1.046	1.246	1.006	1.243	0.891	0.832	0.773	0.714	0.0152238
O00148	187	K	ATP-dependent RNA helicase DDX39A OS=Homo sapiens OX=9606 GN=DDX39A PE=1 SV=2	DDX39A	1	0.00723154	88.495	SFSLK(1)NVK	3	-1.217	2	1.218	1.165	1.243	0.799	0.831	0.744	0.655	0.00035585	1.002	0.968	0.954	1.011	1.06	1.046	1.216	1.204	1.303	0.79	0.784	0.711	0.614	0.00031667
O00151	246	K	PDZ and LIM domain protein 1 OS=Homo sapiens OX=9606 GN=PDLIM1 PE=1 SV=4	PDLIM1	1	0.000791564	60.549	APVTK(1)VAASIGNAQK	3	-0.18362	1									0.967	0.998	1.011	1.016	0.969	1.026
O00151	309	K	PDZ and LIM domain protein 1 OS=Homo sapiens OX=9606 GN=PDLIM1 PE=1 SV=4	PDLIM1	1	0.00765766	43.557	GHFFVEDQIYCEK(1)HAR	4	-0.59059	2	1.216	1.172	0.939	1.075	0.778	0.82	0.803	0.158318	0.967	0.998	1.011	1.016	0.969	1.026	1.257	1.174	0.929	1.058	0.803	0.799	0.792	0.146641
O00154	283	K	Cytosolic acyl coenzyme A thioester hydrolase OS=Homo sapiens OX=9606 GN=ACOT7 PE=1 SV=3	ACOT7	1	1.55942e-13	113.54	TNIVTASVDAINFHDK(1)IR	3	-0.54665	2	0.999	1.033	0.927	1.054	0.915	1.071	1.027	0.68904	0.943	1	1.008	1.147	0.884	1.017	1.059	1.033	0.92	0.919	1.035	1.053	0.998	0.98016
O00154	168	K	Cytosolic acyl coenzyme A thioester hydrolase OS=Homo sapiens OX=9606 GN=ACOT7 PE=1 SV=3	ACOT7	1	1.43944e-17	124.16	ATLWYVPLSLK(1)NVDK	3	-0.49031	1	0.842	1.239	0.957	0.933	1.043	0.987	0.975	0.91824	0.943	1	1.008	1.147	0.884	1.017	0.893	1.239	0.949	0.813	1.18	0.971	0.962	0.7998
O00159	269	K	Unconventional myosin-Ic OS=Homo sapiens OX=9606 GN=MYO1C PE=1 SV=4	MYO1C	1	0.00436904	53.168	NPQSYLYLVK(1)GQCAK	3	-0.53625	1									1.018	1.006	1.018	0.981	0.992	0.915
O00170	210	K	AH receptor-interacting protein OS=Homo sapiens OX=9606 GN=AIP PE=1 SV=2	AIP	1	0.0219076	42.317	YYDAIACLK(1)NLQMK	3	3.9137	1	1.136	1.272	1.014	0.83	0.894	0.854	0.753	0.0154233	1.025	0.925	0.957	0.938	1.068	1.058	1.108	1.375	1.06	0.885	0.837	0.807	0.714	0.0173989
O00170	266	K	AH receptor-interacting protein OS=Homo sapiens OX=9606 GN=AIP PE=1 SV=2	AIP	1	1.19076e-05	98.105	YDDNVK(1)AYFK	2	-0.92257	1	1.154	1.218	1.093	0.856	0.825	0.854	0.732	0.00073943	1.025	0.925	0.957	0.938	1.068	1.058	1.126	1.317	1.142	0.913	0.772	0.807	0.695	0.006836
O00186	27	K	Syntaxin-binding protein 3 OS=Homo sapiens OX=9606 GN=STXBP3 PE=1 SV=2	STXBP3	1	0.0273538	57.174	ATVFDDCK(1)K	2	2.2422	1	1.176	1.22	1.01	0.892	0.799	0.902	0.761	0.0176374	0.892	1.063	1.091	0.914	0.978	1.07	1.318	1.148	0.926	0.976	0.817	0.843	0.777	0.103298
O00193	13	K	Small acidic protein OS=Homo sapiens OX=9606 GN=SMAP PE=1 SV=1	SMAP	1	0.00285217	75.825	ESHPHGVK(1)R	2	-1.3521	2	1.099	1.252	1.061	0.817	0.853	0.917	0.758	0.0104557	1.001	1.02	1.058	1.006	0.922	1.036	1.098	1.227	1.003	0.812	0.925	0.885	0.788	0.027483
O00231	32	K	26S proteasome non-ATPase regulatory subunit 11 OS=Homo sapiens OX=9606 GN=PSMD11 PE=1 SV=3	PSMD11	1	0.00011134	80.312	EASIDILHSIVK(1)R	3	0.7636	1	1.132	0.991	1.004	0.818	1.001	1.054	0.919	0.37112	1.055	1.034	1.001	0.973	1.034	0.981	1.073	0.958	1.003	0.841	0.968	1.074	0.95	0.52068
O00231	295	K	26S proteasome non-ATPase regulatory subunit 11 OS=Homo sapiens OX=9606 GN=PSMD11 PE=1 SV=3	PSMD11	1	0.00423267	77.288	CVAQASK(1)NR	2	-1.6128	1	1.244	1.271	1.065	0.85	0.728	0.842	0.676	0.0064407	1.055	1.034	1.001	0.973	1.034	0.981	1.179	1.229	1.064	0.874	0.704	0.858	0.702	0.0118007
O00232	212	K	26S proteasome non-ATPase regulatory subunit 12 OS=Homo sapiens OX=9606 GN=PSMD12 PE=1 SV=3	PSMD12	1	7.08745e-16	126.09	INTK(1)FFQEENTEK	3	-0.39858	4	1.037	1.007	0.966	1.031	0.95	1.008	0.993	0.83324	1.001	0.947	1.043	0.998	1.01	0.996	1.036	1.063	0.926	1.033	0.941	1.012	0.987	0.82536
O00232	98	K	26S proteasome non-ATPase regulatory subunit 12 OS=Homo sapiens OX=9606 GN=PSMD12 PE=1 SV=3	PSMD12	1	0.00992435	67.08	SQLK(1)QAVAK	2	-0.19486	1									1.001	0.947	1.043	0.998	1.01	0.996
O00233	198	K	26S proteasome non-ATPase regulatory subunit 9 OS=Homo sapiens OX=9606 GN=PSMD9 PE=1 SV=3	PSMD9	1	0.035678	58.981	GEK(1)HQLR	3	0.093775	1	0.408	0.966	1.908	0.98	0.772	0.965	0.828	0.98368	0.954	1.009	1.012	0.978	0.969	1.04	0.428	0.957	1.885	1.002	0.797	0.928	0.834	0.97774
O00244	60	K	Copper transport protein ATOX1 OS=Homo sapiens OX=9606 GN=ATOX1 PE=1 SV=1	ATOX1	1	3.50643e-06	94.767	TGK(1)TVSYLGLE	2	-0.76054	3	0.988	1.248	1.101	0.829	0.943	0.89	0.798	0.044562	1.047	1.015	1.051	0.965	0.9	1.04	0.944	1.23	1.048	0.859	1.048	0.856	0.858	0.20958
O00244	3	K	Copper transport protein ATOX1 OS=Homo sapiens OX=9606 GN=ATOX1 PE=1 SV=1	ATOX1	1	0.000127418	67.11	PK(1)HEFSVDMTCGGCAEAVSR	3	-0.25891	1	0.978	0.957	1.185	0.835	1.08	0.964	0.923	0.46554	1.047	1.015	1.051	0.965	0.9	1.04	0.934	0.943	1.127	0.865	1.2	0.927	0.996	0.93356
O00257	312	K	E3 SUMO-protein ligase CBX4 OS=Homo sapiens OX=9606 GN=CBX4 PE=1 SV=3	CBX4	1	0.0327997	56.087	TFK(1)K(1)AAGAEEK	3	-1.3046	1	1.057	1.098	1.039	0.884	1.037	0.884	0.878	0.075959	0.892	0.913	1.109	1.156	0.981	0.976	1.185	1.203	0.937	0.765	1.057	0.906	0.82	0.180404
O00257	311	K	E3 SUMO-protein ligase CBX4 OS=Homo sapiens OX=9606 GN=CBX4 PE=1 SV=3	CBX4	1	0.0327997	56.087	TFK(1)K(1)AAGAEEK	3	-1.3046	1	1.057	1.098	1.039	0.884	1.037	0.884	0.878	0.075959	0.892	0.913	1.109	1.156	0.981	0.976	1.185	1.203	0.937	0.765	1.057	0.906	0.82	0.180404
O00264	102	K	Membrane-associated progesterone receptor component 1 OS=Homo sapiens OX=9606 GN=PGRMC1 PE=1 SV=3	PGRMC1	1	0.0363847	59.052	VFDVTK(1)GR	2	-0.6648	1	1.169	1.175	1.07	0.87	0.863	0.853	0.757	0.00086016	1.028	0.999	1.09	0.884	0.924	1.008	1.137	1.176	0.982	0.984	0.934	0.846	0.839	0.069404
O00264	105	K	Membrane-associated progesterone receptor component 1 OS=Homo sapiens OX=9606 GN=PGRMC1 PE=1 SV=3	PGRMC1	1	5.47865e-05	81.148	K(1)FYGPEGPYGVFAGR	2	-0.57065	1	1.222	1.227	1.198	0.776	0.794	0.783	0.645	7.9586e-07	1.028	0.999	1.09	0.884	0.924	1.008	1.189	1.228	1.099	0.878	0.859	0.777	0.715	0.0025618
O00267	199	K	Transcription elongation factor SPT5 OS=Homo sapiens OX=9606 GN=SUPT5H PE=1 SV=1	SUPT5H	1	2.34011e-07	97.223	K(1)FIAYQFTDTPLQIK	3	3.0786	1	0.927	1.189	1.077	1.053	0.957	0.796	0.879	0.29852	0.993	1.022	0.963	1.017	1.011	0.988	0.934	1.163	1.118	1.035	0.947	0.806	0.867	0.22336
O00273	281	K	DNA fragmentation factor subunit alpha OS=Homo sapiens OX=9606 GN=DFFA PE=1 SV=1	DFFA	1	9.1637e-09	130.2	K(1)TETVQEACER	2	-0.54821	1	1.296	1.114	1.221	0.784	0.756	0.83	0.653	0.00119561	1.037	1.047	1.061	0.926	0.952	0.921	1.25	1.064	1.151	0.847	0.794	0.901	0.734	0.0064023
O00299	119	K	Chloride intracellular channel protein 1 OS=Homo sapiens OX=9606 GN=CLIC1 PE=1 SV=4	CLIC1	1	3.18522e-14	117.65	FSAYIK(1)NSNPALNDNLEK	4	-2.1109	2	1.166	1.113	1.145	0.837	0.897	0.841	0.752	0.00039919	0.966	0.969	0.969	1.077	1.049	0.969	1.207	1.149	1.182	0.777	0.855	0.868	0.707	0.00074386
O00299	49	K	Chloride intracellular channel protein 1 OS=Homo sapiens OX=9606 GN=CLIC1 PE=1 SV=4	CLIC1	1	5.52218e-17	130.95	GVTFNVTTVDTK(1)R	3	0.81404	2	1.078	1.083	1.033	0.913	0.957	0.935	0.878	0.0030565	0.966	0.969	0.969	1.077	1.049	0.969	1.116	1.118	1.066	0.848	0.912	0.965	0.826	0.0089566
O00299	135	K	Chloride intracellular channel protein 1 OS=Homo sapiens OX=9606 GN=CLIC1 PE=1 SV=4	CLIC1	1	0.0152491	91.626	GLLK(1)ALK	2	0.44281	1	1.081	1.2	0.967	0.909	0.883	0.96	0.847	0.072342	0.966	0.969	0.969	1.077	1.049	0.969	1.119	1.238	0.998	0.844	0.842	0.991	0.798	0.052425
O00330	120	K	Pyruvate dehydrogenase protein X component, mitochondrial OS=Homo sapiens OX=9606 GN=PDHX PE=1 SV=3	PDHX	1	0.0130223	58.32	IVVEEGSK(1)NIR	2	-1.3411	1	0.946	0.914	0.897	1.107	1.006	1.13	1.176	0.0144806	1.016	1.055	0.999	1.037	0.939	0.962	0.931	0.866	0.898	1.068	1.071	1.175	1.23	0.0054355
O00410	806	K	Importin-5 OS=Homo sapiens OX=9606 GN=IPO5 PE=1 SV=4	IPO5	1	6.53385e-07	111.79	LEEHFK(1)NQELR	2	-0.80417	2	1.092	1.118	1.043	0.841	1.03	0.877	0.845	0.057204	1.014	1.034	0.997	0.973	0.979	0.98	1.077	1.081	1.046	0.864	1.052	0.895	0.877	0.09402
O00410	1052	K	Importin-5 OS=Homo sapiens OX=9606 GN=IPO5 PE=1 SV=4	IPO5	1	1.20786e-25	126.91	IFSIIAEGEMHEAIK(1)HEDPCAK	4	-0.98227	1	1.031	1.106	0.985	0.889	1.159	0.831	0.922	0.44538	1.014	1.034	0.997	0.973	0.979	0.98	1.017	1.07	0.988	0.914	1.184	0.848	0.958	0.63774
O00429	272	K	Dynamin-1-like protein OS=Homo sapiens OX=9606 GN=DNM1L PE=1 SV=2	DNM1L	1	0.00583882	96.034	K(1)YPSLANR	2	-3.3889	1	1.188	1.149	1.14	0.857	0.829	0.837	0.726	3.8467e-05	1.025	0.998	1.028	1.031	1	0.961	1.159	1.151	1.109	0.831	0.829	0.871	0.74	0.000140636
O00429	305	K	Dynamin-1-like protein OS=Homo sapiens OX=9606 GN=DNM1L PE=1 SV=2	DNM1L	1	0.0325752	54.259	DCLPELK(1)TR	2	-0.93454	1	1.108	1.1	1.12	0.819	0.906	0.948	0.803	0.036702	1.025	0.998	1.028	1.031	1	0.961	1.081	1.102	1.089	0.794	0.906	0.986	0.821	0.086223
O00458	371	K	Interferon-related developmental regulator 1 OS=Homo sapiens OX=9606 GN=IFRD1 PE=1 SV=4	IFRD1	1	0.00230244	100.02	K(1)HTYDTFK	3	0.60233	1	1.228	1.119	1.18	0.835	0.826	0.812	0.701	0.00022419	0.908	0.977	0.916	1.061	1.095	0.909	1.352	1.145	1.288	0.787	0.754	0.893	0.643	0.0033623
O00459	541	K	Phosphatidylinositol 3-kinase regulatory subunit beta OS=Homo sapiens OX=9606 GN=PIK3R2 PE=1 SV=2	PIK3R2	1	0.0270268	65.224	TK(1)LEQQLR	2	0.43672	1	1.099	1.181	1.024	0.943	0.897	0.856	0.816	0.0152442
O00469	241	K	Procollagen-lysine,2-oxoglutarate 5-dioxygenase 2 OS=Homo sapiens OX=9606 GN=PLOD2 PE=1 SV=2	PLOD2	1	1.46219e-21	129.2	AK(1)NTFYETLPVAINGNGPTK	3	3.677	1	1.067	1.055	1.162	0.87	0.954	0.891	0.827	0.009878	1.028	1.017	1.083	0.979	0.95	0.917	1.038	1.037	1.073	0.889	1.004	0.972	0.91	0.066355
O00469	153	K	Procollagen-lysine,2-oxoglutarate 5-dioxygenase 2 OS=Homo sapiens OX=9606 GN=PLOD2 PE=1 SV=2	PLOD2	1	0.000426684	76.073	LADK(1)YPVVHIGK	3	-0.59308	1	1.172	1.177	1.086	0.886	0.882	0.797	0.747	0.0025046	1.028	1.017	1.083	0.979	0.95	0.917	1.14	1.157	1.003	0.905	0.928	0.869	0.819	0.0157579
O00479	71	K	High mobility group nucleosome-binding domain-containing protein 4 OS=Homo sapiens OX=9606 GN=HMGN4 PE=1 SV=3	HMGN4	1	0.0111244	66.056	DGNNPAK(1)NR	2	-0.64949	1	1.014	1.214	1.084	0.98	0.844	0.864	0.812	0.041157	1.263	1.16	1.136	1.042	0.619	0.728	0.803	1.047	0.954	0.94	1.363	1.187	1.245	0.185143
O00487	154	K	26S proteasome non-ATPase regulatory subunit 14 OS=Homo sapiens OX=9606 GN=PSMD14 PE=1 SV=1	PSMD14	1	0.0151365	62.633	GK(1)VVIDAFR	2	-0.46904	1	0.988	1.145	1.035	0.97	0.875	0.988	0.894	0.125818	0.996	0.948	0.913	1.035	1.122	0.962	0.992	1.208	1.134	0.937	0.78	1.027	0.823	0.117818
O00512	98	K	B-cell CLL/lymphoma 9 protein OS=Homo sapiens OX=9606 GN=BCL9 PE=1 SV=4	BCL9	1	0.00673685	62.081	NGAGNGAK(1)GK(1)GK(1)R	2	1.7824	2	1.155	1.243	1.128	0.838	0.818	0.818	0.702	0.00030456
O00512	94	K	B-cell CLL/lymphoma 9 protein OS=Homo sapiens OX=9606 GN=BCL9 PE=1 SV=4	BCL9	1	0.00673685	62.081	NGAGNGAK(1)GK(1)GK(1)R	2	1.7824	2	1.155	1.243	1.128	0.838	0.818	0.818	0.702	0.00030456
O00512	96	K	B-cell CLL/lymphoma 9 protein OS=Homo sapiens OX=9606 GN=BCL9 PE=1 SV=4	BCL9	1	0.00673685	62.081	NGAGNGAK(1)GK(1)GK(1)R	2	1.7824	2	1.155	1.243	1.128	0.838	0.818	0.818	0.702	0.00030456
O00541	545	K	Pescadillo homolog OS=Homo sapiens OX=9606 GN=PES1 PE=1 SV=1	PES1	1	0.029502	76.679	EK(1)YLYQK	2	-0.93995	1	1.011	1.099	1.033	0.991	0.973	0.893	0.909	0.078158	1.141	1.115	1.065	0.868	0.894	0.804	0.886	0.986	0.97	1.142	1.088	1.111	1.176	0.0107641
O00541	49	K	Pescadillo homolog OS=Homo sapiens OX=9606 GN=PES1 PE=1 SV=1	PES1	1	0.0254094	43.635	GIYPHEPK(1)HK	4	0.048178	1	1.229	1.297	1.135	0.794	0.724	0.822	0.639	0.0011767	1.141	1.115	1.065	0.868	0.894	0.804	1.077	1.163	1.066	0.915	0.81	1.022	0.831	0.059743
O00541	322	K	Pescadillo homolog OS=Homo sapiens OX=9606 GN=PES1 PE=1 SV=1	PES1	1	0.0115709	57.785	ELEAQEK(1)HK	3	-0.19831	1	1.097	1.032	1.087	0.762	0.949	1.073	0.866	0.20588	1.141	1.115	1.065	0.868	0.894	0.804	0.961	0.926	1.021	0.878	1.062	1.335	1.126	0.44648
O00560	119	K	Syntenin-1 OS=Homo sapiens OX=9606 GN=SDCBP PE=1 SV=1	SDCBP	1	0.00366526	65.179	EVILCK(1)DQDGK	3	0.0048472	1									0.965	0.927	0.971	1.059	1.021	1.076
O00566	157	K	U3 small nucleolar ribonucleoprotein protein MPP10 OS=Homo sapiens OX=9606 GN=MPHOSPH10 PE=1 SV=2	MPHOSPH10	1	0.0135334	62.088	AENSSK(1)SDLR	2	-0.6674	1	0.872	1.073	0.941	1.087	1.065	0.962	1.079	0.3342	0.986	0.99	0.982	1.086	0.993	0.956	0.884	1.084	0.958	1.001	1.073	1.006	1.053	0.43974
O00566	678	K	U3 small nucleolar ribonucleoprotein protein MPP10 OS=Homo sapiens OX=9606 GN=MPHOSPH10 PE=1 SV=2	MPHOSPH10	1	0.00896864	61.78	QDISVHK(1)LK	3	-0.34077	1	1.079	0.932	1.029	1.077	0.903	0.98	0.974	0.70222	0.986	0.99	0.982	1.086	0.993	0.956	1.094	0.941	1.048	0.992	0.909	1.025	0.949	0.41976
O00571	81	K	ATP-dependent RNA helicase DDX3X OS=Homo sapiens OX=9606 GN=DDX3X PE=1 SV=3	DDX3X	1	0.00156857	87.713	GK(1)SSFFSDR	2	-0.52183	1	0.997	0.927	0.909	1.032	1.03	1.106	1.118	0.037598	0.996	0.939	1.036	0.994	1.028	1.006	1.001	0.987	0.877	1.038	1.002	1.099	1.096	0.137484
O00571	215	K	ATP-dependent RNA helicase DDX3X OS=Homo sapiens OX=9606 GN=DDX3X PE=1 SV=3	DDX3X	1	0.000331322	93.649	HAIPIIK(1)EK	3	0.4027	1	1.333	1.054	1.216	0.84	0.748	0.808	0.665	0.0060989	0.996	0.939	1.036	0.994	1.028	1.006	1.338	1.122	1.174	0.845	0.728	0.803	0.654	0.0034758
O00629	47	K	Importin subunit alpha-3 OS=Homo sapiens OX=9606 GN=KPNA4 PE=1 SV=1	KPNA4	1	0.00545985	104.76	DEHLLK(1)R	3	0.41476	1	1.225	1.276	1.271	0.923	0.507	0.798	0.591	0.091202	0.96	0.931	1.016	1.061	1.057	0.915	1.276	1.371	1.251	0.87	0.48	0.872	0.57	0.096537
O00712	318	K	Nuclear factor 1 B-type OS=Homo sapiens OX=9606 GN=NFIB PE=1 SV=2	NFIB	0.960262	0.00086185	61.561	K(0.96)PEK(0.04)PLFSSASPQDSSPR	3	-2.1953	1	1.045	0.948	0.961	0.993	1.043	1.009	1.031	0.409	0.953	1.066	0.889	1.193	0.836	1.08	1.097	0.889	1.081	0.832	1.248	0.934	0.983	0.8504
O00712	100	K	Nuclear factor 1 B-type OS=Homo sapiens OX=9606 GN=NFIB PE=1 SV=2	NFIB	1	0.000128796	79.886	K(1)HPCCVLSNPDQK	3	0.22205	1	1.238	1.094	1.104	0.901	0.876	0.786	0.746	0.00702	0.953	1.066	0.889	1.193	0.836	1.08	1.299	1.026	1.242	0.755	1.048	0.728	0.71	0.061576
O00743	231	K	Serine/threonine-protein phosphatase 6 catalytic subunit OS=Homo sapiens OX=9606 GN=PPP6C PE=1 SV=1	PPP6C	1	1.4796e-24	137.61	VTNEFVHINNLK(1)LICR	3	0.21722	1	1.025	1.131	1.132	0.846	0.883	0.982	0.825	0.024658	1.008	0.986	0.985	0.998	0.995	0.996	1.017	1.147	1.149	0.848	0.887	0.986	0.821	0.030657
O00743	17	K	Serine/threonine-protein phosphatase 6 catalytic subunit OS=Homo sapiens OX=9606 GN=PPP6C PE=1 SV=1	PPP6C	1	0.00620388	60.305	LCK(1)YLPENDLK	3	0.74509	2	1.022	1.002	1.064	0.836	1.142	0.935	0.943	0.51406	1.008	0.986	0.985	0.998	0.995	0.996	1.014	1.016	1.08	0.838	1.148	0.939	0.941	0.50228
O00762	121	K	Ubiquitin-conjugating enzyme E2 C OS=Homo sapiens OX=9606 GN=UBE2C PE=1 SV=1	UBE2C	1	0.0146511	61.11	EK(1)WSALYDVR	2	-0.43242	1	1.113	1.1	1.088	0.92	0.933	0.846	0.818	0.00294	1.094	1.142	1.108	0.97	0.918	0.833	1.017	0.963	0.982	0.948	1.016	1.016	1.006	0.84678
O14497	1905	K	AT-rich interactive domain-containing protein 1A OS=Homo sapiens OX=9606 GN=ARID1A PE=1 SV=3	ARID1A	1	3.72724e-37	135.68	HVTTAEGTPGTTDQEGPPPDGPPEK(1)R	3	0.1321	1	1.021	1.144	0.634	0.752	1.357	1.092	1.144	0.61452	0.95	1.007	0.96	0.916	1.137	1.06	1.075	1.136	0.66	0.821	1.193	1.03	1.06	0.73226
O14497	1938	K	AT-rich interactive domain-containing protein 1A OS=Homo sapiens OX=9606 GN=ARID1A PE=1 SV=3	ARID1A	1	0.000394558	65.175	ESSK(1)FPFGISPAQSHR	3	1.1245	1	0.973	0.944	0.967	1.019	1.024	1.073	1.08	0.0149636	0.95	1.007	0.96	0.916	1.137	1.06	1.024	0.937	1.007	1.112	0.901	1.012	1.019	0.82134
O14497	250	K	AT-rich interactive domain-containing protein 1A OS=Homo sapiens OX=9606 GN=ARID1A PE=1 SV=3	ARID1A	1	1.2885e-31	118.22	GGTPGSGAAAAAGSK(1)PPPSSSASASSSSSSFAQQR	4	-0.4375	1	1.492	1.438	1.602	0.406	0.494	0.569	0.324	0.00038177	0.95	1.007	0.96	0.916	1.137	1.06	1.571	1.428	1.669	0.443	0.434	0.537	0.303	0.000122876
O14545	77	K	TRAF-type zinc finger domain-containing protein 1 OS=Homo sapiens OX=9606 GN=TRAFD1 PE=1 SV=1	TRAFD1	1	2.4529e-06	109.16	K(1)HEETECPLR	3	-0.40075	1	1.251	1.22	1.283	0.772	0.708	0.766	0.598	7.9817e-05	1.073	1.097	1.048	1.053	0.848	0.97	1.166	1.112	1.224	0.733	0.835	0.79	0.673	0.00106466
O14561	92	K	Acyl carrier protein, mitochondrial OS=Homo sapiens OX=9606 GN=NDUFAB1 PE=1 SV=3	NDUFAB1	1	0.00956636	67.385	LYDK(1)IDPEK	3	-1.0706	2	0.99	0.922	0.889	1.077	1.105	1.016	1.142	0.029724	0.969	0.972	1.034	1.076	0.965	1.002	1.022	0.949	0.86	1.001	1.145	1.014	1.116	0.168244
O14561	151	K	Acyl carrier protein, mitochondrial OS=Homo sapiens OX=9606 GN=NDUFAB1 PE=1 SV=3	NDUFAB1	1	3.17279e-11	109.79	LMCPQEIVDYIADK(1)K	3	-0.2501	2	0.99	0.958	0.875	1.076	1.036	1.064	1.125	0.036764	0.969	0.972	1.034	1.076	0.965	1.002	1.022	0.986	0.846	1	1.074	1.062	1.099	0.192877
O14617	1026	K	AP-3 complex subunit delta-1 OS=Homo sapiens OX=9606 GN=AP3D1 PE=1 SV=1	AP3D1	1	0.000624037	58.246	GTLSFIAK(1)NDEGATHEK	4	2.5023	1	1.101	1.113	0.996	0.871	0.976	0.943	0.869	0.045524	1.028	1.021	0.981	1.018	1.018	0.969	1.071	1.09	1.015	0.856	0.959	0.973	0.878	0.045542
O14639	341	K	Actin-binding LIM protein 1 OS=Homo sapiens OX=9606 GN=ABLIM1 PE=1 SV=3	ABLIM1	1	0.0316637	62.166	QSTK(1)TEEK	2	-0.10308	1	1.42	1.427	1.465	0.559	0.529	0.6	0.391	1.77202e-05	1.085	0.968	1.112	0.907	0.967	0.961	1.309	1.474	1.317	0.616	0.547	0.624	0.436	0.000124382
O14657	152	K	Torsin-1B OS=Homo sapiens OX=9606 GN=TOR1B PE=1 SV=2	TOR1B	1	0.0152841	57.347	IK(1)LYQDQLQK	3	4.2187	1	1.056	1.117	1.055	0.901	0.934	0.937	0.859	0.0025757	1.065	0.96	0.995	1.003	0.953	1.037	0.992	1.164	1.06	0.898	0.98	0.904	0.865	0.057075
O14662	281	K	Syntaxin-16 OS=Homo sapiens OX=9606 GN=STX16 PE=1 SV=3	STX16	1	4.46113e-10	104.76	IDYNVEQSCIK(1)TEDGLK	3	1.0784	1	1.138	1.134	1.073	0.867	0.877	0.911	0.794	0.000678	0.821	1.035	1.066	0.999	1.068	1.024	1.386	1.096	1.007	0.868	0.821	0.89	0.739	0.04074
O14686	3063	K	Histone-lysine N-methyltransferase 2D OS=Homo sapiens OX=9606 GN=KMT2D PE=1 SV=2	KMT2D	1	0.000463346	92.538	K(1)DIFNEHLR	3	0.56085	1	1.151	1.035	0.862	1.182	0.845	0.926	0.969	0.80324
O14686	2096	K	Histone-lysine N-methyltransferase 2D OS=Homo sapiens OX=9606 GN=KMT2D PE=1 SV=2	KMT2D	1	5.51135e-07	119.27	K(1)TDRPALHLR	3	-0.066111	2	1.136	1.257	1.215	0.849	0.767	0.776	0.663	0.00071716
O14686	3119	K	Histone-lysine N-methyltransferase 2D OS=Homo sapiens OX=9606 GN=KMT2D PE=1 SV=2	KMT2D	1	1.60487e-06	97.734	LASVLPEVK(1)PK	3	-0.45391	1	1.031	1.091	1.033	0.887	0.978	0.981	0.902	0.052035
O14686	2468	K	Histone-lysine N-methyltransferase 2D OS=Homo sapiens OX=9606 GN=KMT2D PE=1 SV=2	KMT2D	1	2.67021e-05	75.533	DPFAPLHK(1)PPRPQPPEVAFK	4	-0.42014	2	0.947	1.129	1.054	1.092	0.769	1.009	0.917	0.46522
O14737	33	K	Programmed cell death protein 5 OS=Homo sapiens OX=9606 GN=PDCD5 PE=1 SV=3	PDCD5	1	6.49555e-07	93.478	HGDPGDAAQQEAK(1)HR	3	-0.73982	2	0.921	1.21	1.201	0.99	0.819	0.859	0.801	0.109899	0.914	1.069	0.994	1.036	1.017	0.968	1.008	1.132	1.208	0.956	0.805	0.887	0.791	0.032158
O14737	20	K	Programmed cell death protein 5 OS=Homo sapiens OX=9606 GN=PDCD5 PE=1 SV=3	PDCD5	1	9.30849e-37	149.84	LAELQAK(1)HGDPGDAAQQEAK	3	-0.54117	2	1.078	1.185	1.007	0.932	0.922	0.875	0.835	0.024765	0.914	1.069	0.994	1.036	1.017	0.968	1.179	1.109	1.013	0.9	0.907	0.904	0.821	0.047605
O14744	387	K	Protein arginine N-methyltransferase 5 OS=Homo sapiens OX=9606 GN=PRMT5 PE=1 SV=4	PRMT5	1	0.0135278	77.662	IK(1)LYAVEK	2	-0.39892	1									1.004	0.957	0.958	0.977	1	1.019
O14744	490	K	Protein arginine N-methyltransferase 5 OS=Homo sapiens OX=9606 GN=PRMT5 PE=1 SV=4	PRMT5	1	0.00883102	51.786	EK(1)DRDPEAQFEMPYVVR	3	-0.90498	1	1.154	1.112	1.135	0.935	0.764	0.899	0.764	0.0121593	1.004	0.957	0.958	0.977	1	1.019	1.149	1.162	1.185	0.957	0.764	0.882	0.745	0.045962
O14745	240	K	Na(+)/H(+) exchange regulatory cofactor NHE-RF1 OS=Homo sapiens OX=9606 GN=SLC9A3R1 PE=1 SV=4	SLC9A3R1	1	0.0138375	80.688	ETDEFFK(1)K	2	-0.82236	1	1.298	1.302	1.179	0.843	0.696	0.681	0.587	0.002058	1.033	1.043	0.988	0.985	0.986	0.985	1.257	1.248	1.193	0.856	0.706	0.691	0.609	0.002037
O14745	19	K	Na(+)/H(+) exchange regulatory cofactor NHE-RF1 OS=Homo sapiens OX=9606 GN=SLC9A3R1 PE=1 SV=4	SLC9A3R1	1	0.00056817	58.564	LCCLEK(1)GPNGYGFHLHGEK	4	0.093803	1	0.944	0.906	0.928	1	1.094	1.128	1.16	0.0180601	1.033	1.043	0.988	0.985	0.986	0.985	0.914	0.869	0.939	1.015	1.11	1.145	1.201	0.0128416
O14776	753	K	Transcription elongation regulator 1 OS=Homo sapiens OX=9606 GN=TCERG1 PE=1 SV=2	TCERG1	1	0.00410614	60.301	ATFSEFAAK(1)HAK	3	0.96343	1									1.018	1.027	0.946	1.015	1.023	0.99
O14879	369	K	Interferon-induced protein with tetratricopeptide repeats 3 OS=Homo sapiens OX=9606 GN=IFIT3 PE=1 SV=1	IFIT3	1	5.01584e-06	101.65	YCNLQK(1)YNGK	3	0.44491	1	1.105	1.04	0.997	0.934	0.955	0.97	0.91	0.042236	0.991	0.982	0.97	1.057	0.963	1.008	1.115	1.059	1.028	0.884	0.992	0.962	0.886	0.044181
O14880	37	K	Microsomal glutathione S-transferase 3 OS=Homo sapiens OX=9606 GN=MGST3 PE=1 SV=1	MGST3	1	3.51302e-06	68.445	YK(1)VEYPIMYSTDPENGHIFNCIQR	3	-1.8877	1	1.067	0.943	1.09	1.024	0.947	0.929	0.935	0.29208	0.921	0.99	1.002	0.995	1.101	1.111	1.159	0.953	1.088	1.029	0.86	0.836	0.852	0.136321
O14904	246	K	Protein Wnt-9a OS=Homo sapiens OX=9606 GN=WNT9A PE=1 SV=2	WNT9A	1	0.0113168	69.812	HK(1)YETALK	3	-1.8185	1	1.201	1.224	1.087	0.705	1.013	0.769	0.708	0.036658
O14979	306	K	Heterogeneous nuclear ribonucleoprotein D-like OS=Homo sapiens OX=9606 GN=HNRNPDL PE=1 SV=3	HNRNPDL	1	0.00908986	61.593	CEIK(1)VAQPK	3	0.22847	1	1.302	1.153	1.16	0.869	0.742	0.772	0.659	0.0025005	1.086	1.089	1.048	0.921	0.905	0.919	1.199	1.059	1.107	0.944	0.82	0.84	0.774	0.0105383
O14979	209	K	Heterogeneous nuclear ribonucleoprotein D-like OS=Homo sapiens OX=9606 GN=HNRNPDL PE=1 SV=3	HNRNPDL	1	0.00505409	83.948	VLELK(1)EHK	3	0.47679	1	0.951	1.189	0.989	0.981	0.915	0.975	0.918	0.32196	1.086	1.089	1.048	0.921	0.905	0.919	0.876	1.092	0.944	1.065	1.011	1.061	1.077	0.30604
O14979	180	K	Heterogeneous nuclear ribonucleoprotein D-like OS=Homo sapiens OX=9606 GN=HNRNPDL PE=1 SV=3	HNRNPDL	1	2.32662e-40	164.53	FGEVVDCTIK(1)TDPVTGR	3	0.52634	2	1.072	1.218	1.198	0.834	0.826	0.853	0.72	0.00137764	1.086	1.089	1.048	0.921	0.905	0.919	0.987	1.118	1.143	0.906	0.913	0.928	0.846	0.069899
O14979	204	K	Heterogeneous nuclear ribonucleoprotein D-like OS=Homo sapiens OX=9606 GN=HNRNPDL PE=1 SV=3	HNRNPDL	1	3.48015e-05	88.021	DAASVDK(1)VLELK	3	-2.3918	1	1.131	1.235	1.138	0.735	0.912	0.849	0.712	0.0078962	1.086	1.089	1.048	0.921	0.905	0.919	1.041	1.134	1.086	0.798	1.008	0.924	0.837	0.066319
O14979	302	K	Heterogeneous nuclear ribonucleoprotein D-like OS=Homo sapiens OX=9606 GN=HNRNPDL PE=1 SV=3	HNRNPDL	1	0.000134888	80.69	YHQIGSGK(1)CEIK	3	0.86578	1									1.086	1.089	1.048	0.921	0.905	0.919
O14979	311	K	Heterogeneous nuclear ribonucleoprotein D-like OS=Homo sapiens OX=9606 GN=HNRNPDL PE=1 SV=3	HNRNPDL	1	0.000300354	109.15	VAQPK(1)EVYR	2	-1.4567	1	1.283	1.201	1.173	0.796	0.735	0.814	0.641	0.00040488	1.086	1.089	1.048	0.921	0.905	0.919	1.181	1.103	1.119	0.864	0.812	0.886	0.753	0.00102373
O14979	288	K	Heterogeneous nuclear ribonucleoprotein D-like OS=Homo sapiens OX=9606 GN=HNRNPDL PE=1 SV=3	HNRNPDL	1	2.80103e-08	103.83	GFCFITYTDEEPVK(1)K	3	0.41581	1	1.232	1.127	0.913	0.981	0.916	0.831	0.834	0.155781	1.086	1.089	1.048	0.921	0.905	0.919	1.134	1.035	0.871	1.065	1.012	0.904	0.981	0.86918
O14980	103	K	Exportin-1 OS=Homo sapiens OX=9606 GN=XPO1 PE=1 SV=1	XPO1	1	0.0155404	79.148	NQCEGIK(1)K	3	1.1058	3	1.096	1.251	1.253	0.858	0.724	0.818	0.667	0.0037983	0.996	0.97	0.997	0.997	1.043	1.011	1.1	1.29	1.257	0.861	0.694	0.809	0.648	0.0057626
O14980	1049	K	Exportin-1 OS=Homo sapiens OX=9606 GN=XPO1 PE=1 SV=1	XPO1	1	0.0439429	47.187	QADEEK(1)HK	3	-0.30748	1									0.996	0.97	0.997	0.997	1.043	1.011
O14980	339	K	Exportin-1 OS=Homo sapiens OX=9606 GN=XPO1 PE=1 SV=1	XPO1	1	0.000611624	98.156	EHDQLIEK(1)R	2	-1.1119	1	1.09	1.205	0.979	0.95	0.904	0.872	0.833	0.050004	0.996	0.97	0.997	0.997	1.043	1.011	1.094	1.242	0.982	0.953	0.867	0.863	0.809	0.049917
O14980	455	K	Exportin-1 OS=Homo sapiens OX=9606 GN=XPO1 PE=1 SV=1	XPO1	1	0.00324677	66.708	DTDSINLYK(1)NMR	3	0.14565	2									0.996	0.97	0.997	0.997	1.043	1.011
O14980	531	K	Exportin-1 OS=Homo sapiens OX=9606 GN=XPO1 PE=1 SV=1	XPO1	1	8.74589e-06	94.692	DLLGLCEQK(1)R	3	0.018739	2	1.128	1.134	0.872	0.871	0.927	1.068	0.914	0.46226	0.996	0.97	0.997	0.997	1.043	1.011	1.133	1.169	0.875	0.874	0.889	1.056	0.887	0.354
O15027	444	K	Protein transport protein Sec16A OS=Homo sapiens OX=9606 GN=SEC16A PE=1 SV=3	SEC16A	1	1.58155e-15	119.88	SHLVGVK(1)PFEADR	3	-0.2183	2	1.163	1.064	0.978	0.954	0.882	0.959	0.872	0.076362	0.971	0.984	0.961	1.043	0.967	1.034	1.198	1.081	1.018	0.915	0.912	0.927	0.835	0.065335
O15027	146	K	Protein transport protein Sec16A OS=Homo sapiens OX=9606 GN=SEC16A PE=1 SV=3	SEC16A	1	6.75007e-06	97.813	QNPGVK(1)NEHR	3	-2.1692	1	1.115	0.887	1.288	1.319	0.508	0.884	0.824	0.43882	0.971	0.984	0.961	1.043	0.967	1.034	1.148	0.901	1.34	1.265	0.525	0.855	0.78	0.347
O15084	205	K	Serine/threonine-protein phosphatase 6 regulatory ankyrin repeat subunit A OS=Homo sapiens OX=9606 GN=ANKRD28 PE=1 SV=5	ANKRD28	1	0.00168546	61.985	K(1)SYTPLHAAASSGMISVVK	3	0.78566	1	1.207	1.08	1.049	0.887	0.939	0.839	0.799	0.0140633	0.841	0.968	0.985	1.066	1.19	1.017	1.435	1.116	1.065	0.832	0.789	0.825	0.676	0.0152756
O15118	1259	K	NPC intracellular cholesterol transporter 1 OS=Homo sapiens OX=9606 GN=NPC1 PE=1 SV=2	NPC1	1	0.000351806	107.34	AK(1)SCATEER	2	0.50678	1	1.199	1.219	1.189	0.809	0.797	0.788	0.664	1.3175e-06	1.01	0.917	0.982	1.018	1.068	0.979	1.187	1.329	1.211	0.795	0.746	0.805	0.629	0.00038444
O15143	339	K	Actin-related protein 2/3 complex subunit 1B OS=Homo sapiens OX=9606 GN=ARPC1B PE=1 SV=3	ARPC1B	1	4.55018e-05	78.326	NSVSQISVLSGGK(1)AK	3	0.26097	1	1.068	1.357	1.021	0.845	0.882	0.827	0.741	0.031883	1.006	0.971	0.974	0.951	1.029	0.998	1.062	1.398	1.048	0.889	0.857	0.829	0.734	0.035239
O15143	307	K	Actin-related protein 2/3 complex subunit 1B OS=Homo sapiens OX=9606 GN=ARPC1B PE=1 SV=3	ARPC1B	1	0.0264156	62.582	FQNLDK(1)K	2	1.6757	1									1.006	0.971	0.974	0.951	1.029	0.998
O15144	269	K	Actin-related protein 2/3 complex subunit 2 OS=Homo sapiens OX=9606 GN=ARPC2 PE=1 SV=1	ARPC2	1	0.0238284	67.334	AK(1)TSDFLK	2	0.60722	1	1.164	1.229	1.194	0.789	0.808	0.814	0.672	2.3343e-05	1.114	1.071	1.024	0.878	0.988	0.948	1.045	1.148	1.166	0.899	0.818	0.859	0.767	0.003756
O15144	77	K	Actin-related protein 2/3 complex subunit 2 OS=Homo sapiens OX=9606 GN=ARPC2 PE=1 SV=1	ARPC2	1	9.35195e-05	80.746	ELQAHGADELLK(1)R	3	0.79122	1	0.987	1.109	0.904	0.989	1.276	0.736	1	0.90702	1.114	1.071	1.024	0.878	0.988	0.948	0.886	1.035	0.883	1.126	1.291	0.776	1.139	0.52982
O15144	259	K	Actin-related protein 2/3 complex subunit 2 OS=Homo sapiens OX=9606 GN=ARPC2 PE=1 SV=1	ARPC2	1	0.00956636	67.385	CSK(1)AYIHTR	2	-0.76183	1	1.171	1.186	1.25	0.742	0.823	0.828	0.663	0.00054304	1.114	1.071	1.024	0.878	0.988	0.948	1.051	1.107	1.221	0.845	0.833	0.873	0.755	0.0037417
O15144	256	K	Actin-related protein 2/3 complex subunit 2 OS=Homo sapiens OX=9606 GN=ARPC2 PE=1 SV=1	ARPC2	1	3.91488e-05	90.614	DYLHYHIK(1)CSK	4	-0.98039	2	1.098	1.093	1.138	0.815	0.939	0.918	0.803	0.0083772	1.114	1.071	1.024	0.878	0.988	0.948	0.986	1.021	1.111	0.928	0.95	0.968	0.913	0.073897
O15144	275	K	Actin-related protein 2/3 complex subunit 2 OS=Homo sapiens OX=9606 GN=ARPC2 PE=1 SV=1	ARPC2	1	0.0341432	53.08	TSDFLK(1)VLNR	2	0.41504	1	0.988	1.189	1.176	0.935	0.746	0.966	0.789	0.076844	1.114	1.071	1.024	0.878	0.988	0.948	0.887	1.11	1.148	1.065	0.755	1.019	0.903	0.47154
O15144	157	K	Actin-related protein 2/3 complex subunit 2 OS=Homo sapiens OX=9606 GN=ARPC2 PE=1 SV=1	ARPC2	1	0.0309802	47.712	DDETMYVESK(1)K	2	-0.3811	1	1.212	1.145	1.227	0.844	0.8	0.772	0.674	0.00029944	1.114	1.071	1.024	0.878	0.988	0.948	1.088	1.069	1.198	0.961	0.81	0.814	0.77	0.0167394
O15144	117	K	Actin-related protein 2/3 complex subunit 2 OS=Homo sapiens OX=9606 GN=ARPC2 PE=1 SV=1	ARPC2	1	0.000144531	80.69	DSIVHQAGMLK(1)R	3	0.012118	3	1.085	1.1	1	0.986	0.836	0.993	0.884	0.119301	1.114	1.071	1.024	0.878	0.988	0.948	0.974	1.027	0.977	1.123	0.846	1.047	1.013	0.94922
O15144	65	K	Actin-related protein 2/3 complex subunit 2 OS=Homo sapiens OX=9606 GN=ARPC2 PE=1 SV=1	ARPC2	1	1.44715e-11	106.93	FYK(1)ELQAHGADELLK	3	1.9085	1	1.183	1.167	1.118	0.858	0.837	0.836	0.73	7.9021e-05	1.114	1.071	1.024	0.878	0.988	0.948	1.062	1.09	1.092	0.977	0.847	0.882	0.834	0.0135226
O15145	158	K	Actin-related protein 2/3 complex subunit 3 OS=Homo sapiens OX=9606 GN=ARPC3 PE=1 SV=3	ARPC3	0.999756	3.08856e-47	170.06	VFDPQNDKPSK(1)WWTCFVK	3	-1.4768	2	1.258	1.177	1.188	0.842	0.797	0.739	0.656	0.00061672	1.014	1.09	0.998	0.863	1.032	0.978	1.241	1.08	1.19	0.976	0.772	0.756	0.713	0.020023
O15145	56	K	Actin-related protein 2/3 complex subunit 3 OS=Homo sapiens OX=9606 GN=ARPC3 PE=1 SV=3	ARPC3	1	1.84202e-10	131.06	ANVFFK(1)NYEIK	2	-1.3512	2	1.145	1.191	1.082	0.881	0.867	0.836	0.756	0.00093879	1.014	1.09	0.998	0.863	1.032	0.978	1.129	1.093	1.084	1.021	0.84	0.855	0.822	0.034379
O15145	61	K	Actin-related protein 2/3 complex subunit 3 OS=Homo sapiens OX=9606 GN=ARPC3 PE=1 SV=3	ARPC3	1	1.12589e-05	98.902	NYEIK(1)NEADR	2	-0.9048	1	1.276	1.142	1.104	0.679	0.833	0.965	0.703	0.031415	1.014	1.09	0.998	0.863	1.032	0.978	1.258	1.048	1.106	0.787	0.807	0.987	0.756	0.035116
O15160	224	K	DNA-directed RNA polymerases I and III subunit RPAC1 OS=Homo sapiens OX=9606 GN=POLR1C PE=1 SV=1	POLR1C	1	0.000350671	68.751	DHAK(1)FSPVATASYR	3	0.0071837	1	1.132	1.134	0.968	0.941	0.876	0.95	0.856	0.057798	0.959	0.982	0.921	1.002	1.076	1.088	1.18	1.155	1.051	0.939	0.814	0.873	0.776	0.0094783
O15160	167	K	DNA-directed RNA polymerases I and III subunit RPAC1 OS=Homo sapiens OX=9606 GN=POLR1C PE=1 SV=1	POLR1C	1	0.000103085	68.525	DSSDPNELYVNHK(1)VYTR	3	-1.8603	1	1.183	0.931	1.016	0.98	0.922	0.968	0.917	0.3202	0.959	0.982	0.921	1.002	1.076	1.088	1.234	0.948	1.103	0.978	0.857	0.89	0.83	0.100598
O15173	193	K	Membrane-associated progesterone receptor component 2 OS=Homo sapiens OX=9606 GN=PGRMC2 PE=1 SV=1	PGRMC2	1	0.0338047	60.754	EK(1)YDYVGR	2	1.2648	2	1.143	1.179	1.1	0.856	0.863	0.859	0.753	0.0050606	0.982	0.972	0.903	1.078	1.049	1.058	1.164	1.213	1.218	0.794	0.823	0.812	0.676	2.2765e-05
O15228	643	K	Dihydroxyacetone phosphate acyltransferase OS=Homo sapiens OX=9606 GN=GNPAT PE=1 SV=1	GNPAT	1	0.0308571	64.803	LGVVEK(1)K	3	-0.80359	1	0.867	0.819	0.759	1.219	1.251	1.085	1.454	0.003041	0.942	0.943	0.958	1.05	1.139	0.932	0.92	0.869	0.792	1.161	1.098	1.164	1.326	0.0039791
O15231	612	K	Zinc finger protein 185 OS=Homo sapiens OX=9606 GN=ZNF185 PE=1 SV=3	ZNF185	1	0.0224462	54.343	K(1)PPCGSTPYSER	2	-0.18494	1	1.36	1.142	1.145	0.888	0.786	0.68	0.645	0.0102783	0.94	0.984	1.022	0.981	0.978	0.983	1.447	1.161	1.12	0.905	0.804	0.692	0.644	0.0169621
O15235	129	K	28S ribosomal protein S12, mitochondrial OS=Homo sapiens OX=9606 GN=MRPS12 PE=1 SV=1	MRPS12	1	0.000746328	79.659	GK(1)YDCGHVQK	3	2.1276	1	1.222	1.307	1.29	0.719	0.725	0.738	0.571	1.70703e-05	1	0.968	0.995	1.044	1.002	1.009	1.222	1.35	1.296	0.689	0.724	0.731	0.554	6.3353e-05
O15269	207	K	Serine palmitoyltransferase 1 OS=Homo sapiens OX=9606 GN=SPTLC1 PE=1 SV=1	SPTLC1	1	0.0165291	89.355	SDIK(1)LFK	2	-0.99872	1	1.068	1.144	1.095	0.859	0.811	1.022	0.814	0.043858	0.982	0.981	0.985	1.03	0.959	1.073	1.088	1.166	1.112	0.834	0.846	0.952	0.782	0.0060789
O15294	540	K	UDP-N-acetylglucosamine--peptide N-acetylglucosaminyltransferase 110 kDa subunit OS=Homo sapiens OX=9606 GN=OGT PE=1 SV=3	OGT	1	0.00113493	63.181	INVLHK(1)PPYEHPK	4	-2.8097	1	1.094	1.153	0.881	1.171	0.661	1.039	0.918	0.6056	1.032	1.087	1.118	0.925	0.95	0.937	1.06	1.061	0.788	1.266	0.696	1.109	1.056	0.88244
O15305	149	K	Phosphomannomutase 2 OS=Homo sapiens OX=9606 GN=PMM2 PE=1 SV=1	PMM2	1	0.00573275	67.334	IEFYELDK(1)K	3	-0.54327	1	1.181	1.087	0.934	0.918	0.911	0.968	0.874	0.140181	0.997	1.042	1.068	1.027	0.965	0.945	1.185	1.043	0.875	0.894	0.944	1.024	0.922	0.48116
O15347	170	K	High mobility group protein B3 OS=Homo sapiens OX=9606 GN=HMGB3 PE=1 SV=4	HMGB3	0.996157	0.0174059	54.343	GK(0.004)FDGAK(0.996)GPAK	3	-0.63964	1	1.137	1.114	1.119	0.882	0.844	0.905	0.781	0.00031561	0.967	1.005	1.025	1.041	0.959	1.03	1.176	1.108	1.092	0.847	0.88	0.879	0.772	0.00056369
O15347	161	K	High mobility group protein B3 OS=Homo sapiens OX=9606 GN=HMGB3 PE=1 SV=4	HMGB3	1	0.00484279	94.692	DVADYK(1)SK	3	-0.85241	2	1.113	1.217	1.06	0.885	0.855	0.87	0.77	0.0033593	0.967	1.005	1.025	1.041	0.959	1.03	1.151	1.211	1.034	0.85	0.892	0.845	0.762	0.0055214
O15347	165	K	High mobility group protein B3 OS=Homo sapiens OX=9606 GN=HMGB3 PE=1 SV=4	HMGB3	1	0.0333217	74.464	GK(1)FDGAK	2	-1.2121	1	1.145	1.202	1.088	0.936	0.826	0.803	0.747	0.0060164	0.967	1.005	1.025	1.041	0.959	1.03	1.184	1.196	1.061	0.899	0.861	0.78	0.738	0.0059199
O15347	43	K	High mobility group protein B3 OS=Homo sapiens OX=9606 GN=HMGB3 PE=1 SV=4	HMGB3	1	1.77674e-11	107.98	KNPEVPVNFAEFSK(1)K	3	-0.91225	1	1.084	1.185	1.076	0.833	0.9	0.921	0.793	0.0059616	0.967	1.005	1.025	1.041	0.959	1.03	1.121	1.179	1.05	0.8	0.938	0.894	0.786	0.0138207
O15355	383	K	Protein phosphatase 1G OS=Homo sapiens OX=9606 GN=PPM1G PE=1 SV=1	PPM1G	1	3.87992e-19	155.88	NAGGK(1)VTMDGR	2	-0.42792	3	1.007	1.066	0.988	1.041	0.91	0.987	0.96	0.40602	1.005	1.028	1.017	0.99	0.973	0.926	1.002	1.037	0.971	1.052	0.935	1.066	1.014	0.79324
O15371	426	K	Eukaryotic translation initiation factor 3 subunit D OS=Homo sapiens OX=9606 GN=EIF3D PE=1 SV=1	EIF3D	1	3.2729e-08	104.95	GAVIATELK(1)NNSYK	2	1.8262	2	1.075	1.153	1.202	0.865	0.823	0.882	0.749	0.00171823	1.009	1.044	1.026	0.991	0.92	0.974	1.065	1.104	1.172	0.873	0.895	0.906	0.8	0.00177654
O15371	510	K	Eukaryotic translation initiation factor 3 subunit D OS=Homo sapiens OX=9606 GN=EIF3D PE=1 SV=1	EIF3D	1	0.00516371	74.841	YLILK(1)DPNK	2	-0.47595	1									1.009	1.044	1.026	0.991	0.92	0.974
O15371	275	K	Eukaryotic translation initiation factor 3 subunit D OS=Homo sapiens OX=9606 GN=EIF3D PE=1 SV=1	EIF3D	1	0.0154816	62.338	VGSK(1)LFFDK	2	2.088	1	1.07	1.128	1.03	0.99	0.896	0.887	0.859	0.025424	1.009	1.044	1.026	0.991	0.92	0.974	1.06	1.08	1.004	0.999	0.974	0.911	0.917	0.069418
O15371	505	K	Eukaryotic translation initiation factor 3 subunit D OS=Homo sapiens OX=9606 GN=EIF3D PE=1 SV=1	EIF3D	1	3.17885e-06	111.63	LEEGK(1)YLILK	2	-1.3639	1	1.102	1.153	1.043	0.932	0.905	0.865	0.819	0.0053438	1.009	1.044	1.026	0.991	0.92	0.974	1.092	1.104	1.017	0.94	0.984	0.888	0.875	0.027318
O15372	274	K	Eukaryotic translation initiation factor 3 subunit H OS=Homo sapiens OX=9606 GN=EIF3H PE=1 SV=1	EIF3H	1	5.81004e-26	172.27	QQQQK(1)HQYQQR	3	-2.2721	3	1.233	1.22	1.18	0.868	0.759	0.74	0.652	0.00109794	1.023	1.036	0.987	0.991	0.986	0.962	1.205	1.178	1.196	0.876	0.77	0.769	0.675	0.0120185
O15372	180	K	Eukaryotic translation initiation factor 3 subunit H OS=Homo sapiens OX=9606 GN=EIF3H PE=1 SV=1	EIF3H	1	0.000400206	85.554	EK(1)DFSPEALK	3	-0.20578	2	1.195	1.177	1.048	0.848	0.879	0.854	0.755	0.0028436	1.023	1.036	0.987	0.991	0.986	0.962	1.168	1.136	1.062	0.856	0.891	0.888	0.783	0.00140387
O15391	309	K	Transcription factor YY2 OS=Homo sapiens OX=9606 GN=YY2 PE=2 SV=1	YY2	1	0.000428236	57.045	HQLVHTGEK(1)PFQCTFEGCGK	4	-0.74029	1	1.178	0.929	0.896	0.898	0.992	1.106	0.998	0.9886
O15460	511	K	Prolyl 4-hydroxylase subunit alpha-2 OS=Homo sapiens OX=9606 GN=P4HA2 PE=1 SV=1	P4HA2	1	3.47102e-08	97.797	HAACPVLVGCK(1)WVSNK	3	-4.1549	1	1.18	1.293	1.083	0.793	0.851	0.8	0.687	0.0026022	1.019	1.066	1.058	0.903	0.946	1.006	1.158	1.213	1.024	0.878	0.9	0.795	0.758	0.0119585
O15511	67	K	Actin-related protein 2/3 complex subunit 5 OS=Homo sapiens OX=9606 GN=ARPC5 PE=1 SV=3	ARPC5	1	7.94161e-14	140.82	NPPINTK(1)SQAVK	3	-0.30875	3	1.101	1.305	1.211	0.819	0.785	0.779	0.659	0.00129772	0.938	1.086	0.912	0.968	0.957	1.014	1.174	1.202	1.328	0.846	0.82	0.768	0.657	0.00089822
O15550	799	K	Lysine-specific demethylase 6A OS=Homo sapiens OX=9606 GN=KDM6A PE=1 SV=2	KDM6A	1	4.19352e-07	75.773	ANNNVGTGTCDK(1)VNNIHPAVHTK	4	-1.8061	1	0.998	1.222	0.966	0.949	1.059	0.806	0.883	0.31258
O43143	25	K	Pre-mRNA-splicing factor ATP-dependent RNA helicase DHX15 OS=Homo sapiens OX=9606 GN=DHX15 PE=1 SV=2	DHX15	1	0.028142	52.167	AGTDGK(1)DRDR	3	0.058015	1									0.986	0.983	0.982	1.021	1.052	0.984
O43143	754	K	Pre-mRNA-splicing factor ATP-dependent RNA helicase DHX15 OS=Homo sapiens OX=9606 GN=DHX15 PE=1 SV=2	DHX15	1	4.15666e-10	114.21	TCTDIK(1)PEWLVK	2	-1.4281	2	1.187	1.288	1.135	0.829	0.772	0.79	0.662	0.00064125	0.986	0.983	0.982	1.021	1.052	0.984	1.204	1.31	1.156	0.812	0.734	0.803	0.64	0.00079725
O43143	230	K	Pre-mRNA-splicing factor ATP-dependent RNA helicase DHX15 OS=Homo sapiens OX=9606 GN=DHX15 PE=1 SV=2	DHX15	1	7.94161e-14	140.82	FEDCSSAK(1)TILK	3	-1.5315	2	1.207	1.217	1.193	0.812	0.751	0.82	0.659	0.000122029	0.986	0.983	0.982	1.021	1.052	0.984	1.224	1.238	1.215	0.795	0.714	0.833	0.637	0.0101364
O43143	777	K	Pre-mRNA-splicing factor ATP-dependent RNA helicase DHX15 OS=Homo sapiens OX=9606 GN=DHX15 PE=1 SV=2	DHX15	1	3.32747e-18	119.37	IAPQYYDMSNFPQCEAK(1)R	2	0.60745	4	1.174	1.237	1.083	0.882	0.82	0.804	0.717	0.0022762	0.986	0.983	0.982	1.021	1.052	0.984	1.191	1.258	1.103	0.864	0.779	0.817	0.693	0.00163767
O43143	614	K	Pre-mRNA-splicing factor ATP-dependent RNA helicase DHX15 OS=Homo sapiens OX=9606 GN=DHX15 PE=1 SV=2	DHX15	1	0.0312135	62.463	AADEAK(1)MR	2	-1.6541	1	1.208	1.228	1.225	0.782	0.742	0.815	0.639	8.2059e-05	0.986	0.983	0.982	1.021	1.052	0.984	1.225	1.249	1.247	0.766	0.705	0.828	0.618	0.0092562
O43143	17	K	Pre-mRNA-splicing factor ATP-dependent RNA helicase DHX15 OS=Homo sapiens OX=9606 GN=DHX15 PE=1 SV=2	DHX15	1	3.69151e-10	116.19	LDLGEDYPSGK(1)K	2	-1.3542	1	0.998	1.002	0.951	0.925	1.059	1.065	1.033	0.56322	0.986	0.983	0.982	1.021	1.052	0.984	1.012	1.019	0.968	0.906	1.007	1.082	0.999	0.94842
O43143	491	K	Pre-mRNA-splicing factor ATP-dependent RNA helicase DHX15 OS=Homo sapiens OX=9606 GN=DHX15 PE=1 SV=2	DHX15	1	0.00683608	43.657	AYK(1)TEMQDNTYPEILR	3	4.3269	1	1.019	0.971	1.039	1.024	0.972	0.975	0.981	0.50492	0.986	0.983	0.982	1.021	1.052	0.984	1.033	0.988	1.058	1.003	0.924	0.991	0.948	0.172262
O43159	201	K	Ribosomal RNA-processing protein 8 OS=Homo sapiens OX=9606 GN=RRP8 PE=1 SV=2	RRP8	1	0.00164486	54.225	NK(1)FQPPQVPDQAPAEAPTEK	3	-0.057296	1	1.23	1.083	0.977	1.048	0.823	0.838	0.823	0.12796	1.015	0.952	1.02	0.957	1.064	1.01	1.212	1.138	0.958	1.095	0.773	0.83	0.816	0.173644
O43169	111	K	Cytochrome b5 type B OS=Homo sapiens OX=9606 GN=CYB5B PE=1 SV=2	CYB5B	1	0.00183054	86.114	DPSK(1)NDTCK	2	-1.1361	1	1.013	1.01	1.012	1.011	0.961	0.993	0.977	0.25414	1.103	1.001	1.063	0.945	1.051	1.208	0.918	1.009	0.952	1.07	0.914	0.822	0.975	0.7241
O43172	27	K	U4/U6 small nuclear ribonucleoprotein Prp4 OS=Homo sapiens OX=9606 GN=PRPF4 PE=1 SV=2	PRPF4	1	4.37938e-10	109.15	K(1)PHIYYGSLEEK	3	0.1176	2	1.051	1.056	1.002	1.025	0.941	0.924	0.93	0.110436	1.091	0.995	1.025	0.956	0.995	0.912	0.963	1.061	0.978	1.072	0.946	1.013	1.01	0.85406
O43172	146	K	U4/U6 small nuclear ribonucleoprotein Prp4 OS=Homo sapiens OX=9606 GN=PRPF4 PE=1 SV=2	PRPF4	1	1.54714e-12	117.08	NILSVVGTDALK(1)K	3	-1.0484	1	1.142	1.183	1.075	0.818	0.931	0.852	0.765	0.0047601	1.091	0.995	1.025	0.956	0.995	0.912	1.047	1.189	1.049	0.856	0.936	0.934	0.83	0.022476
O43175	137	K	D-3-phosphoglycerate dehydrogenase OS=Homo sapiens OX=9606 GN=PHGDH PE=1 SV=4	PHGDH	1	0.0185515	56.548	K(1)FMGTELNGK	2	1.8357	3	1.148	1.165	1.139	0.87	0.831	0.847	0.738	3.6888e-05	0.932	0.94	0.951	1.083	1.059	1.076	1.232	1.239	1.198	0.803	0.785	0.787	0.647	2.1254e-06
O43175	58	K	D-3-phosphoglycerate dehydrogenase OS=Homo sapiens OX=9606 GN=PHGDH PE=1 SV=4	PHGDH	1	8.35788e-33	157.98	SATK(1)VTADVINAAEK	2	-0.86182	2	1.027	0.995	1.065	1.021	0.96	0.932	0.944	0.154377	0.932	0.94	0.951	1.083	1.059	1.076	1.102	1.059	1.12	0.943	0.907	0.866	0.828	0.0031163
O43242	209	K	26S proteasome non-ATPase regulatory subunit 3 OS=Homo sapiens OX=9606 GN=PSMD3 PE=1 SV=2	PSMD3	1	0.00922217	47.506	ALDLVAAK(1)CYYYHAR	3	-2.5272	1									1.004	1.019	1.027	1.011	0.978	0.997
O43242	223	K	26S proteasome non-ATPase regulatory subunit 3 OS=Homo sapiens OX=9606 GN=PSMD3 PE=1 SV=2	PSMD3	1	0.00135716	70.889	VYEFLDK(1)LDVVR	2	-0.85176	1	1.188	1.134	0.982	0.942	0.989	0.765	0.816	0.101719	1.004	1.019	1.027	1.011	0.978	0.997	1.183	1.113	0.956	0.932	1.011	0.767	0.833	0.148699
O43257	66	K	Zinc finger HIT domain-containing protein 1 OS=Homo sapiens OX=9606 GN=ZNHIT1 PE=1 SV=1	ZNHIT1	1	0.000350705	74.475	LPQFDDDADTGK(1)K	3	1.3308	1	0.96	1.029	1.087	0.953	0.918	1.053	0.951	0.4016
O43314	406	K	Inositol hexakisphosphate and diphosphoinositol-pentakisphosphate kinase 2 OS=Homo sapiens OX=9606 GN=PPIP5K2 PE=1 SV=3	PPIP5K2	1	0.00555751	65.179	HQK(1)FFDLFEK	3	-2.5815	1									1.034	0.994	1.07	0.969	0.982	0.955
O43390	103	K	Heterogeneous nuclear ribonucleoprotein R OS=Homo sapiens OX=9606 GN=HNRNPR PE=1 SV=1	HNRNPR	1	2.86574e-05	91.307	SAFLCGVMK(1)TYR	3	-2.5017	5	1.146	1.18	1.101	0.842	0.89	0.841	0.751	0.00047719	0.971	0.918	1.025	1.012	1.066	1.035	1.18	1.285	1.074	0.832	0.835	0.813	0.701	0.0025418
O43390	259	K	Heterogeneous nuclear ribonucleoprotein R OS=Homo sapiens OX=9606 GN=HNRNPR PE=1 SV=1	HNRNPR	1	3.07862e-08	127.36	TK(1)ENILEEFSK	3	0.77077	2	1.227	1.076	1.095	0.855	0.905	0.842	0.766	0.0046988	0.971	0.918	1.025	1.012	1.066	1.035	1.264	1.172	1.068	0.845	0.849	0.814	0.716	0.002763
O43390	114	K	Heterogeneous nuclear ribonucleoprotein R OS=Homo sapiens OX=9606 GN=HNRNPR PE=1 SV=1	HNRNPR	1	2.87204e-06	112.44	QGSK(1)VQESTK	2	-0.27282	1	1.027	1.035	1.018	1.003	0.883	1.034	0.948	0.3708	0.971	0.918	1.025	1.012	1.066	1.035	1.058	1.127	0.993	0.991	0.828	0.999	0.887	0.160965
O43390	300	K	Heterogeneous nuclear ribonucleoprotein R OS=Homo sapiens OX=9606 GN=HNRNPR PE=1 SV=1	HNRNPR	1	1.81049e-18	124.25	GFCFLEYEDHK(1)SAAQAR	3	-1.4812	1	1.061	1.091	0.964	0.827	0.907	1.151	0.926	0.46252	0.971	0.918	1.025	1.012	1.066	1.035	1.093	1.188	0.94	0.817	0.851	1.112	0.863	0.26834
O43396	181	K	Thioredoxin-like protein 1 OS=Homo sapiens OX=9606 GN=TXNL1 PE=1 SV=3	TXNL1	1	3.27154e-12	107.69	LYSMK(1)FQGPDNGQGPK	3	3.7514	2	1.031	1.083	1.132	0.879	0.939	0.936	0.848	0.0089365	0.962	0.955	0.993	1.07	1.138	0.987	1.072	1.134	1.14	0.821	0.825	0.948	0.775	0.0073962
O43399	127	K	Tumor protein D54 OS=Homo sapiens OX=9606 GN=TPD52L2 PE=1 SV=2	TPD52L2	1	0.029944	56.551	VTQSDLYK(1)K	2	0.23313	1	1.074	1.07	1.072	0.989	0.814	0.981	0.866	0.145157	1.011	1.022	1.026	1.035	0.972	0.993	1.062	1.047	1.045	0.956	0.837	0.988	0.882	0.127997
O43399	165	K	Tumor protein D54 OS=Homo sapiens OX=9606 GN=TPD52L2 PE=1 SV=2	TPD52L2	1	0.000163627	85.837	NSATFK(1)SFEDR	2	0.69992	1	1.055	1.163	1.053	0.953	0.902	0.874	0.834	0.0120375	1.011	1.022	1.026	1.035	0.972	0.993	1.044	1.138	1.026	0.921	0.928	0.88	0.851	0.0111416
O43399	78	K	Tumor protein D54 OS=Homo sapiens OX=9606 GN=TPD52L2 PE=1 SV=2	TPD52L2	1	0.000402651	128.57	HCGELK(1)R	2	-0.38263	2	1.32	1.39	1.279	0.781	0.593	0.637	0.504	0.00129981	1.011	1.022	1.026	1.035	0.972	0.993	1.306	1.36	1.247	0.755	0.61	0.641	0.513	0.00062406
O43402	20	K	ER membrane protein complex subunit 8 OS=Homo sapiens OX=9606 GN=EMC8 PE=1 SV=1	EMC8	1	0.000873566	50.87	MVLHGAK(1)YPHCAVNGLLVAEK	4	-0.77665	1	1.2	1.156	1.076	0.764	0.957	0.846	0.748	0.0155168	0.903	1.036	0.897	1.103	0.98	1.102	1.329	1.116	1.2	0.693	0.977	0.768	0.669	0.022602
O43447	101	K	Peptidyl-prolyl cis-trans isomerase H OS=Homo sapiens OX=9606 GN=PPIH PE=1 SV=1	PPIH	1	0.0454895	47.712	GPFADENFK(1)LR	2	-0.19858	1	1.113	1.1	1.138	0.875	0.887	0.888	0.791	2.4431e-05	0.97	1.05	0.999	0.988	0.982	1.048	1.147	1.048	1.139	0.886	0.903	0.847	0.791	0.0024954
O43491	236	K	Band 4.1-like protein 2 OS=Homo sapiens OX=9606 GN=EPB41L2 PE=1 SV=1	EPB41L2	1	5.55459e-14	116.87	VTLLDGTEYSCDLEK(1)HAK	3	1.3506	1	1.01	1.185	1.157	0.938	0.844	0.865	0.79	0.0165224	1.011	1.005	0.971	0.987	1.054	1.051	0.999	1.179	1.192	0.95	0.801	0.823	0.764	0.025939
O43657	175	K	Tetraspanin-6 OS=Homo sapiens OX=9606 GN=TSPAN6 PE=1 SV=1	TSPAN6	1	0.0149192	76.064	GFPK(1)SCCK	2	-0.74624	2	1.173	1.25	1.126	0.866	0.779	0.806	0.691	0.0010555	1.012	1.021	1.004	0.982	1.008	0.94	1.159	1.224	1.122	0.882	0.773	0.857	0.717	0.0021401
O43670	42	K	BUB3-interacting and GLEBS motif-containing protein ZNF207 OS=Homo sapiens OX=9606 GN=ZNF207 PE=1 SV=1	ZNF207	1	0.0344556	52.683	CHICHK(1)K	4	0.51711	1	1.047	1.301	0.845	0.763	0.855	1.189	0.879	0.51032	0.978	1.031	1.022	1.013	0.91	1.113	1.071	1.262	0.827	0.753	0.94	1.068	0.874	0.46056
O43670	350	K	BUB3-interacting and GLEBS motif-containing protein ZNF207 OS=Homo sapiens OX=9606 GN=ZNF207 PE=1 SV=1	ZNF207	1	0.000261448	64.843	PAASITSK(1)PATLTTTSATSK	3	-1.5802	1									0.978	1.031	1.022	1.013	0.91	1.113
O43670	381	K	BUB3-interacting and GLEBS motif-containing protein ZNF207 OS=Homo sapiens OX=9606 GN=ZNF207 PE=1 SV=1	ZNF207	1	0.0293791	63.673	AQLPK(1)YQR	2	0.83204	1	1.096	1.22	1.058	0.938	0.82	0.867	0.778	0.0123777	0.978	1.031	1.022	1.013	0.91	1.113	1.121	1.183	1.035	0.926	0.901	0.779	0.78	0.019722
O43678	64	K	NADH dehydrogenase [ubiquinone] 1 alpha subcomplex subunit 2 OS=Homo sapiens OX=9606 GN=NDUFA2 PE=1 SV=3	NDUFA2	1	8.07872e-05	86.262	ECSDVQPK(1)LWAR	2	-0.78186	1	1.123	1.147	1.054	0.643	1.194	0.839	0.805	0.30348	1.104	1.052	1.093	0.876	0.946	0.917	1.017	1.09	0.964	0.734	1.262	0.915	0.948	0.65704
O43681	330	K	ATPase ASNA1 OS=Homo sapiens OX=9606 GN=ASNA1 PE=1 SV=2	ASNA1	1	2.83595e-06	70.345	GADK(1)VNTFSALLLEPYKPPSAQ	3	-1.0717	1	1.122	1.059	0.878	0.88	1.079	0.982	0.961	0.71252	0.969	1.018	1.006	1.029	0.969	1.034	1.158	1.04	0.873	0.855	1.114	0.95	0.951	0.67998
O43684	52	K	Mitotic checkpoint protein BUB3 OS=Homo sapiens OX=9606 GN=BUB3 PE=1 SV=1	BUB3	1	3.97565e-07	57.845	LK(1)YQHTGAVLDCAFYDPTHAWSGGLDHQLK	5	0.89665	1	1.016	1.107	1.15	0.953	0.949	0.825	0.833	0.037603	1.078	0.968	1.01	0.998	0.934	0.979	0.942	1.144	1.139	0.955	1.016	0.843	0.873	0.183978
O43684	179	K	Mitotic checkpoint protein BUB3 OS=Homo sapiens OX=9606 GN=BUB3 PE=1 SV=1	BUB3	1	5.66593e-06	103.44	RESSLK(1)YQTR	3	1.3443	2	1.18	1.113	1.254	0.754	0.823	0.877	0.692	0.0026968	1.078	0.968	1.01	0.998	0.934	0.979	1.095	1.15	1.242	0.756	0.881	0.896	0.726	0.0079403
O43707	625	K	Alpha-actinin-4 OS=Homo sapiens OX=9606 GN=ACTN4 PE=1 SV=2	ACTN4	1	0.0207163	52.247	WEK(1)VQQLVPK	3	-1.2016	1									1.031	1.009	1.028	0.966	0.971	0.964
O43707	437	K	Alpha-actinin-4 OS=Homo sapiens OX=9606 GN=ACTN4 PE=1 SV=2	ACTN4	1	0.00594706	105.04	EAMLK(1)HR	2	-1.2009	5	1.163	1.156	1.133	0.893	0.811	0.844	0.738	0.00046411	1.031	1.009	1.028	0.966	0.971	0.964	1.128	1.146	1.102	0.924	0.835	0.876	0.781	0.00137794
O43707	181	K	Alpha-actinin-4 OS=Homo sapiens OX=9606 GN=ACTN4 PE=1 SV=2	ACTN4	1	4.37799e-07	82.774	TAPYK(1)NVNVQNFHISWK	3	1.6819	1	1.173	1.126	1.066	0.754	1.041	0.84	0.783	0.062582	1.031	1.009	1.028	0.966	0.971	0.964	1.138	1.116	1.037	0.781	1.072	0.871	0.828	0.112318
O43707	283	K	Alpha-actinin-4 OS=Homo sapiens OX=9606 GN=ACTN4 PE=1 SV=2	ACTN4	1	2.05001e-12	99.409	ICK(1)VLAVNQENEHLMEDYEK	3	-0.17596	1	1.268	1.244	1.118	0.776	0.804	0.789	0.653	0.00046208	1.031	1.009	1.028	0.966	0.971	0.964	1.23	1.233	1.088	0.803	0.828	0.818	0.69	0.000939
O43707	497	K	Alpha-actinin-4 OS=Homo sapiens OX=9606 GN=ACTN4 PE=1 SV=2	ACTN4	1	0.000131422	68.168	CQK(1)ICDQWDALGSLTHSR	3	-4.0183	1	0.966	1.141	0.973	0.98	1	0.94	0.948	0.42652	1.031	1.009	1.028	0.966	0.971	0.964	0.937	1.131	0.946	1.014	1.03	0.975	1.002	0.9384
O43707	455	K	Alpha-actinin-4 OS=Homo sapiens OX=9606 GN=ACTN4 PE=1 SV=2	ACTN4	1	9.33905e-08	97.904	K(1)HEAFESDLAAHQDR	3	0.12323	2	1.6	1.188	1.215	0.326	1.08	0.591	0.499	0.089003	1.031	1.009	1.028	0.966	0.971	0.964	1.552	1.177	1.182	0.337	1.112	0.613	0.527	0.104283
O43707	114	K	Alpha-actinin-4 OS=Homo sapiens OX=9606 GN=ACTN4 PE=1 SV=2	ACTN4	1	0.000150531	75.764	INNVNK(1)ALDFIASK	3	0.40881	1	1.19	1.328	1.044	0.951	0.994	0.493	0.684	0.150237	1.031	1.009	1.028	0.966	0.971	0.964	1.154	1.316	1.016	0.984	1.024	0.511	0.723	0.19818
O43707	417	K	Alpha-actinin-4 OS=Homo sapiens OX=9606 GN=ACTN4 PE=1 SV=2	ACTN4	1	0.00301133	74.173	LDHLAEK(1)FR	2	0.51588	3	1.288	1.27	1.142	0.73	0.82	0.75	0.622	0.00077983	1.031	1.009	1.028	0.966	0.971	0.964	1.249	1.259	1.111	0.756	0.844	0.778	0.657	0.0012996
O43707	622	K	Alpha-actinin-4 OS=Homo sapiens OX=9606 GN=ACTN4 PE=1 SV=2	ACTN4	1	1.35094e-08	89.831	LSGSNPYTTVTPQIINSK(1)WEK	3	2.7479	1	1.008	1.246	1.087	0.891	0.888	0.88	0.796	0.068836	1.031	1.009	1.028	0.966	0.971	0.964	0.978	1.235	1.057	0.922	0.915	0.913	0.841	0.133639
O43707	331	K	Alpha-actinin-4 OS=Homo sapiens OX=9606 GN=ACTN4 PE=1 SV=2	ACTN4	1	2.43913e-07	95.751	TIQEMQQK(1)LEDFR	2	0.0019977	1	0.89	0.95	0.903	1.104	1.08	1.073	1.187	0.00133954	1.031	1.009	1.028	0.966	0.971	0.964	0.863	0.942	0.878	1.143	1.112	1.113	1.255	0.00128143
O43707	535	K	Alpha-actinin-4 OS=Homo sapiens OX=9606 GN=ACTN4 PE=1 SV=2	ACTN4	1	1.76718e-05	83.758	QLEAIDQLHLEYAK(1)R	3	-1.5179	1	1.1	1.11	1.062	0.9	0.832	0.997	0.834	0.027204	1.031	1.009	1.028	0.966	0.971	0.964	1.067	1.1	1.033	0.932	0.857	1.034	0.882	0.089081
O43707	214	K	Alpha-actinin-4 OS=Homo sapiens OX=9606 GN=ACTN4 PE=1 SV=2	ACTN4	1	0.0010536	74.987	HRPELIEYDK(1)LR	4	0.44279	1	1.071	1.294	1.139	1.1	0.534	0.862	0.712	0.159221	1.031	1.009	1.028	0.966	0.971	0.964	1.039	1.282	1.108	1.139	0.55	0.894	0.753	0.22088
O43707	54	K	Alpha-actinin-4 OS=Homo sapiens OX=9606 GN=ACTN4 PE=1 SV=2	ACTN4	1	1.0932e-07	101.33	K(1)TFTAWCNSHLR	2	0.082948	3	1.153	1.226	1.07	0.821	0.879	0.852	0.74	0.0024207	1.031	1.009	1.028	0.966	0.971	0.964	1.118	1.215	1.041	0.85	0.905	0.884	0.782	0.007199
O43719	509	K	HIV Tat-specific factor 1 OS=Homo sapiens OX=9606 GN=HTATSF1 PE=1 SV=1	HTATSF1	1	1.6999e-17	132.84	TLK(1)NDCEENGLAK	2	0.62515	1	1.256	1.336	1.151	0.821	0.677	0.759	0.603	0.0020025	1.02	1.073	1.038	0.982	0.91	0.948	1.231	1.245	1.109	0.836	0.744	0.801	0.664	0.00122493
O43765	160	K	Small glutamine-rich tetratricopeptide repeat-containing protein alpha OS=Homo sapiens OX=9606 GN=SGTA PE=1 SV=1	SGTA	1	4.44235e-05	85.163	AICIDPAYSK(1)AYGR	2	0.058182	1									1.007	1.041	0.966	1.016	1.084	0.999
O43768	63	K	Alpha-endosulfine OS=Homo sapiens OX=9606 GN=ENSA PE=1 SV=1	ENSA	1	9.18975e-08	94.122	GQK(1)YFDSGDYNMAK	2	4.1363	4	1.093	1.133	1.035	0.946	0.9	0.894	0.84	0.0054433	0.885	0.865	0.977	1.119	0.925	1.277	1.235	1.31	1.059	0.845	0.973	0.7	0.699	0.033701
O43768	107	K	Alpha-endosulfine OS=Homo sapiens OX=9606 GN=ENSA PE=1 SV=1	ENSA	1	0.0246141	70.942	K(1)SSLVTSK	2	-0.45969	1	1.209	1.284	1.195	0.746	0.79	0.777	0.627	7.8198e-05	0.885	0.865	0.977	1.119	0.925	1.277	1.366	1.484	1.223	0.667	0.854	0.608	0.523	0.0047966
O43776	93	K	Asparagine--tRNA ligase, cytoplasmic OS=Homo sapiens OX=9606 GN=NARS PE=1 SV=1	NARS	1	0.0339008	60.691	EK(1)NLEEAK	2	-0.34157	1	1.212	1.127	1.086	0.852	0.779	0.944	0.752	0.0110221	1.015	0.985	0.972	0.992	1.028	1.019	1.194	1.144	1.117	0.859	0.758	0.926	0.736	0.0073434
O43776	507	K	Asparagine--tRNA ligase, cytoplasmic OS=Homo sapiens OX=9606 GN=NARS PE=1 SV=1	NARS	1	1.94306e-33	163.11	K(1)YGTCPHGGYGLGLER	2	0.056688	3	1.208	1.194	1.267	0.787	0.736	0.807	0.635	0.000159974	1.015	0.985	0.972	0.992	1.028	1.019	1.19	1.212	1.303	0.793	0.716	0.792	0.621	0.000401
O43795	287	K	Unconventional myosin-Ib OS=Homo sapiens OX=9606 GN=MYO1B PE=1 SV=3	MYO1B	1	0.0463032	70.628	LGNIEFK(1)PESR	2	2.1855	1									1.037	0.961	1.021	0.993	1.004	0.983
O43795	1109	K	Unconventional myosin-Ib OS=Homo sapiens OX=9606 GN=MYO1B PE=1 SV=3	MYO1B	1	1.95757e-06	94.692	VCVK(1)FIQGNQK	3	0.89985	1	0.999	1.254	0.831	0.913	0.965	1.038	0.946	0.74648	1.037	0.961	1.021	0.993	1.004	0.983	0.963	1.305	0.814	0.919	0.961	1.056	0.953	0.84106
O43809	23	K	Cleavage and polyadenylation specificity factor subunit 5 OS=Homo sapiens OX=9606 GN=NUDT21 PE=1 SV=1	NUDT21	1	4.29723e-142	270.99	GVTQFGNK(1)YIQQTK	4	-1.438	7	1.074	1.111	1.045	0.944	0.919	0.908	0.858	0.00192037	1.038	1.081	0.938	1.107	0.965	0.998	1.035	1.028	1.114	0.853	0.952	0.91	0.855	0.0183754
O43813	142	K	LanC-like protein 1 OS=Homo sapiens OX=9606 GN=LANCL1 PE=1 SV=1	LANCL1	1	0.000644964	56.719	LIHLNK(1)IDPHAPNEMLYGR	4	-1.0837	1	1.088	0.992	1.102	0.978	0.9	0.94	0.886	0.041677	1.017	0.934	1.005	1.035	0.958	1.071	1.07	1.062	1.097	0.945	0.939	0.878	0.855	0.0035551
O43813	245	K	LanC-like protein 1 OS=Homo sapiens OX=9606 GN=LANCL1 PE=1 SV=1	LANCL1	1	3.26502e-06	88.768	LHSLVK(1)PSVDYVCQLK	3	-1.1582	1	1.056	1.048	1.042	0.951	0.892	1.011	0.907	0.113138	1.017	0.934	1.005	1.035	0.958	1.071	1.038	1.122	1.037	0.919	0.931	0.944	0.874	0.0078987
O43818	12	K	U3 small nucleolar RNA-interacting protein 2 OS=Homo sapiens OX=9606 GN=RRP9 PE=1 SV=1	RRP9	1	7.92154e-08	98.676	GK(1)PASGAGAGAGAGK	3	-0.7121	1	1.123	0.962	1.168	0.908	0.825	1.013	0.844	0.113182	0.946	1.047	0.937	1.032	0.997	1.056	1.187	0.919	1.247	0.88	0.827	0.959	0.795	0.098938
O43823	474	K	A-kinase anchor protein 8 OS=Homo sapiens OX=9606 GN=AKAP8 PE=1 SV=1	AKAP8	1	0.0104397	58.592	GIGQEHFFK(1)K	3	1.1313	1									0.932	0.941	0.996	1.046	0.994	1.085
O43837	108	K	Isocitrate dehydrogenase [NAD] subunit beta, mitochondrial OS=Homo sapiens OX=9606 GN=IDH3B PE=1 SV=2	IDH3B	1	0.00616859	72.2	ENK(1)VAIIGK	2	0.10846	1	1.042	1.052	1.299	0.815	0.806	0.986	0.768	0.054076	0.994	0.878	0.973	1.063	1.043	1.001	1.048	1.198	1.335	0.767	0.773	0.985	0.705	0.031175
O43837	218	K	Isocitrate dehydrogenase [NAD] subunit beta, mitochondrial OS=Homo sapiens OX=9606 GN=IDH3B PE=1 SV=2	IDH3B	1	0.030673	43.604	VTAVHK(1)ANIMK	3	-1.7538	1									0.994	0.878	0.973	1.063	1.043	1.001
O43865	240	K	S-adenosylhomocysteine hydrolase-like protein 1 OS=Homo sapiens OX=9606 GN=AHCYL1 PE=1 SV=2	AHCYL1	1	0.0403813	57.281	K(1)YPNVFK	3	-0.38163	1	1.37	1.151	1.081	0.77	0.833	0.794	0.665	0.0056625	0.928	0.967	0.973	1.005	1.042	1.1	1.476	1.19	1.111	0.766	0.799	0.722	0.606	0.0054239
O43865	108	K	S-adenosylhomocysteine hydrolase-like protein 1 OS=Homo sapiens OX=9606 GN=AHCYL1 PE=1 SV=2	AHCYL1	1	0.000145386	86.772	GSSNFCVK(1)NIK	3	-0.61959	4	1.157	1.145	1.11	0.85	0.853	0.884	0.758	9.8444e-05	0.928	0.967	0.973	1.005	1.042	1.1	1.247	1.184	1.141	0.846	0.819	0.804	0.691	0.00024166
O43865	478	K	S-adenosylhomocysteine hydrolase-like protein 1 OS=Homo sapiens OX=9606 GN=AHCYL1 PE=1 SV=2	AHCYL1	1	0.00616185	68.536	YK(1)QDVYLLPK	2	-0.0016176	2	1.413	1.021	0.992	0.878	0.734	0.963	0.752	0.114922	0.928	0.967	0.973	1.005	1.042	1.1	1.523	1.056	1.02	0.874	0.704	0.875	0.682	0.06516
O43913	235	K	Origin recognition complex subunit 5 OS=Homo sapiens OX=9606 GN=ORC5 PE=1 SV=1	ORC5	1	9.50794e-10	106.14	HLAVLNFPK(1)YCEPVVK	3	-0.27026	1	1.207	1.069	1.133	0.849	0.862	0.881	0.76	0.0017406	1.021	0.954	0.933	1.077	1.046	1.053	1.182	1.121	1.214	0.788	0.824	0.837	0.696	0.00025846
O60216	72	K	Double-strand-break repair protein rad21 homolog OS=Homo sapiens OX=9606 GN=RAD21 PE=1 SV=2	RAD21	1	0.00025836	70.26	AK(1)YLLADCNEAFIK	3	-0.34455	1	1.011	1.065	0.99	0.971	1	0.963	0.957	0.149758	0.962	0.943	0.979	0.981	1.015	1.037	1.051	1.129	1.011	0.99	0.985	0.929	0.91	0.070578
O60216	573	K	Double-strand-break repair protein rad21 homolog OS=Homo sapiens OX=9606 GN=RAD21 PE=1 SV=2	RAD21	1	5.47761e-19	128.99	ALAK(1)TGAESISLLELCR	3	-1.7068	1	0.938	0.988	1.089	0.891	1.013	1.082	0.99	0.88624	0.962	0.943	0.979	0.981	1.015	1.037	0.975	1.048	1.112	0.908	0.998	1.043	0.941	0.3333
O60218	179	K	Aldo-keto reductase family 1 member B10 OS=Homo sapiens OX=9606 GN=AKR1B10 PE=1 SV=2	AKR1B10	1	0.00453504	50.178	YK(1)PVTNQVECHPYLTQEK	3	-0.57081	2	1.335	1.142	1	0.874	0.838	0.81	0.725	0.021897
O60229	1436	K	Kalirin OS=Homo sapiens OX=9606 GN=KALRN PE=1 SV=2	KALRN	1	0.000226643	71.879	ELLTCCEEGK(1)GELK	3	-1.6807	1									0.95	1.044	1.083	0.868	1.125	0.936
O60281	2672	K	Zinc finger protein 292 OS=Homo sapiens OX=9606 GN=ZNF292 PE=1 SV=3	ZNF292	1	0.0291619	63.816	IVLDK(1)NLK	2	-0.51406	1	0.91	1.011	0.926	1.008	1.144	1.001	1.107	0.135442
O60287	23	K	Nucleolar pre-ribosomal-associated protein 1 OS=Homo sapiens OX=9606 GN=URB1 PE=1 SV=4	URB1	1	3.78131e-05	69.935	ASGGQDGAASSAGAAK(1)R	3	1.5916	1	1.122	1.117	1.056	0.983	0.793	0.93	0.821	0.040638	0.978	0.996	1.008	1.02	1.033	1.004	1.147	1.121	1.048	0.964	0.768	0.926	0.802	0.039945
O60306	115	K	RNA helicase aquarius OS=Homo sapiens OX=9606 GN=AQR PE=1 SV=4	AQR	1	0.0153348	55.314	K(1)PDHFPFFFK	3	-0.99684	1	1.077	1.074	0.97	0.893	1.04	0.945	0.922	0.21914	0.966	1.029	0.998	1.025	1.021	1.014	1.115	1.044	0.972	0.871	1.019	0.932	0.901	0.158402
O60313	228	K	Dynamin-like 120 kDa protein, mitochondrial OS=Homo sapiens OX=9606 GN=OPA1 PE=1 SV=3	OPA1	1	1.89231e-07	88.565	IDQLQEELLHTQLK(1)YQR	3	3.3592	1	0.931	1.198	1.084	0.918	0.967	0.901	0.867	0.145362	0.974	0.978	1.013	1.001	0.983	1.012	0.956	1.225	1.07	0.917	0.984	0.89	0.859	0.128603
O60343	215	K	TBC1 domain family member 4 OS=Homo sapiens OX=9606 GN=TBC1D4 PE=1 SV=2	TBC1D4	1	0.0107029	86.794	VTVTHK(1)K	3	0.65799	1	1.223	1.146	1.122	0.846	0.821	0.842	0.719	0.00027976	1.011	0.952	0.978	1.061	1.058	1.016	1.21	1.204	1.147	0.797	0.776	0.829	0.675	0.000102676
O60488	426	K	Long-chain-fatty-acid--CoA ligase 4 OS=Homo sapiens OX=9606 GN=ACSL4 PE=1 SV=2	ACSL4	1	1.60029e-07	94.717	GYDAPLCNLLLFK(1)K	3	0.95395	1	1.137	1.196	1.173	0.766	0.981	0.748	0.712	0.016764	1.001	1.01	1.029	0.973	0.993	1.022	1.136	1.184	1.14	0.787	0.988	0.732	0.725	0.068638
O60488	532	K	Long-chain-fatty-acid--CoA ligase 4 OS=Homo sapiens OX=9606 GN=ACSL4 PE=1 SV=2	ACSL4	1	1.90968e-12	98.175	GEIVIGGQNISMGYFK(1)NEEK	3	3.8591	1	1.045	1.083	1.017	0.972	0.996	0.888	0.908	0.06892	1.001	1.01	1.029	0.973	0.993	1.022	1.044	1.072	0.988	0.999	1.003	0.869	0.925	0.2068
O60488	213	K	Long-chain-fatty-acid--CoA ligase 4 OS=Homo sapiens OX=9606 GN=ACSL4 PE=1 SV=2	ACSL4	1	0.0074848	55.724	LK(1)TALLDISCVK	3	-3.4141	1	0.99	1.097	0.935	0.855	1.065	1.058	0.985	0.84828	1.001	1.01	1.029	0.973	0.993	1.022	0.989	1.086	0.909	0.879	1.073	1.035	1.001	0.99956
O60493	128	K	Sorting nexin-3 OS=Homo sapiens OX=9606 GN=SNX3 PE=1 SV=3	SNX3	0.993703	0.00393632	48.896	K(0.006)QGLEQFINK(0.994)VAGHPLAQNER	4	-0.67463	1	1.388	1.045	1.038	0.738	0.819	0.973	0.729	0.066521	0.952	0.98	1.309	0.961	0.929	0.972	1.458	1.066	0.793	0.768	0.882	1.001	0.799	0.35756
O60502	730	K	Protein O-GlcNAcase OS=Homo sapiens OX=9606 GN=MGEA5 PE=1 SV=2	MGEA5	1	0.00454079	71.159	DEASVYK(1)ICR	2	1.7233	1	1.135	1.159	1.111	1.013	0.698	0.883	0.762	0.12226	0.857	0.956	0.891	1.154	1.123	1.102	1.324	1.212	1.247	0.878	0.622	0.801	0.608	0.0088581
O60506	123	K	Heterogeneous nuclear ribonucleoprotein Q OS=Homo sapiens OX=9606 GN=SYNCRIP PE=1 SV=2	SYNCRIP	1	0.0291619	63.816	GPDEAK(1)IK	2	-1.0303	2	0.987	0.924	0.916	1.001	1.138	1.033	1.122	0.064997	1.024	0.994	1.004	1.021	1.019	0.988	0.964	0.93	0.912	0.98	1.117	1.046	1.12	0.052424
O60506	371	K	Heterogeneous nuclear ribonucleoprotein Q OS=Homo sapiens OX=9606 GN=SYNCRIP PE=1 SV=2	SYNCRIP	1	0.00044619	75.764	LK(1)DYAFIHFDER	3	-0.55213	1	1.118	0.949	1.092	0.834	1.018	0.99	0.9	0.25528	1.024	0.994	1.004	1.021	1.019	0.988	1.092	0.955	1.088	0.817	0.999	1.002	0.899	0.24744
O60506	213	K	Heterogeneous nuclear ribonucleoprotein Q OS=Homo sapiens OX=9606 GN=SYNCRIP PE=1 SV=2	SYNCRIP	1	5.18986e-10	102.36	GYAFVTFCTK(1)EAAQEAVK	3	-0.65339	1	1.081	1.145	1.121	0.846	0.939	0.869	0.793	0.0027996	1.024	0.994	1.004	1.021	1.019	0.988	1.056	1.152	1.117	0.829	0.921	0.88	0.791	0.0041
O60506	282	K	Heterogeneous nuclear ribonucleoprotein Q OS=Homo sapiens OX=9606 GN=SYNCRIP PE=1 SV=2	SYNCRIP	1	1.12077e-07	87.24	VTEGLTDVILYHQPDDK(1)K	3	-1.0318	1	1.138	1.063	0.926	0.96	0.935	0.977	0.918	0.2583	1.024	0.994	1.004	1.021	1.019	0.988	1.111	1.069	0.922	0.94	0.918	0.989	0.918	0.2444
O60506	91	K	Heterogeneous nuclear ribonucleoprotein Q OS=Homo sapiens OX=9606 GN=SYNCRIP PE=1 SV=2	SYNCRIP	1	2.64115e-36	144.68	DSDLSHVQNK(1)SAFLCGVMK	3	-1.0452	4	1.132	1.193	1.117	0.81	0.899	0.847	0.743	0.00119711	1.024	0.994	1.004	1.021	1.019	0.988	1.105	1.2	1.113	0.793	0.882	0.857	0.741	0.00189861
O60506	566	K	Heterogeneous nuclear ribonucleoprotein Q OS=Homo sapiens OX=9606 GN=SYNCRIP PE=1 SV=2	SYNCRIP	1	0.015461	59.227	K(1)ADGYNQPDSK	2	0.43312	1	1.47	1.047	0.919	1.003	0.724	0.837	0.746	0.170641	1.024	0.994	1.004	1.021	1.019	0.988	1.436	1.053	0.915	0.982	0.711	0.847	0.746	0.15638
O60506	256	K	Heterogeneous nuclear ribonucleoprotein Q OS=Homo sapiens OX=9606 GN=SYNCRIP PE=1 SV=2	SYNCRIP	1	1.36182e-14	148.52	TK(1)EQILEEFSK	2	0.090235	2	1.254	1.273	1.261	0.745	0.72	0.746	0.584	8.4313e-07	1.024	0.994	1.004	1.021	1.019	0.988	1.225	1.281	1.256	0.73	0.707	0.755	0.583	1.96556e-05
O60506	576	K	Heterogeneous nuclear ribonucleoprotein Q OS=Homo sapiens OX=9606 GN=SYNCRIP PE=1 SV=2	SYNCRIP	1	4.28162e-06	95.417	ADGYNQPDSK(1)R	2	0.27759	2	1.063	1.083	1.071	0.911	0.957	0.916	0.865	0.00093535	1.024	0.994	1.004	1.021	1.019	0.988	1.038	1.09	1.067	0.892	0.939	0.927	0.863	0.0021596
O60506	100	K	Heterogeneous nuclear ribonucleoprotein Q OS=Homo sapiens OX=9606 GN=SYNCRIP PE=1 SV=2	SYNCRIP	1	2.86574e-05	91.307	SAFLCGVMK(1)TYR	3	-2.5017	5	1.146	1.18	1.101	0.842	0.89	0.841	0.751	0.00047719	1.024	0.994	1.004	1.021	1.019	0.988	1.119	1.187	1.097	0.825	0.873	0.851	0.749	0.0005576
O60506	297	K	Heterogeneous nuclear ribonucleoprotein Q OS=Homo sapiens OX=9606 GN=SYNCRIP PE=1 SV=2	SYNCRIP	1	1.56801e-07	87.429	GFCFLEYEDHK(1)TAAQAR	3	0.91123	1	1.209	1.054	1.015	0.897	0.957	0.869	0.831	0.038222	1.024	0.994	1.004	1.021	1.019	0.988	1.181	1.06	1.011	0.879	0.939	0.88	0.83	0.022042
O60566	769	K	Mitotic checkpoint serine/threonine-protein kinase BUB1 beta OS=Homo sapiens OX=9606 GN=BUB1B PE=1 SV=3	BUB1B	1	0.00295435	58.32	EIELGNEDYCIK(1)R	3	0.27844	1	1.11	1.21	0.92	0.849	0.854	1.058	0.852	0.21706	0.953	0.982	0.962	1.049	1.03	1.077	1.165	1.232	0.956	0.809	0.829	0.982	0.781	0.067276
O60610	35	K	Protein diaphanous homolog 1 OS=Homo sapiens OX=9606 GN=DIAPH1 PE=1 SV=2	DIAPH1	1	0.00849857	44.998	SPDELPSAGGDGGK(1)SK	3	0.043187	1	1.021	1.013	0.886	1.05	0.948	1.083	1.055	0.42566	1.007	1.007	0.995	1.027	1.001	0.969	1.014	1.006	0.89	1.022	0.947	1.118	1.061	0.41178
O60610	1252	K	Protein diaphanous homolog 1 OS=Homo sapiens OX=9606 GN=DIAPH1 PE=1 SV=2	DIAPH1	1	2.05241e-08	101.3	VSK(1)NSETFPTILEEAK	3	1.4349	1	1.051	0.995	0.942	0.92	1.159	0.934	1.008	0.96632	1.007	1.007	0.995	1.027	1.001	0.969	1.044	0.988	0.947	0.896	1.158	0.964	1.013	0.92736
O60610	214	K	Protein diaphanous homolog 1 OS=Homo sapiens OX=9606 GN=DIAPH1 PE=1 SV=2	DIAPH1	1	0.00770144	94.114	NK(1)HEIIR	3	-0.15248	2	1.278	1.226	1.144	0.751	0.77	0.83	0.644	0.00057607	1.007	1.007	0.995	1.027	1.001	0.969	1.269	1.217	1.15	0.731	0.769	0.857	0.648	0.00137709
O60613	83	K	Selenoprotein F OS=Homo sapiens OX=9606 GN=SELENOF PE=1 SV=4	SELENOF	1	0.000373182	73.927	GCCQEEAQFETK(1)K	3	-0.087449	1	1.167	1.118	1.1	0.988	0.795	0.832	0.773	0.0186393	1	1.011	0.983	1.007	0.985	1.065	1.167	1.106	1.119	0.981	0.807	0.781	0.757	0.0179417
O60678	507	K	Protein arginine N-methyltransferase 3 OS=Homo sapiens OX=9606 GN=PRMT3 PE=1 SV=4	PRMT3	1	0.021925	70.912	VTVHK(1)NK	3	-1.0979	1	1.339	1.481	1.424	0.598	0.614	0.544	0.414	4.3676e-05	0.924	1.054	0.956	1.03	1.07	0.908	1.449	1.405	1.49	0.581	0.574	0.599	0.404	8.8981e-07
O60684	18	K	Importin subunit alpha-7 OS=Homo sapiens OX=9606 GN=KPNA6 PE=1 SV=1	KPNA6	1	1.93702e-16	133.48	SYK(1)NNALNPEEMR	2	3.7328	1	1.206	0.994	1.042	0.979	0.904	0.875	0.851	0.076336	0.969	0.809	0.999	1.238	0.974	1.127	1.245	1.229	1.043	0.791	0.928	0.776	0.709	0.0129351
O60701	67	K	UDP-glucose 6-dehydrogenase OS=Homo sapiens OX=9606 GN=UGDH PE=1 SV=1	UGDH	1	4.73851e-49	185.02	GK(1)NLFFSTNIDDAIK	2	-1.297	2	1.216	1.282	1.195	0.783	0.766	0.759	0.625	3.715e-05	0.936	0.983	0.956	1.045	1.057	1.031	1.299	1.304	1.25	0.749	0.725	0.736	0.574	2.2939e-06
O60701	481	K	UDP-glucose 6-dehydrogenase OS=Homo sapiens OX=9606 GN=UGDH PE=1 SV=1	UGDH	1	6.16378e-08	82.765	RIPYAPSGEIPK(1)FSLQDPPNK	5	3.0045	3	1.021	1.073	0.994	0.994	0.971	0.947	0.943	0.091598	0.936	0.983	0.956	1.045	1.057	1.031	1.091	1.092	1.04	0.951	0.919	0.919	0.865	0.00185704
O60701	370	K	UDP-glucose 6-dehydrogenase OS=Homo sapiens OX=9606 GN=UGDH PE=1 SV=1	UGDH	1	1.87271e-05	71.685	YLMDEGAHLHIYDPK(1)VPR	4	-0.056775	1	0.879	1.07	1.053	1.146	0.859	0.993	0.999	0.96872	0.936	0.983	0.956	1.045	1.057	1.031	0.939	1.089	1.101	1.097	0.813	0.963	0.918	0.42124
O60701	107	K	UDP-glucose 6-dehydrogenase OS=Homo sapiens OX=9606 GN=UGDH PE=1 SV=1	UGDH	1	3.43472e-13	132.31	AADLK(1)YIEACAR	3	0.93334	2	1.043	1.053	0.982	0.94	1.036	0.946	0.949	0.2417	0.936	0.983	0.956	1.045	1.057	1.031	1.114	1.071	1.027	0.9	0.98	0.918	0.871	0.0166037
O60716	433	K	Catenin delta-1 OS=Homo sapiens OX=9606 GN=CTNND1 PE=1 SV=1	CTNND1	1	5.71216e-13	109.87	EVHLGACGALK(1)NISFGR	3	-0.096518	2	1.038	1.112	1.002	0.96	0.967	0.921	0.904	0.041997	0.99	0.941	1.044	1.002	0.996	1.074	1.048	1.182	0.96	0.958	0.971	0.858	0.874	0.13826
O60716	622	K	Catenin delta-1 OS=Homo sapiens OX=9606 GN=CTNND1 PE=1 SV=1	CTNND1	1	1.56654e-05	63.979	YQEAAPNVANNTGPHAASCFGAK(1)K	4	-2.2465	1	1.115	1.106	1.091	0.955	0.9	0.834	0.812	0.0061571	0.99	0.941	1.044	1.002	0.996	1.074	1.126	1.175	1.045	0.953	0.904	0.777	0.787	0.026116
O60814	121	K	Histone H2B type 1-K OS=Homo sapiens OX=9606 GN=HIST1H2BK PE=1 SV=3	HIST1H2BK	1	0.000724365	92.866	AVTK(1)YTSAK	3	-0.45795	3	1.022	1.097	0.883	1.076	0.876	1.047	0.999	0.9914
O60828	123	K	Polyglutamine-binding protein 1 OS=Homo sapiens OX=9606 GN=PQBP1 PE=1 SV=1	PQBP1	1	0.0196745	73.26	SHEK(1)LDR	3	0.090999	1	1.047	1.108	0.817	1.124	1.055	0.849	1.019	0.8812	0.968	0.985	1.122	1.075	0.969	1	1.082	1.125	0.728	1.046	1.089	0.849	1.017	0.86354
O60832	443	K	H/ACA ribonucleoprotein complex subunit DKC1 OS=Homo sapiens OX=9606 GN=DKC1 PE=1 SV=3	DKC1	1	0.00744297	54.09	APQVVAEAAK(1)TAK	3	-0.65592	1									0.988	1.003	1.035	0.943	0.991	0.962
O60841	1015	K	Eukaryotic translation initiation factor 5B OS=Homo sapiens OX=9606 GN=EIF5B PE=1 SV=4	EIF5B	1	1.10647e-05	78.326	TSEVPYAGINIGPVHK(1)K	3	-1.5061	1	1.044	1.053	0.901	0.874	1.313	0.815	1.001	0.90894	0.982	0.983	0.969	1.007	1.013	1.024	1.063	1.071	0.93	0.868	1.296	0.796	0.966	0.73998
O60869	98	K	Endothelial differentiation-related factor 1 OS=Homo sapiens OX=9606 GN=EDF1 PE=1 SV=1	EDF1	0.999871	1.0227e-15	106.69	DLATK(1)INEKPQVIADYESGR	3	-1.0874	1	1.045	1.063	1.081	0.889	0.916	1.007	0.882	0.030636	1.085	1.15	1.036	0.908	0.873	0.923	0.963	0.924	1.043	0.979	1.049	1.091	1.065	0.25768
O60869	56	K	Endothelial differentiation-related factor 1 OS=Homo sapiens OX=9606 GN=EDF1 PE=1 SV=1	EDF1	1	4.57174e-10	131.83	QHSITK(1)NTAK	3	-1.2777	1	1.155	1.231	1.111	0.975	0.758	0.769	0.715	0.0172441	1.085	1.15	1.036	0.908	0.873	0.923	1.065	1.07	1.072	1.074	0.868	0.833	0.865	0.195256
O60869	23	K	Endothelial differentiation-related factor 1 OS=Homo sapiens OX=9606 GN=EDF1 PE=1 SV=1	EDF1	1	0.0259494	55.261	GPTAAQAK(1)SK	2	0.63244	1	1.168	1.293	1.055	0.853	0.811	0.82	0.706	0.0047629	1.085	1.15	1.036	0.908	0.873	0.923	1.076	1.124	1.018	0.939	0.929	0.888	0.856	0.0098249
O60869	43	K	Endothelial differentiation-related factor 1 OS=Homo sapiens OX=9606 GN=EDF1 PE=1 SV=1	EDF1	1	0.0456434	59.35	K(1)WAAGQNK	2	0.50292	1	1.31	1.253	1.085	0.848	0.61	0.894	0.645	0.027423	1.085	1.15	1.036	0.908	0.873	0.923	1.207	1.09	1.047	0.934	0.699	0.969	0.778	0.080805
O60870	3	K	DNA/RNA-binding protein KIN17 OS=Homo sapiens OX=9606 GN=KIN PE=1 SV=2	KIN	1	0.0393248	59.198	GK(1)SDFLTPK	2	-0.042669	1									0.992	1.034	0.985	1.024	0.99	0.94
O60884	152	K	DnaJ homolog subfamily A member 2 OS=Homo sapiens OX=9606 GN=DNAJA2 PE=1 SV=1	DNAJA2	1	6.88533e-21	123.55	NVLCSACSGQGGK(1)SGAVQK	3	-0.30341	2	0.96	1.288	0.943	0.939	0.88	0.991	0.881	0.33176	1.001	0.977	0.969	0.968	1.061	0.982	0.959	1.318	0.973	0.97	0.829	1.009	0.864	0.31152
O60885	333	K	Bromodomain-containing protein 4 OS=Homo sapiens OX=9606 GN=BRD4 PE=1 SV=2	BRD4	1	3.42554e-05	82.529	K(1)DVPDSQQHPAPEK	3	0.10114	1	1.193	1.013	1.338	0.672	0.93	0.854	0.693	0.043118	0.868	1.08	0.98	1.037	1.068	0.984	1.374	0.938	1.365	0.648	0.871	0.868	0.649	0.05596
O60885	1135	K	Bromodomain-containing protein 4 OS=Homo sapiens OX=9606 GN=BRD4 PE=1 SV=2	BRD4	1	0.00102588	60.621	SEPFSPSLRPEPPK(1)HPESIK	4	-1.3439	1	0.984	1.055	0.928	0.95	1.084	0.998	1.022	0.7073	0.868	1.08	0.98	1.037	1.068	0.984	1.134	0.977	0.947	0.916	1.015	1.014	0.963	0.61352
O60885	346	K	Bromodomain-containing protein 4 OS=Homo sapiens OX=9606 GN=BRD4 PE=1 SV=2	BRD4	1	2.8278e-06	89.484	DVPDSQQHPAPEK(1)SSK	3	0.92455	1	0.968	1.147	1.363	0.758	1.013	0.751	0.725	0.082182	0.868	1.08	0.98	1.037	1.068	0.984	1.115	1.062	1.391	0.731	0.949	0.763	0.685	0.030915
O60907	503	K	F-box-like/WD repeat-containing protein TBL1X OS=Homo sapiens OX=9606 GN=TBL1X PE=1 SV=3	TBL1X	1	2.63239e-14	100.39	GVCTHTLTK(1)HQEPVYSVAFSPDGK	4	-0.54275	1	1.097	1.116	1.037	0.84	0.949	0.96	0.846	0.024765
O60907	340	K	F-box-like/WD repeat-containing protein TBL1X OS=Homo sapiens OX=9606 GN=TBL1X PE=1 SV=3	TBL1X	1	0.000556177	74.611	K(1)GNYILSAGVDK	3	1.5638	1	1.046	1.106	1.074	0.814	0.922	1.037	0.86	0.095423
O60925	83	K	Prefoldin subunit 1 OS=Homo sapiens OX=9606 GN=PFDN1 PE=1 SV=2	PFDN1	1	4.11769e-05	86.911	EAIHSQLLEK(1)QK	3	-0.095094	1	1.181	1.071	1.273	0.778	0.837	0.86	0.702	0.0037952	0.966	0.955	1.032	1.045	1.04	0.983	1.223	1.121	1.234	0.744	0.805	0.875	0.677	0.0022168
O75030	45	K	Microphthalmia-associated transcription factor OS=Homo sapiens OX=9606 GN=MITF PE=1 SV=2	MITF	1	0.000531782	49.125	SSSSAEHPGASK(1)PPISSSSMTSR	3	-0.48807	1	1.041	0.518	1.429	0.353	1.545	1.114	1.008	0.8902
O75044	470	K	SLIT-ROBO Rho GTPase-activating protein 2 OS=Homo sapiens OX=9606 GN=SRGAP2 PE=1 SV=3	SRGAP2	1	0.000746328	79.659	LQAK(1)HDLLQK	3	-1.0681	1	1.277	1.361	1.211	0.706	0.764	0.682	0.559	0.00025925	1.092	0.933	0.939	0.963	1.001	1.086	1.169	1.459	1.29	0.733	0.763	0.628	0.542	0.0021957
O75083	182	K	WD repeat-containing protein 1 OS=Homo sapiens OX=9606 GN=WDR1 PE=1 SV=4	WDR1	1	0.00144208	76.332	FK(1)FTIGDHSR	3	-1.4056	1	1.565	1.101	0.88	1.063	0.977	0.413	0.692	0.28996	1.02	0.987	1.004	1.006	0.978	1.009	1.534	1.116	0.876	1.057	0.999	0.409	0.699	0.29864
O75083	95	K	WD repeat-containing protein 1 OS=Homo sapiens OX=9606 GN=WDR1 PE=1 SV=4	WDR1	1	9.07879e-05	78.814	EHLLK(1)YEYQPFAGK	3	-0.35031	1	1.08	0.997	0.935	0.916	1.146	0.925	0.992	0.893	1.02	0.987	1.004	1.006	0.978	1.009	1.059	1.01	0.931	0.911	1.172	0.917	1	0.95356
O75083	219	K	WD repeat-containing protein 1 OS=Homo sapiens OX=9606 GN=WDR1 PE=1 SV=4	WDR1	1	5.21559e-56	175.33	FATASADGQIYIYDGK(1)TGEK	3	0.18282	1	0.949	1.151	1.129	0.976	0.909	0.886	0.858	0.091355	1.02	0.987	1.004	1.006	0.978	1.009	0.93	1.166	1.125	0.97	0.929	0.878	0.862	0.12992
O75083	330	K	WD repeat-containing protein 1 OS=Homo sapiens OX=9606 GN=WDR1 PE=1 SV=4	WDR1	1	1.3016e-15	125.53	SIQCLTVHK(1)NGGK	3	0.408	3	1.24	1.17	1.126	0.796	0.927	0.74	0.697	0.0071356	1.02	0.987	1.004	1.006	0.978	1.009	1.216	1.185	1.122	0.791	0.948	0.733	0.702	0.010803
O75083	321	K	WD repeat-containing protein 1 OS=Homo sapiens OX=9606 GN=WDR1 PE=1 SV=4	WDR1	1	0.00136251	61.423	GHSK(1)SIQCLTVHK	4	0.049621	1	1.099	0.858	0.866	1.194	1.053	0.93	1.125	0.33186	1.02	0.987	1.004	1.006	0.978	1.009	1.077	0.869	0.863	1.187	1.077	0.922	1.134	0.29016
O75083	569	K	WD repeat-containing protein 1 OS=Homo sapiens OX=9606 GN=WDR1 PE=1 SV=4	WDR1	1	0.00505409	83.948	VK(1)IQDAHR	3	-1.2252	1	1.087	1.208	1.18	0.795	0.854	0.877	0.727	0.00182412	1.02	0.987	1.004	1.006	0.978	1.009	1.066	1.224	1.175	0.79	0.873	0.869	0.731	0.0039248
O75116	802	K	Rho-associated protein kinase 2 OS=Homo sapiens OX=9606 GN=ROCK2 PE=1 SV=4	ROCK2	1	0.00592999	95.642	IEQETQK(1)R	2	-1.1308	1	1.274	1.231	1.142	0.797	0.776	0.78	0.645	0.000197321	1.044	1.001	1.005	0.997	0.984	0.976	1.22	1.23	1.136	0.799	0.789	0.799	0.666	9.5993e-05
O75116	438	K	Rho-associated protein kinase 2 OS=Homo sapiens OX=9606 GN=ROCK2 PE=1 SV=4	ROCK2	1	0.00823316	61.833	K(1)NEESQEIQK	3	1.7582	1	1.356	1.204	1.068	0.725	0.799	0.848	0.654	0.0069436	1.044	1.001	1.005	0.997	0.984	0.976	1.299	1.203	1.063	0.727	0.812	0.869	0.675	0.007442
O75131	158	K	Copine-3 OS=Homo sapiens OX=9606 GN=CPNE3 PE=1 SV=1	CPNE3	1	6.85689e-12	113.4	DLFGK(1)SDPYLEFHK	3	-0.88867	1	1.05	1.047	1.016	0.929	1.019	0.938	0.927	0.07024	0.949	0.98	1.012	1.015	1.084	1.006	1.106	1.068	1.004	0.915	0.94	0.932	0.877	0.011304
O75131	52	K	Copine-3 OS=Homo sapiens OX=9606 GN=CPNE3 PE=1 SV=1	CPNE3	1	1.58338e-10	132.79	IK(1)NCLNPQFSK	2	-0.041415	2	1.153	1.21	1.028	0.917	0.833	0.858	0.769	0.0096212	0.949	0.98	1.012	1.015	1.084	1.006	1.215	1.235	1.016	0.903	0.768	0.853	0.728	0.0158445
O75131	533	K	Copine-3 OS=Homo sapiens OX=9606 GN=CPNE3 PE=1 SV=1	CPNE3	0.999842	0.00277743	58.595	LLPPK(1)NPATK(1)QQKQ	2	-0.69448	1	1.111	1.111	1.046	0.914	0.961	0.857	0.836	0.0097397	0.949	0.98	1.012	1.015	1.084	1.006	1.171	1.134	1.034	0.9	0.887	0.852	0.79	0.0045404
O75131	528	K	Copine-3 OS=Homo sapiens OX=9606 GN=CPNE3 PE=1 SV=1	CPNE3	0.999842	0.00277743	58.595	LLPPK(1)NPATK(1)QQKQ	2	-0.69448	1	1.111	1.111	1.046	0.914	0.961	0.857	0.836	0.0097397	0.949	0.98	1.012	1.015	1.084	1.006	1.171	1.134	1.034	0.9	0.887	0.852	0.79	0.0045404
O75131	76	K	Copine-3 OS=Homo sapiens OX=9606 GN=CPNE3 PE=1 SV=1	CPNE3	1	9.83719e-07	107.65	LK(1)FGVYDIDNK	2	-1.0646	2	1.112	1.157	1.032	0.91	0.915	0.873	0.817	0.0054011	0.949	0.98	1.012	1.015	1.084	1.006	1.172	1.181	1.02	0.897	0.844	0.868	0.773	0.007382
O75150	250	K	E3 ubiquitin-protein ligase BRE1B OS=Homo sapiens OX=9606 GN=RNF40 PE=1 SV=4	RNF40	1	0.0125609	43.69	LQDLATQLQEK(1)HHR	4	-2.3279	1	1.507	1.381	1.276	0.457	0.856	0.523	0.441	0.0122163	1.06	0.88	0.933	1.096	0.967	0.976	1.422	1.569	1.368	0.417	0.885	0.536	0.422	0.015416
O75150	20	K	E3 ubiquitin-protein ligase BRE1B OS=Homo sapiens OX=9606 GN=RNF40 PE=1 SV=4	RNF40	1	1.74006e-17	134.88	AAGDGGSGPPEK(1)K	2	-0.52051	1	1.05	1.142	1.144	0.857	0.943	0.864	0.799	0.0056958	1.06	0.88	0.933	1.096	0.967	0.976	0.991	1.298	1.226	0.782	0.975	0.885	0.752	0.052943
O75152	595	K	Zinc finger CCCH domain-containing protein 11A OS=Homo sapiens OX=9606 GN=ZC3H11A PE=1 SV=3	ZC3H11A	1	7.59692e-14	95.319	GDVASCNTQVAEK(1)PVLTAVPGITR	3	-0.45187	1	0.792	0.763	0.85	1.174	1.278	1.143	1.495	0.00096115	0.978	1.019	0.993	0.926	0.993	1.103	0.81	0.749	0.856	1.268	1.287	1.036	1.487	0.007936
O75165	305	K	DnaJ homolog subfamily C member 13 OS=Homo sapiens OX=9606 GN=DNAJC13 PE=1 SV=5	DNAJC13	1	0.0179585	93.598	K(1)YSSTER	2	0.075131	1	1.226	1.232	1.144	0.766	0.841	0.792	0.666	0.00036132	0.934	0.999	1.029	1.028	1.02	0.991	1.313	1.233	1.112	0.745	0.825	0.799	0.648	0.00161728
O75323	82	K	Protein NipSnap homolog 2 OS=Homo sapiens OX=9606 GN=NIPSNAP2 PE=1 SV=1	NIPSNAP2	1	1.47479e-12	115.8	LQFHNVK(1)PECLEAYNK	3	-0.40113	1	1.11	1.066	0.95	1.035	0.905	0.934	0.919	0.24758	1.019	1.04	0.941	1.052	0.987	0.972	1.089	1.025	1.01	0.984	0.917	0.961	0.916	0.047678
O75340	112	K	Programmed cell death protein 6 OS=Homo sapiens OX=9606 GN=PDCD6 PE=1 SV=1	PDCD6	1	0.00667464	55.724	DNSGMIDK(1)NELK	3	-1.2845	1									0.893	0.958	1.02	1.033	1.108	1.066
O75347	51	K	Tubulin-specific chaperone A OS=Homo sapiens OX=9606 GN=TBCA PE=1 SV=3	TBCA	1	2.03189e-14	147.26	AEDGENYDIK(1)K	3	-0.48484	2	1.247	1.19	1.185	0.775	0.793	0.81	0.657	3.7412e-05	1.027	1.016	1.021	0.92	1.034	0.979	1.214	1.171	1.161	0.842	0.767	0.827	0.687	0.00028418
O75347	23	K	Tubulin-specific chaperone A OS=Homo sapiens OX=9606 GN=TBCA PE=1 SV=3	TBCA	1	0.0436215	68.657	EK(1)VMYEK	2	-0.58116	1	0.957	1.225	0.999	0.955	0.777	1.087	0.886	0.37256	1.027	1.016	1.021	0.92	1.034	0.979	0.932	1.206	0.978	1.038	0.751	1.11	0.93	0.60968
O75351	53	K	Vacuolar protein sorting-associated protein 4B OS=Homo sapiens OX=9606 GN=VPS4B PE=1 SV=2	VPS4B	1	0.00233341	83.045	YEAQGDK(1)AK	2	1.3507	1	0.961	1.048	1.073	0.958	1.046	0.913	0.946	0.34628	0.96	0.972	0.911	1.115	1.015	1.058	1.001	1.078	1.178	0.859	1.031	0.863	0.845	0.09042
O75367	123	K	Core histone macro-H2A.1 OS=Homo sapiens OX=9606 GN=H2AFY PE=1 SV=4	H2AFY	1	0.00861578	63.185	GK(1)LEAIITPPPAK	3	-0.39256	1									1.024	1.044	0.996	0.898	1.034	0.999
O75367	304	K	Core histone macro-H2A.1 OS=Homo sapiens OX=9606 GN=H2AFY PE=1 SV=4	H2AFY	1	8.90558e-06	94.363	NCLALADDK(1)K	2	-1.8731	2	1.241	1.159	1.101	0.889	0.842	0.767	0.714	0.0036219	1.024	1.044	0.996	0.898	1.034	0.999	1.212	1.11	1.105	0.99	0.814	0.768	0.751	0.023983
O75367	292	K	Core histone macro-H2A.1 OS=Homo sapiens OX=9606 GN=H2AFY PE=1 SV=4	H2AFY	0.999996	4.23972e-74	186.62	FVIHCNSPVWGADKCEELLEK(1)TVK	4	-0.74136	1	1.248	1.224	1.157	0.723	0.876	0.772	0.653	0.0021358	1.024	1.044	0.996	0.898	1.034	0.999	1.219	1.172	1.162	0.805	0.847	0.773	0.683	0.0002231
O75367	295	K	Core histone macro-H2A.1 OS=Homo sapiens OX=9606 GN=H2AFY PE=1 SV=4	H2AFY	1	1.33778e-11	128.06	TVK(1)NCLALADDKK	3	-0.72363	5	1.255	1.291	1.199	0.773	0.729	0.753	0.602	5.5105e-05	1.024	1.044	0.996	0.898	1.034	0.999	1.226	1.237	1.204	0.861	0.705	0.754	0.633	0.0161165
O75369	2170	K	Filamin-B OS=Homo sapiens OX=9606 GN=FLNB PE=1 SV=2	FLNB	1	1.62529e-05	79.837	FVPQEMGVHTVSVK(1)YR	3	-1.4693	1	1.052	1.131	0.935	0.984	0.956	0.942	0.924	0.25366	0.985	0.969	0.986	1.029	1.025	1.019	1.068	1.167	0.948	0.956	0.933	0.924	0.884	0.120657
O75369	1897	K	Filamin-B OS=Homo sapiens OX=9606 GN=FLNB PE=1 SV=2	FLNB	1	0.00101814	63.29	YNDK(1)HIPGSPFTAK	3	0.66058	1	0.825	1.359	0.893	0.879	0.913	1.132	0.95	0.86112	0.985	0.969	0.986	1.029	1.025	1.019	0.838	1.402	0.906	0.854	0.891	1.111	0.908	0.69108
O75369	502	K	Filamin-B OS=Homo sapiens OX=9606 GN=FLNB PE=1 SV=2	FLNB	1	0.00219848	83.869	GLEELVK(1)QK	2	1.4764	2	1.031	1.047	1.011	0.936	0.998	0.977	0.942	0.049602	0.985	0.969	0.986	1.029	1.025	1.019	1.047	1.08	1.025	0.91	0.974	0.959	0.902	0.0155427
O75369	607	K	Filamin-B OS=Homo sapiens OX=9606 GN=FLNB PE=1 SV=2	FLNB	1	1.77801e-13	112.82	IEYNDQNDGSCDVK(1)YWPK	3	-1.8875	1	1.13	1.185	1.085	0.813	0.771	1.016	0.765	0.035742	0.985	0.969	0.986	1.029	1.025	1.019	1.147	1.223	1.1	0.79	0.752	0.997	0.732	0.025836
O75369	322	K	Filamin-B OS=Homo sapiens OX=9606 GN=FLNB PE=1 SV=2	FLNB	1	0.000100764	71.08	TYSVEYLPK(1)VTGLHK	3	-0.013211	1	1.059	1.05	1.062	0.984	0.889	0.955	0.892	0.062625	0.985	0.969	0.986	1.029	1.025	1.019	1.075	1.084	1.077	0.956	0.867	0.937	0.853	0.033204
O75369	1510	K	Filamin-B OS=Homo sapiens OX=9606 GN=FLNB PE=1 SV=2	FLNB	1	0.0057195	61.235	VK(1)VLPTYDASK	3	-0.2948	1	1.083	1.049	1.09	0.937	0.936	0.906	0.863	0.00079931	0.985	0.969	0.986	1.029	1.025	1.019	1.099	1.083	1.105	0.911	0.913	0.889	0.825	5.572e-05
O75369	2514	K	Filamin-B OS=Homo sapiens OX=9606 GN=FLNB PE=1 SV=2	FLNB	1	0.000184776	84.753	ASSDASK(1)VTSK	2	2.0626	1	1.1	1.113	1.179	0.783	0.999	0.824	0.768	0.025339	0.985	0.969	0.986	1.029	1.025	1.019	1.117	1.149	1.196	0.761	0.975	0.809	0.735	0.0153757
O75369	2576	K	Filamin-B OS=Homo sapiens OX=9606 GN=FLNB PE=1 SV=2	FLNB	1	3.93864e-28	147.12	HVGNQQYNVTYVVK(1)ER	3	-0.32142	1	1.171	1.093	1.027	1.026	0.79	0.893	0.823	0.07816	0.985	0.969	0.986	1.029	1.025	1.019	1.189	1.128	1.042	0.997	0.771	0.876	0.787	0.04352
O75369	419	K	Filamin-B OS=Homo sapiens OX=9606 GN=FLNB PE=1 SV=2	FLNB	1	0.000227281	70.438	CVYK(1)PMQPGPHVVK	3	-0.0076183	2	1.167	1.258	1.114	0.859	0.761	0.84	0.695	0.0020996	0.985	0.969	0.986	1.029	1.025	1.019	1.185	1.298	1.13	0.835	0.742	0.824	0.665	0.00178113
O75369	1423	K	Filamin-B OS=Homo sapiens OX=9606 GN=FLNB PE=1 SV=2	FLNB	1	0.00281371	81.017	DVVDPSK(1)VK	3	0.34467	2	0.956	1.124	0.998	0.997	0.914	1.01	0.949	0.42692	0.985	0.969	0.986	1.029	1.025	1.019	0.971	1.16	1.012	0.969	0.892	0.991	0.907	0.20244
O75369	1221	K	Filamin-B OS=Homo sapiens OX=9606 GN=FLNB PE=1 SV=2	FLNB	1	0.0130223	58.32	VK(1)VEPAVDTSR	2	-1.2001	1	1.143	1.109	1.056	0.883	0.907	0.902	0.814	0.00109936	0.985	0.969	0.986	1.029	1.025	1.019	1.16	1.144	1.071	0.858	0.885	0.885	0.779	0.00072418
O75369	2524	K	Filamin-B OS=Homo sapiens OX=9606 GN=FLNB PE=1 SV=2	FLNB	1	1.1168e-17	148.96	GAGLSK(1)AFVGQK	2	-0.37147	2	1.17	1.107	1.071	0.914	0.837	0.9	0.792	0.0033632	0.985	0.969	0.986	1.029	1.025	1.019	1.188	1.142	1.086	0.888	0.817	0.883	0.758	0.00175761
O75369	2530	K	Filamin-B OS=Homo sapiens OX=9606 GN=FLNB PE=1 SV=2	FLNB	1	1.92848e-49	189.59	AFVGQK(1)SSFLVDCSK	2	-1.0921	2	1.152	1.193	1.086	0.854	0.9	0.816	0.749	0.00184046	0.985	0.969	0.986	1.029	1.025	1.019	1.17	1.231	1.101	0.83	0.878	0.801	0.716	0.00135707
O75369	1232	K	Filamin-B OS=Homo sapiens OX=9606 GN=FLNB PE=1 SV=2	FLNB	1	0.00116596	72.29	IK(1)VFGPGIEGK	3	-2.2684	2	1.053	0.956	1.018	0.965	1.001	1.007	0.982	0.6082	0.985	0.969	0.986	1.029	1.025	1.019	1.069	0.987	1.032	0.938	0.977	0.988	0.94	0.092781
O75369	681	K	Filamin-B OS=Homo sapiens OX=9606 GN=FLNB PE=1 SV=2	FLNB	1	4.76813e-05	84.508	APLK(1)IFAQDGEGQR	2	0.11842	3	0.948	0.937	0.886	1.058	1.045	1.126	1.165	0.0079847	0.985	0.969	0.986	1.029	1.025	1.019	0.962	0.967	0.899	1.028	1.02	1.105	1.115	0.03498
O75369	313	K	Filamin-B OS=Homo sapiens OX=9606 GN=FLNB PE=1 SV=2	FLNB	1	6.35034e-07	112.02	NK(1)TYSVEYLPK	2	-0.2151	1	1.058	1.099	1.052	0.907	0.916	0.968	0.87	0.0046397	0.985	0.969	0.986	1.029	1.025	1.019	1.074	1.134	1.067	0.881	0.894	0.95	0.832	0.0036204
O75369	2342	K	Filamin-B OS=Homo sapiens OX=9606 GN=FLNB PE=1 SV=2	FLNB	1	1.95321e-26	127.58	VHSPSGAVEECHVSELEPDK(1)YAVR	3	-2.035	2	1.259	1.043	1.031	0.955	0.828	0.884	0.8	0.045461	0.985	0.969	0.986	1.029	1.025	1.019	1.278	1.076	1.046	0.928	0.808	0.868	0.766	0.023605
O75369	1955	K	Filamin-B OS=Homo sapiens OX=9606 GN=FLNB PE=1 SV=2	FLNB	1	0.0141142	80.438	DEPCLLK(1)R	2	-1.357	1	1.113	1.116	1.288	0.762	0.887	0.834	0.706	0.0060032	0.985	0.969	0.986	1.029	1.025	1.019	1.13	1.152	1.306	0.741	0.865	0.818	0.676	0.0036156
O75369	1416	K	Filamin-B OS=Homo sapiens OX=9606 GN=FLNB PE=1 SV=2	FLNB	1	0.000237155	82.069	VPVK(1)DVVDPSK	2	-0.54035	1	1.038	1.003	0.919	1.028	0.961	1.05	1.027	0.58192	0.985	0.969	0.986	1.029	1.025	1.019	1.054	1.035	0.932	0.999	0.938	1.03	0.982	0.73198
O75376	1336	K	Nuclear receptor corepressor 1 OS=Homo sapiens OX=9606 GN=NCOR1 PE=1 SV=2	NCOR1	1	1.97319e-19	161.87	GK(1)PYDGITTIK	3	-0.60766	2	0.997	1.128	1.017	0.988	0.908	0.963	0.91	0.110179	1.046	1.051	1.043	1.058	0.856	0.942	0.953	1.073	0.975	0.934	1.061	1.022	1.005	0.92536
O75390	327	K	Citrate synthase, mitochondrial OS=Homo sapiens OX=9606 GN=CS PE=1 SV=2	CS	1	0.0253638	66.321	DVSDEK(1)LR	2	-0.94557	1									0.966	0.943	0.935	1.081	1.045	1.016
O75390	215	K	Citrate synthase, mitochondrial OS=Homo sapiens OX=9606 GN=CS PE=1 SV=2	CS	1	0.00222096	72.607	LPCVAAK(1)IYR	3	1.5826	2	1.044	1	0.95	0.983	1.029	0.994	1.004	0.88876	0.966	0.943	0.935	1.081	1.045	1.016	1.081	1.06	1.016	0.909	0.985	0.978	0.91	0.039463
O75390	103	K	Citrate synthase, mitochondrial OS=Homo sapiens OX=9606 GN=CS PE=1 SV=2	CS	1	0.00706261	54.343	GFSIPECQK(1)LLPK	3	-0.27694	1	1.1	0.949	1.133	0.959	0.897	0.962	0.886	0.115444	0.966	0.943	0.935	1.081	1.045	1.016	1.139	1.006	1.212	0.887	0.858	0.947	0.802	0.024261
O75390	450	K	Citrate synthase, mitochondrial OS=Homo sapiens OX=9606 GN=CS PE=1 SV=2	CS	1	1.24047e-05	92.112	PK(1)SMSTEGLMK	2	-0.098722	3	1.064	1.043	1.069	1.066	0.742	1.015	0.889	0.37098	0.966	0.943	0.935	1.081	1.045	1.016	1.101	1.106	1.143	0.986	0.71	0.999	0.804	0.17788
O75390	366	K	Citrate synthase, mitochondrial OS=Homo sapiens OX=9606 GN=CS PE=1 SV=2	CS	1	2.58048e-05	84.759	EFALK(1)HLPNDPMFK	4	-0.75031	6	1.113	1.117	1.043	0.943	0.882	0.903	0.833	0.0035767	0.966	0.943	0.935	1.081	1.045	1.016	1.152	1.185	1.116	0.872	0.844	0.889	0.754	0.00025802
O75390	321	K	Citrate synthase, mitochondrial OS=Homo sapiens OX=9606 GN=CS PE=1 SV=2	CS	1	0.00155741	79.089	EVGK(1)DVSDEK	2	-0.87081	1	1.265	1.046	0.932	0.966	0.891	0.901	0.85	0.170218	0.966	0.943	0.935	1.081	1.045	1.016	1.31	1.109	0.997	0.894	0.853	0.887	0.771	0.034761
O75390	76	K	Citrate synthase, mitochondrial OS=Homo sapiens OX=9606 GN=CS PE=1 SV=2	CS	1	1.28528e-36	153.06	GMK(1)GLVYETSVLDPDEGIR	2	-0.39375	4	0.998	1.036	1.008	0.973	0.968	1.017	0.972	0.21776	0.966	0.943	0.935	1.081	1.045	1.016	1.033	1.099	1.078	0.9	0.926	1.001	0.881	0.025285
O75390	43	K	Citrate synthase, mitochondrial OS=Homo sapiens OX=9606 GN=CS PE=1 SV=2	CS	1	0.00293645	57.434	DILADLIPK(1)EQAR	3	1.4122	1	0.989	1.048	0.781	1.142	1.109	0.93	1.129	0.32098	0.966	0.943	0.935	1.081	1.045	1.016	1.024	1.111	0.835	1.056	1.061	0.915	1.021	0.80794
O75396	38	K	Vesicle-trafficking protein SEC22b OS=Homo sapiens OX=9606 GN=SEC22B PE=1 SV=4	SEC22B	1	0.00698338	52.527	DLQQYQSQAK(1)QLFR	3	-1.215	1	1.223	0.698	0.65	1.039	1.061	1.33	1.334	0.20632	1.029	0.94	0.963	1.034	1.015	1.071	1.189	0.743	0.675	1.005	1.045	1.242	1.263	0.23468
O75396	43	K	Vesicle-trafficking protein SEC22b OS=Homo sapiens OX=9606 GN=SEC22B PE=1 SV=4	SEC22B	1	0.00585282	76.302	K(1)LNEQSPTR	2	-2.6918	1	1.279	1.074	1.152	0.749	0.852	0.893	0.712	0.0095976	1.029	0.94	0.963	1.034	1.015	1.071	1.243	1.143	1.196	0.724	0.839	0.834	0.669	0.00170388
O75400	196	K	Pre-mRNA-processing factor 40 homolog A OS=Homo sapiens OX=9606 GN=PRPF40A PE=1 SV=2	PRPF40A	1	5.21068e-35	170.48	SDSGK(1)PYYYNSQTK	3	0.49824	4	1.017	0.94	1.008	1.01	1.022	1.004	1.024	0.39438	0.99	1.003	1.055	0.984	0.998	1.042	1.027	0.937	0.955	1.026	1.024	0.964	1.033	0.40252
O75410	517	K	Transforming acidic coiled-coil-containing protein 1 OS=Homo sapiens OX=9606 GN=TACC1 PE=1 SV=2	TACC1	1	0.000264605	66.826	LASTSCGQK(1)SAGAEVK	3	0.44303	1									1.024	1.162	0.951	1.056	1.008	0.789
O75417	1022	K	DNA polymerase theta OS=Homo sapiens OX=9606 GN=POLQ PE=1 SV=2	POLQ	1	0.00315546	74.841	VVQTFSQK(1)TK	2	-0.88267	1	1.06	0.999	1.021	0.984	0.939	0.997	0.948	0.100695
O75436	188	K	Vacuolar protein sorting-associated protein 26A OS=Homo sapiens OX=9606 GN=VPS26A PE=1 SV=2	VPS26A	1	0.00175379	74.841	YHLK(1)DVIVGK	3	-0.90773	1									0.972	1.005	0.982	1.018	0.992	0.989
O75439	456	K	Mitochondrial-processing peptidase subunit beta OS=Homo sapiens OX=9606 GN=PMPCB PE=1 SV=2	PMPCB	1	4.0701e-07	120.77	EVCTK(1)YIYNR	3	-1.489	2	1.099	1.275	1.077	0.863	0.843	0.844	0.739	0.030681	1.067	0.997	1.042	0.953	1.039	0.945	1.03	1.279	1.034	0.906	0.811	0.893	0.781	0.037616
O75439	219	K	Mitochondrial-processing peptidase subunit beta OS=Homo sapiens OX=9606 GN=PMPCB PE=1 SV=2	PMPCB	1	0.0151428	45.468	TILGPTENIK(1)SISR	3	0.020258	1									1.067	0.997	1.042	0.953	1.039	0.945
O75475	360	K	PC4 and SFRS1-interacting protein OS=Homo sapiens OX=9606 GN=PSIP1 PE=1 SV=1	PSIP1	1	0.000301579	82.417	IHAEIK(1)NSLK	3	0.37288	1	1.036	1.125	1.078	1.097	0.787	0.877	0.852	0.16876	1.005	0.98	0.985	1.022	1.02	0.977	1.031	1.148	1.094	1.073	0.772	0.898	0.838	0.138655
O75475	91	K	PC4 and SFRS1-interacting protein OS=Homo sapiens OX=9606 GN=PSIP1 PE=1 SV=1	PSIP1	1	1.88896e-06	102.52	VK(1)FSSQQAATK	2	-0.64687	1	1.001	1.103	1.129	0.929	0.844	0.993	0.856	0.058777	1.005	0.98	0.985	1.022	1.02	0.977	0.996	1.126	1.146	0.909	0.827	1.016	0.842	0.079175
O75477	273	K	Erlin-1 OS=Homo sapiens OX=9606 GN=ERLIN1 PE=1 SV=1	ERLIN1	1	0.0113106	69.825	YATSNK(1)HK	3	-0.51913	1	1.076	1.021	1.291	0.727	1.065	0.819	0.771	0.114459	0.952	1.018	0.924	1.003	1.185	1.049	1.13	1.003	1.397	0.725	0.899	0.781	0.681	0.030739
O75477	284	K	Erlin-1 OS=Homo sapiens OX=9606 GN=ERLIN1 PE=1 SV=1	ERLIN1	1	0.00535807	66.056	LTPEYLELK(1)K	3	0.6431	1	1.171	1.215	1.066	0.805	0.921	0.821	0.738	0.0060241	0.952	1.018	0.924	1.003	1.185	1.049	1.23	1.194	1.154	0.803	0.777	0.783	0.66	3.9175e-05
O75477	285	K	Erlin-1 OS=Homo sapiens OX=9606 GN=ERLIN1 PE=1 SV=1	ERLIN1	1	1.36825e-05	99.5	K(1)YQAIASNSK	2	0.55703	2	1.169	1.119	1.056	0.815	0.909	0.932	0.794	0.0102968	0.952	1.018	0.924	1.003	1.185	1.049	1.228	1.099	1.143	0.813	0.767	0.888	0.711	0.003102
O75521	161	K	Enoyl-CoA delta isomerase 2, mitochondrial OS=Homo sapiens OX=9606 GN=ECI2 PE=1 SV=4	ECI2	1	0.00453396	58.814	K(1)NAINTEMYHEIMR	3	-1.3662	1	1.344	0.887	0.853	0.996	0.924	0.996	0.946	0.82618	0.997	1.048	0.971	0.975	1.039	1.054	1.348	0.846	0.878	1.022	0.889	0.945	0.93	0.75726
O75528	418	K	Transcriptional adapter 3 OS=Homo sapiens OX=9606 GN=TADA3 PE=1 SV=1	TADA3	0.999946	0.00370247	70.089	EKDQAWK(1)TLK	3	-0.3792	1	0.986	1.103	0.945	0.969	0.957	1.04	0.978	0.7091	1.09	1.018	0.896	1.056	0.992	0.96	0.905	1.083	1.055	0.918	0.965	1.083	0.975	0.75396
O75531	6	K	Barrier-to-autointegration factor OS=Homo sapiens OX=9606 GN=BANF1 PE=1 SV=1	BANF1	1	0.00764419	77.923	TTSQK(1)HR	2	0.55719	1	1.014	1.339	1.016	1.081	0.691	0.86	0.781	0.183941	1.106	0.969	1.087	0.9	1.06	0.878	0.917	1.382	0.935	1.201	0.652	0.979	0.876	0.55194
O75531	64	K	Barrier-to-autointegration factor OS=Homo sapiens OX=9606 GN=BANF1 PE=1 SV=1	BANF1	1	0.0406595	40.475	EWLK(1)DTCGANAK	3	0.65607	1	1.007	0.942	1.373	0.959	1.119	0.6	0.806	0.34678	1.106	0.969	1.087	0.9	1.06	0.878	0.91	0.972	1.263	1.066	1.056	0.683	0.892	0.52206
O75533	6	K	Splicing factor 3B subunit 1 OS=Homo sapiens OX=9606 GN=SF3B1 PE=1 SV=3	SF3B1	1	0.000601943	68.972	IAK(1)THEDIEAQIR	3	-0.061443	1									1.056	1.008	1.049	0.972	0.961	0.952
O75533	120	K	Splicing factor 3B subunit 1 OS=Homo sapiens OX=9606 GN=SF3B1 PE=1 SV=3	SF3B1	1	0.000324691	84.821	IADREDEYK(1)K	3	0.058993	1	1.38	1.062	1.064	0.778	0.895	0.821	0.711	0.025335	1.056	1.008	1.049	0.972	0.961	0.952	1.307	1.054	1.014	0.8	0.931	0.862	0.768	0.04546
O75533	554	K	Splicing factor 3B subunit 1 OS=Homo sapiens OX=9606 GN=SF3B1 PE=1 SV=3	SF3B1	1	0.0129242	56.632	HLLVK(1)VIDR	3	-0.10185	1	1.097	1.211	1.116	0.701	0.879	0.997	0.753	0.052301	1.056	1.008	1.049	0.972	0.961	0.952	1.039	1.201	1.064	0.721	0.915	1.047	0.812	0.138461
O75533	943	K	Splicing factor 3B subunit 1 OS=Homo sapiens OX=9606 GN=SF3B1 PE=1 SV=3	SF3B1	1	0.0270289	78.113	LNNK(1)SAK	2	-0.29777	1	1.243	1.31	1.212	0.747	0.763	0.725	0.594	4.21e-05	1.056	1.008	1.049	0.972	0.961	0.952	1.177	1.3	1.155	0.769	0.794	0.762	0.64	0.00032423
O75534	166	K	Cold shock domain-containing protein E1 OS=Homo sapiens OX=9606 GN=CSDE1 PE=1 SV=2	CSDE1	1	1.62652e-05	76.329	INFVIDNNK(1)HTGAVSAR	3	-1.0805	1	1.075	1.069	1.046	0.884	0.964	0.961	0.881	0.0123968	1.05	1.016	1.026	0.968	0.963	0.964	1.024	1.052	1.019	0.913	1.001	0.997	0.941	0.121078
O75534	758	K	Cold shock domain-containing protein E1 OS=Homo sapiens OX=9606 GN=CSDE1 PE=1 SV=2	CSDE1	1	1.25302e-11	110.84	LK(1)NITLDDASAPR	2	-0.82658	1	1.079	1.067	0.99	0.971	0.967	0.928	0.914	0.043219	1.05	1.016	1.026	0.968	0.963	0.964	1.028	1.05	0.965	1.003	1.004	0.963	0.976	0.45504
O75534	307	K	Cold shock domain-containing protein E1 OS=Homo sapiens OX=9606 GN=CSDE1 PE=1 SV=2	CSDE1	1	0.00306997	63.185	SK(1)VTLLEGDHVR	3	-1.0064	1	0.905	1.05	1.034	1.002	0.939	1.071	1.008	0.8962	1.05	1.016	1.026	0.968	0.963	0.964	0.862	1.033	1.008	1.035	0.975	1.111	1.075	0.3375
O75534	573	K	Cold shock domain-containing protein E1 OS=Homo sapiens OX=9606 GN=CSDE1 PE=1 SV=2	CSDE1	1	0.0159837	74.841	GNK(1)VSAEK	2	-0.4876	1	1.182	1.276	1.284	0.809	0.713	0.736	0.603	0.0003999	1.05	1.016	1.026	0.968	0.963	0.964	1.126	1.256	1.251	0.836	0.74	0.763	0.644	0.00100213
O75569	156	K	Interferon-inducible double-stranded RNA-dependent protein kinase activator A OS=Homo sapiens OX=9606 GN=PRKRA PE=1 SV=1	PRKRA	1	2.20788e-05	78.902	LPEYTLSQEGGPAHK(1)R	3	0.018823	1	1.224	1.095	1.01	0.837	0.884	0.95	0.802	0.030638	0.886	0.981	1.002	1.065	1.005	1.067	1.381	1.116	1.008	0.786	0.88	0.89	0.729	0.037717
O75586	241	K	Mediator of RNA polymerase II transcription subunit 6 OS=Homo sapiens OX=9606 GN=MED6 PE=1 SV=2	MED6	1	1.41874e-35	164.93	NVQQTVSAK(1)GPPEK(1)R	2	-0.61047	2	1.085	1.161	1.065	0.887	0.907	0.895	0.812	0.0015432	0.947	1.047	1.015	1.035	0.972	0.952	1.146	1.109	1.049	0.857	0.933	0.94	0.826	0.0082798
O75586	236	K	Mediator of RNA polymerase II transcription subunit 6 OS=Homo sapiens OX=9606 GN=MED6 PE=1 SV=2	MED6	1	1.41874e-35	164.93	NVQQTVSAK(1)GPPEK(1)R	2	-0.61047	2	1.085	1.161	1.065	0.887	0.907	0.895	0.812	0.0015432	0.947	1.047	1.015	1.035	0.972	0.952	1.146	1.109	1.049	0.857	0.933	0.94	0.826	0.0082798
O75600	193	K	2-amino-3-ketobutyrate coenzyme A ligase, mitochondrial OS=Homo sapiens OX=9606 GN=GCAT PE=1 SV=1	GCAT	1	0.00409173	88.177	LQEAQK(1)HR	3	0.019362	1	0.966	1.077	1.21	1.025	0.819	0.903	0.844	0.139659
O75643	523	K	U5 small nuclear ribonucleoprotein 200 kDa helicase OS=Homo sapiens OX=9606 GN=SNRNP200 PE=1 SV=2	SNRNP200	1	1.86317e-05	75.215	EIGK(1)HINMDGTINVDDFK	3	-0.80452	1	1.105	1.115	1.025	1.016	0.786	0.954	0.849	0.108237	1.002	0.989	0.983	1.025	0.971	1.009	1.103	1.127	1.043	0.991	0.809	0.945	0.839	0.052164
O75643	975	K	U5 small nuclear ribonucleoprotein 200 kDa helicase OS=Homo sapiens OX=9606 GN=SNRNP200 PE=1 SV=2	SNRNP200	1	4.42694e-05	90.707	K(1)TGNFQVTELGR	2	-0.58653	1	1.108	1.108	1.058	0.936	0.839	0.95	0.832	0.0117774	1.002	0.989	0.983	1.025	0.971	1.009	1.106	1.12	1.076	0.913	0.864	0.942	0.823	0.0022176
O75643	1972	K	U5 small nuclear ribonucleoprotein 200 kDa helicase OS=Homo sapiens OX=9606 GN=SNRNP200 PE=1 SV=2	SNRNP200	1	0.0028396	61.235	QLPHFTSEHIK(1)R	4	-0.96295	1	0.865	1.222	1.311	0.853	0.916	0.832	0.765	0.127881	1.002	0.989	0.983	1.025	0.971	1.009	0.863	1.236	1.334	0.832	0.943	0.825	0.757	0.136181
O75643	1176	K	U5 small nuclear ribonucleoprotein 200 kDa helicase OS=Homo sapiens OX=9606 GN=SNRNP200 PE=1 SV=2	SNRNP200	1	0.0141052	49.448	TIHK(1)YVHLFPK	4	-0.61857	1	1.181	1.263	1.096	0.825	0.842	0.793	0.695	0.00124156	1.002	0.989	0.983	1.025	0.971	1.009	1.179	1.277	1.115	0.805	0.867	0.786	0.688	0.00162379
O75643	285	K	U5 small nuclear ribonucleoprotein 200 kDa helicase OS=Homo sapiens OX=9606 GN=SNRNP200 PE=1 SV=2	SNRNP200	1	1.15809e-05	101.53	K(1)ADEVLEILK	2	0.089038	1									1.002	0.989	0.983	1.025	0.971	1.009
O75643	1883	K	U5 small nuclear ribonucleoprotein 200 kDa helicase OS=Homo sapiens OX=9606 GN=SNRNP200 PE=1 SV=2	SNRNP200	1	4.19719e-05	86.772	LNNPK(1)FNDPHVK	3	-0.73406	1	1.074	1.161	1.108	0.934	0.83	0.894	0.795	0.0050615	1.002	0.989	0.983	1.025	0.971	1.009	1.072	1.174	1.127	0.911	0.855	0.886	0.786	0.00169964
O75643	469	K	U5 small nuclear ribonucleoprotein 200 kDa helicase OS=Homo sapiens OX=9606 GN=SNRNP200 PE=1 SV=2	SNRNP200	1	6.68549e-05	82.85	LPK(1)YAQAGFEGFK	3	4.178	1	1.055	1.108	0.973	0.989	0.916	0.959	0.913	0.110523	1.002	0.989	0.983	1.025	0.971	1.009	1.053	1.12	0.99	0.965	0.943	0.95	0.904	0.050702
O75648	142	K	Mitochondrial tRNA-specific 2-thiouridylase 1 OS=Homo sapiens OX=9606 GN=TRMU PE=1 SV=2	TRMU	1	9.02152e-06	89.26	TSLEDEEVFEQK(1)HVK	4	3.8011	1	1.008	1.003	1.103	0.961	0.921	1.003	0.926	0.126562	1.096	0.87	0.902	1.017	1.048	1.099	0.92	1.153	1.223	0.945	0.879	0.913	0.83	0.115422
O75663	251	K	TIP41-like protein OS=Homo sapiens OX=9606 GN=TIPRL PE=1 SV=2	TIPRL	1	2.94801e-07	98.253	EAVCEK(1)LIFPER	2	-1.3387	2	1.096	1.19	1.116	0.818	0.934	0.846	0.764	0.0045041	0.88	0.994	1.059	0.951	1.02	1.086	1.245	1.197	1.054	0.86	0.916	0.779	0.731	0.0104441
O75688	90	K	Protein phosphatase 1B OS=Homo sapiens OX=9606 GN=PPM1B PE=1 SV=1	PPM1B	1	3.41002e-05	70.334	AAGK(1)SGSALELSVENVK	3	-1.4425	1	1.023	0.996	0.919	0.983	1.045	1.033	1.042	0.32606
O75694	902	K	Nuclear pore complex protein Nup155 OS=Homo sapiens OX=9606 GN=NUP155 PE=1 SV=1	NUP155	1	0.0147766	76.228	ESLK(1)EYQK	2	-0.36735	1	1.042	1.12	0.977	1.047	0.956	0.859	0.912	0.24716	0.985	1.006	0.98	1.01	0.958	0.981	1.058	1.113	0.997	1.037	0.998	0.876	0.919	0.22534
O75694	1197	K	Nuclear pore complex protein Nup155 OS=Homo sapiens OX=9606 GN=NUP155 PE=1 SV=1	NUP155	1	1.06059e-17	125.97	LYGEFADPFK(1)LAECK	3	-0.16298	1	1.13	1.146	1.037	0.89	0.915	0.882	0.811	0.0032568	0.985	1.006	0.98	1.01	0.958	0.981	1.147	1.139	1.058	0.881	0.955	0.899	0.818	0.00476
O75717	63	K	WD repeat and HMG-box DNA-binding protein 1 OS=Homo sapiens OX=9606 GN=WDHD1 PE=1 SV=1	WDHD1	1	4.90466e-06	107.09	AYSCALK(1)SGK	2	-0.85523	1	1.19	1.27	1.189	0.771	0.797	0.783	0.644	5.5533e-05	0.978	1.045	0.99	1.044	1.015	0.999	1.217	1.215	1.201	0.739	0.785	0.784	0.635	2.1945e-05
O75717	671	K	WD repeat and HMG-box DNA-binding protein 1 OS=Homo sapiens OX=9606 GN=WDHD1 PE=1 SV=1	WDHD1	1	0.000526009	58.712	GK(1)SDHYWVVGIHENPQQLR	4	0.41485	1	1.201	1.169	1.096	0.885	0.848	0.801	0.731	0.00138284	0.978	1.045	0.99	1.044	1.015	0.999	1.228	1.119	1.107	0.848	0.835	0.802	0.719	0.00087967
O75794	168	K	Cell division cycle protein 123 homolog OS=Homo sapiens OX=9606 GN=CDC123 PE=1 SV=1	CDC123	1	0.00172387	70.889	K(1)WCELIPGAEFR	2	-1.2949	1	1.01	1.188	0.985	0.781	1.177	0.858	0.885	0.38156
O75821	212	K	Eukaryotic translation initiation factor 3 subunit G OS=Homo sapiens OX=9606 GN=EIF3G PE=1 SV=2	EIF3G	1	0.0213217	56.493	TGK(1)YVPPSLR	2	4.3395	1									1.094	1.095	1.063	1.001	0.787	0.919
O75822	210	K	Eukaryotic translation initiation factor 3 subunit J OS=Homo sapiens OX=9606 GN=EIF3J PE=1 SV=2	EIF3J	1	1.23567e-05	89.624	ITNSLTVLCSEK(1)QK	3	-0.47595	1	1.014	1.373	1.026	0.714	0.954	0.919	0.758	0.110497	1.014	1.006	0.985	0.932	0.994	1.039	1	1.365	1.042	0.766	0.96	0.885	0.766	0.091416
O75832	116	K	26S proteasome non-ATPase regulatory subunit 10 OS=Homo sapiens OX=9606 GN=PSMD10 PE=1 SV=1	PSMD10	1	3.63643e-09	84.327	GAQVNAVNQNGCTPLHYAASK(1)NR	3	-0.14052	1	1.131	1.137	1.023	0.99	0.727	0.992	0.823	0.134555	0.889	1.036	1.018	1.104	1.063	1.022	1.272	1.097	1.005	0.897	0.684	0.971	0.756	0.086923
O75838	29	K	Calcium and integrin-binding family member 2 OS=Homo sapiens OX=9606 GN=CIB2 PE=1 SV=1	CIB2	1	0.0116074	69.275	DILK(1)LHSR	3	-0.86582	1	1.02	1	0.979	1.042	1.078	0.879	1	0.95606
O75844	259	K	CAAX prenyl protease 1 homolog OS=Homo sapiens OX=9606 GN=ZMPSTE24 PE=1 SV=2	ZMPSTE24	1	0.0324769	56.043	VYVVEGSK(1)R	2	0.90668	1	1.042	1.064	1.013	0.909	0.989	0.983	0.924	0.059677	0.954	1.015	0.967	1.046	1.078	0.989	1.092	1.048	1.048	0.869	0.917	0.994	0.872	0.028804
O75874	81	K	Isocitrate dehydrogenase [NADP] cytoplasmic OS=Homo sapiens OX=9606 GN=IDH1 PE=1 SV=2	IDH1	1	5.91707e-05	93.345	CATITPDEK(1)R	2	0.056044	1	1.039	1.088	1.088	0.855	0.857	1.073	0.866	0.124324	0.959	0.997	0.988	1.028	1.091	0.993	1.083	1.091	1.101	0.832	0.786	1.081	0.824	0.174402
O75874	66	K	Isocitrate dehydrogenase [NADP] cytoplasmic OS=Homo sapiens OX=9606 GN=IDH1 PE=1 SV=2	IDH1	1	0.00783819	111.82	K(1)HNVGVK	2	-0.32145	2	1.201	1.181	1.282	0.826	0.773	0.737	0.638	0.00040349	0.959	0.997	0.988	1.028	1.091	0.993	1.252	1.185	1.298	0.804	0.709	0.742	0.604	0.00036395
O75874	224	K	Isocitrate dehydrogenase [NADP] cytoplasmic OS=Homo sapiens OX=9606 GN=IDH1 PE=1 SV=2	IDH1	1	9.09367e-07	108.58	FK(1)DIFQEIYDK	2	2.0801	1	1.191	1.094	0.954	0.891	1.006	0.865	0.853	0.11876	0.959	0.997	0.988	1.028	1.091	0.993	1.242	1.097	0.966	0.867	0.922	0.871	0.805	0.047702
O75874	236	K	Isocitrate dehydrogenase [NADP] cytoplasmic OS=Homo sapiens OX=9606 GN=IDH1 PE=1 SV=2	IDH1	1	0.00108117	91.313	QYK(1)SQFEAQK	2	4.3146	1	1.207	1.099	1.007	0.926	0.922	0.84	0.811	0.027604	0.959	0.997	0.988	1.028	1.091	0.993	1.259	1.102	1.019	0.901	0.845	0.846	0.767	0.0159363
O75874	58	K	Isocitrate dehydrogenase [NADP] cytoplasmic OS=Homo sapiens OX=9606 GN=IDH1 PE=1 SV=2	IDH1	1	2.27504e-05	78.441	DATNDQVTK(1)DAAEAIK	3	-1.075	1									0.959	0.997	0.988	1.028	1.091	0.993
O75937	40	K	DnaJ homolog subfamily C member 8 OS=Homo sapiens OX=9606 GN=DNAJC8 PE=1 SV=2	DNAJC8	1	0.00377179	65.895	DSVLTSK(1)NQIER	2	-1.8939	1	1.155	1.224	1.077	0.835	0.866	0.844	0.736	0.00138183	1.05	1.029	0.885	0.914	0.945	1.034	1.1	1.19	1.217	0.914	0.916	0.816	0.754	0.0044963
O75940	190	K	Survival of motor neuron-related-splicing factor 30 OS=Homo sapiens OX=9606 GN=SMNDC1 PE=1 SV=1	SMNDC1	1	0.0237268	47.187	NK(1)K(1)GQVK(1)R	2	-2.6078	1	0.913	1.038	1.263	0.974	0.692	1.12	0.867	0.42056	1	1.077	1.003	0.91	1.03	1.003	0.913	0.964	1.259	1.07	0.672	1.117	0.912	0.6036
O75940	191	K	Survival of motor neuron-related-splicing factor 30 OS=Homo sapiens OX=9606 GN=SMNDC1 PE=1 SV=1	SMNDC1	1	0.0237268	47.187	NK(1)K(1)GQVK(1)R	2	-2.6078	1	0.913	1.038	1.263	0.974	0.692	1.12	0.867	0.42056	1	1.077	1.003	0.91	1.03	1.003	0.913	0.964	1.259	1.07	0.672	1.117	0.912	0.6036
O75940	195	K	Survival of motor neuron-related-splicing factor 30 OS=Homo sapiens OX=9606 GN=SMNDC1 PE=1 SV=1	SMNDC1	1	0.0237268	47.187	NK(1)K(1)GQVK(1)R	2	-2.6078	1	0.913	1.038	1.263	0.974	0.692	1.12	0.867	0.42056	1	1.077	1.003	0.91	1.03	1.003	0.913	0.964	1.259	1.07	0.672	1.117	0.912	0.6036
O75947	149	K	ATP synthase subunit d, mitochondrial OS=Homo sapiens OX=9606 GN=ATP5H PE=1 SV=3	ATP5H	1	7.19581e-05	86.405	K(1)YPYWPHQPIENL	2	-0.05756	1	1.089	1.031	1.03	0.952	0.924	0.973	0.904	0.0133989	0.978	0.956	1.007	0.996	1.023	0.981	1.113	1.078	1.023	0.956	0.903	0.992	0.887	0.030975
O75947	85	K	ATP synthase subunit d, mitochondrial OS=Homo sapiens OX=9606 GN=ATP5H PE=1 SV=3	ATP5H	1	1.28009e-12	102.07	VPVPEDK(1)YTAQVDAEEKEDVK	4	-0.44376	1	0.861	1.261	1.077	0.943	0.945	0.913	0.876	0.3907	0.978	0.956	1.007	0.996	1.023	0.981	0.88	1.319	1.07	0.947	0.924	0.931	0.857	0.35282
O75947	72	K	ATP synthase subunit d, mitochondrial OS=Homo sapiens OX=9606 GN=ATP5H PE=1 SV=3	ATP5H	1	7.51908e-06	105.46	AGLVDDFEK(1)K	3	-1.9893	2	0.912	0.924	0.899	1.031	1.109	1.126	1.194	0.0033615	0.978	0.956	1.007	0.996	1.023	0.981	0.933	0.967	0.893	1.035	1.084	1.148	1.17	0.0143989
O75962	901	K	Triple functional domain protein OS=Homo sapiens OX=9606 GN=TRIO PE=1 SV=2	TRIO	1	0.00184874	80.706	K(1)HLEQCVQLR	3	-0.13063	1									1.027	1.037	1.033	0.935	0.96	0.952
O76003	231	K	Glutaredoxin-3 OS=Homo sapiens OX=9606 GN=GLRX3 PE=1 SV=2	GLRX3	1	2.24246e-18	122.63	ELEASEELDTICPK(1)APK	3	-0.52623	1	1.161	1.04	0.934	0.97	0.94	0.955	0.914	0.30726	1.038	0.955	0.993	1.044	0.981	1.001	1.118	1.089	0.941	0.929	0.958	0.954	0.902	0.14062
O76003	151	K	Glutaredoxin-3 OS=Homo sapiens OX=9606 GN=GLRX3 PE=1 SV=2	GLRX3	1	0.000207094	64.705	LTHAAPCMLFMK(1)GTPQEPR	3	-0.97248	1	1.145	1.009	1.057	0.962	0.814	1.012	0.868	0.128625	1.038	0.955	0.993	1.044	0.981	1.001	1.103	1.057	1.064	0.921	0.83	1.011	0.857	0.054284
O76021	345	K	Ribosomal L1 domain-containing protein 1 OS=Homo sapiens OX=9606 GN=RSL1D1 PE=1 SV=3	RSL1D1	1	0.0024283	74.611	EQTPEHGK(1)K	3	2.3305	3	1.205	1.297	1.199	0.787	0.772	0.74	0.621	0.000104172	1.052	1.1	1.092	0.933	0.973	0.896	1.145	1.179	1.098	0.844	0.793	0.826	0.72	0.00028186
O76021	244	K	Ribosomal L1 domain-containing protein 1 OS=Homo sapiens OX=9606 GN=RSL1D1 PE=1 SV=3	RSL1D1	1	0.0202457	58.274	LPEK(1)WESVK	2	-0.95023	1	1.026	1.218	1.18	0.788	0.941	0.847	0.752	0.0181403	1.052	1.1	1.092	0.933	0.973	0.896	0.975	1.107	1.081	0.845	0.967	0.945	0.872	0.073382
O76021	207	K	Ribosomal L1 domain-containing protein 1 OS=Homo sapiens OX=9606 GN=RSL1D1 PE=1 SV=3	RSL1D1	1	7.40266e-26	128.29	EINDCIGGTVLNISK(1)SGSCSAIR	3	-3.3111	1	1.184	0.998	1.083	0.983	0.879	0.873	0.838	0.048036	1.052	1.1	1.092	0.933	0.973	0.896	1.125	0.907	0.992	1.054	0.903	0.974	0.969	0.7221
O76021	385	K	Ribosomal L1 domain-containing protein 1 OS=Homo sapiens OX=9606 GN=RSL1D1 PE=1 SV=3	RSL1D1	1	0.0432497	42.475	VEIQK(1)HATGK	3	0.1808	1	1.021	1.201	0.932	0.995	0.909	0.942	0.902	0.28134	1.052	1.1	1.092	0.933	0.973	0.896	0.971	1.092	0.853	1.066	0.934	1.051	1.046	0.58848
O76021	311	K	Ribosomal L1 domain-containing protein 1 OS=Homo sapiens OX=9606 GN=RSL1D1 PE=1 SV=3	RSL1D1	1	0.0432402	60.598	K(1)TASVLSK	2	0.57981	1									1.052	1.1	1.092	0.933	0.973	0.896
O76021	100	K	Ribosomal L1 domain-containing protein 1 OS=Homo sapiens OX=9606 GN=RSL1D1 PE=1 SV=3	RSL1D1	1	4.47523e-16	111.62	SDSEDICLFTK(1)DEPNSTPEK	4	-0.4095	2	1.11	1.259	1.081	0.913	0.769	0.868	0.739	0.0120047	1.052	1.1	1.092	0.933	0.973	0.896	1.055	1.145	0.99	0.979	0.79	0.969	0.858	0.12874
O76021	485	K	Ribosomal L1 domain-containing protein 1 OS=Homo sapiens OX=9606 GN=RSL1D1 PE=1 SV=3	RSL1D1	0.786362	0.0468478	59.153	K(0.214)PK(0.786)VPQST	2	0.8776	1	1.19	1.136	1.066	0.836	0.775	0.998	0.769	0.030497	1.052	1.1	1.092	0.933	0.973	0.896	1.131	1.033	0.976	0.896	0.797	1.114	0.894	0.32516
O76024	762	K	Wolframin OS=Homo sapiens OX=9606 GN=WFS1 PE=1 SV=2	WFS1	1	0.00214196	68.657	LLAK(1)HPCHIK	4	0.66664	1									1.152	1.311	0.911	1.122	0.545	0.917
O76071	90	K	Probable cytosolic iron-sulfur protein assembly protein CIAO1 OS=Homo sapiens OX=9606 GN=CIAO1 PE=1 SV=1	CIAO1	1	6.29572e-08	81.884	K(1)NQDDFECVTTLEGHENEVK	3	-0.22978	1	1.157	0.947	1.337	0.797	0.869	0.892	0.743	0.052723	0.99	1.021	0.932	1.067	0.986	0.974	1.169	0.928	1.435	0.747	0.881	0.916	0.72	0.087676
O76094	84	K	Signal recognition particle subunit SRP72 OS=Homo sapiens OX=9606 GN=SRP72 PE=1 SV=3	SRP72	1	1.51067e-07	87.676	VLANNSLSFEK(1)AYCEYR	3	-2.4766	1									1	0.969	0.999	1.025	1.035	1.009
O94776	152	K	Metastasis-associated protein MTA2 OS=Homo sapiens OX=9606 GN=MTA2 PE=1 SV=1	MTA2	1	3.58118e-10	115.12	VGCK(1)YQAEIPDR	2	-1.7413	1	0.936	0.996	0.989	1.084	0.979	1.015	1.054	0.2202	1.014	1.077	1.07	0.967	0.936	1.005	0.923	0.925	0.924	1.121	1.046	1.01	1.146	0.047577
O94776	32	K	Metastasis-associated protein MTA2 OS=Homo sapiens OX=9606 GN=MTA2 PE=1 SV=1	MTA2	1	2.63562e-11	109.04	RIEELNK(1)TANGNVEAK	3	-0.75612	1	1.269	0.912	0.998	0.899	0.995	0.927	0.887	0.34416	1.014	1.077	1.07	0.967	0.936	1.005	1.251	0.847	0.933	0.93	1.063	0.922	0.962	0.84034
O94776	41	K	Metastasis-associated protein MTA2 OS=Homo sapiens OX=9606 GN=MTA2 PE=1 SV=1	MTA2	1	2.52901e-05	84.508	TANGNVEAK(1)VVCLFR	3	-2.4121	1									1.014	1.077	1.07	0.967	0.936	1.005
O94804	861	K	Serine/threonine-protein kinase 10 OS=Homo sapiens OX=9606 GN=STK10 PE=1 SV=1	STK10	1	0.0149741	50.222	LQQQQK(1)HENQMR	3	-0.14235	1	1.153	1.13	1.07	0.885	0.752	1.01	0.789	0.050965	0.972	1.095	1.039	1.063	0.98	1.047	1.186	1.032	1.03	0.833	0.767	0.965	0.79	0.043462
O94818	133	K	Nucleolar protein 4 OS=Homo sapiens OX=9606 GN=NOL4 PE=1 SV=2	NOL4	0.999999	0.0295464	70.912	KHAGQK(1)R	3	1.5187	1	1.252	1.298	1.371	0.708	0.671	0.7	0.53	3.6957e-05
O94822	1740	K	E3 ubiquitin-protein ligase listerin OS=Homo sapiens OX=9606 GN=LTN1 PE=1 SV=6	LTN1	1	0.00292378	75.509	K(1)FHSACLYK	3	-2.1571	1	1.103	1.136	0.955	0.956	0.968	0.883	0.879	0.104902	0.932	0.977	1.021	0.956	1.033	0.992	1.183	1.163	0.935	1	0.937	0.89	0.862	0.156335
O94826	185	K	Mitochondrial import receptor subunit TOM70 OS=Homo sapiens OX=9606 GN=TOMM70 PE=1 SV=1	TOMM70	1	3.17885e-06	111.63	AVELNPK(1)YVK	3	-0.41829	2	1.115	1.18	1.066	0.859	0.955	0.825	0.785	0.0099019	1.036	0.996	1.017	0.891	1.031	0.951	1.076	1.185	1.048	0.964	0.926	0.868	0.833	0.0196848
O94826	576	K	Mitochondrial import receptor subunit TOM70 OS=Homo sapiens OX=9606 GN=TOMM70 PE=1 SV=1	TOMM70	1	0.000332717	47.73	AINLAK(1)SEMEMAHLYSLCDAAHAQTEVAK	4	1.4963	1	0.932	1.025	0.991	0.975	1.146	0.931	1.035	0.67198	1.036	0.996	1.017	0.891	1.031	0.951	0.9	1.029	0.974	1.094	1.112	0.979	1.097	0.172199
O94842	207	K	TOX high mobility group box family member 4 OS=Homo sapiens OX=9606 GN=TOX4 PE=1 SV=1	TOX4	1	0.00202267	87.568	TVVVEAGK(1)K	2	-0.148	1	1.263	1.07	1.003	0.869	0.853	0.942	0.799	0.042216	0.853	1.009	1	0.783	1.28	1.104	1.481	1.06	1.003	1.11	0.666	0.853	0.742	0.185944
O94901	523	K	SUN domain-containing protein 1 OS=Homo sapiens OX=9606 GN=SUN1 PE=1 SV=3	SUN1	1	5.99992e-06	90.348	HVK(1)TGCETVDAVQER	3	-0.31415	1	1.058	1.186	0.988	1.022	0.785	0.96	0.856	0.172919	0.946	0.958	0.963	0.961	1.005	1.046	1.118	1.238	1.026	1.063	0.781	0.918	0.817	0.11752
O94906	737	K	Pre-mRNA-processing factor 6 OS=Homo sapiens OX=9606 GN=PRPF6 PE=1 SV=1	PRPF6	1	0.00396638	70.908	EAYNQGLK(1)K	3	-0.09852	1	1.155	1.122	1.077	0.922	0.755	0.969	0.789	0.037238	1.041	1.031	1.059	0.968	0.941	0.999	1.11	1.088	1.017	0.952	0.802	0.97	0.847	0.063118
O94906	618	K	Pre-mRNA-processing factor 6 OS=Homo sapiens OX=9606 GN=PRPF6 PE=1 SV=1	PRPF6	1	0.00900887	57.794	SK(1)WLAGDVPAAR	2	2.5649	1									1.041	1.031	1.059	0.968	0.941	0.999
O94916	623	K	Nuclear factor of activated T-cells 5 OS=Homo sapiens OX=9606 GN=NFAT5 PE=1 SV=1	NFAT5	1	0.0325752	54.259	SSTIFK(1)TTK	2	0.99186	1									0.971	0.945	0.872	0.92	1.022	1.308
O94925	158	K	Glutaminase kidney isoform, mitochondrial OS=Homo sapiens OX=9606 GN=GLS PE=1 SV=1	GLS	1	0.00860131	76.332	IPVHK(1)FITALK	3	-1.102	1									0.967	0.943	0.951	1.074	1.062	1.012
O94925	292	K	Glutaminase kidney isoform, mitochondrial OS=Homo sapiens OX=9606 GN=GLS PE=1 SV=1	GLS	1	1.9213e-06	81.157	PLK(1)YAIAVNDLGTEYVHR	3	1.1511	1	1.064	1.058	0.952	0.947	1.042	0.938	0.952	0.37828	0.967	0.943	0.951	1.074	1.062	1.012	1.1	1.122	1.001	0.882	0.981	0.927	0.866	0.036883
O94925	396	K	Glutaminase kidney isoform, mitochondrial OS=Homo sapiens OX=9606 GN=GLS PE=1 SV=1	GLS	1	0.000105669	84.479	NFAIGYYLK(1)EK	3	-1.3451	1	1.177	1.213	1.182	0.916	0.798	0.713	0.679	0.033079	0.967	0.943	0.951	1.074	1.062	1.012	1.217	1.286	1.243	0.853	0.751	0.705	0.616	0.00112224
O94979	647	K	Protein transport protein Sec31A OS=Homo sapiens OX=9606 GN=SEC31A PE=1 SV=3	SEC31A	1	2.89323e-05	91.28	EIVESCDLK(1)NWR	2	-2.3439	1	1.122	1.108	1.026	0.935	0.892	0.917	0.843	0.0054007	1.031	0.987	0.998	1.038	1.012	1.029	1.088	1.123	1.028	0.901	0.881	0.891	0.825	0.00199532
O95081	173	K	Arf-GAP domain and FG repeat-containing protein 2 OS=Homo sapiens OX=9606 GN=AGFG2 PE=1 SV=2	AGFG2	1	1.69389e-09	99.092	GSASTPVQGSIPEGK(1)PLR	3	0.2693	2	1.075	1.004	0.999	0.931	0.909	1.082	0.949	0.4113	1.019	0.986	0.927	0.994	1.083	1.024	1.055	1.018	1.078	0.937	0.839	1.057	0.899	0.183136
O95081	132	K	Arf-GAP domain and FG repeat-containing protein 2 OS=Homo sapiens OX=9606 GN=AGFG2 PE=1 SV=2	AGFG2	1	0.00980912	72.928	VK(1)EFLQEK	3	-0.38029	1	1.321	1.214	1.16	0.768	0.703	0.833	0.624	0.00158342	1.019	0.986	0.927	0.994	1.083	1.024	1.296	1.231	1.251	0.773	0.649	0.813	0.592	0.00163687
O95155	1137	K	Ubiquitin conjugation factor E4 B OS=Homo sapiens OX=9606 GN=UBE4B PE=1 SV=1	UBE4B	1	0.000872618	91.961	DLK(1)VENPEK	2	-0.63127	1	1.198	1.273	1.129	0.799	0.821	0.78	0.667	0.00042346	1.092	1.059	1.067	0.977	0.91	0.956	1.097	1.202	1.058	0.818	0.902	0.816	0.755	0.0050981
O95159	234	K	Zinc finger protein-like 1 OS=Homo sapiens OX=9606 GN=ZFPL1 PE=1 SV=2	ZFPL1	1	1.59141e-35	174.95	TPGLHGDCDDDK(1)YR	3	0.057792	1	1.199	1.26	1.074	0.8	0.802	0.864	0.698	0.0025995	1.005	1.113	0.91	0.959	0.996	1.022	1.193	1.132	1.18	0.834	0.805	0.845	0.709	9.5048e-05
O95163	484	K	Elongator complex protein 1 OS=Homo sapiens OX=9606 GN=ELP1 PE=1 SV=3	ELP1	1	0.0191817	75.109	TPHLEK(1)R	3	-0.86608	1	1.155	1.251	0.886	0.441	1.148	1.119	0.823	0.45846	0.935	1.009	1.004	0.988	1.003	1.018	1.235	1.24	0.882	0.446	1.145	1.099	0.801	0.4222
O95197	1013	K	Reticulon-3 OS=Homo sapiens OX=9606 GN=RTN3 PE=1 SV=2	RTN3	1	0.000482155	98.105	DQTK(1)SIVEK	2	-1.3343	1	1.153	1.188	1.114	0.822	0.871	0.853	0.737	0.00026196
O95197	998	K	Reticulon-3 OS=Homo sapiens OX=9606 GN=RTN3 PE=1 SV=2	RTN3	1	4.8318e-12	113.25	YK(1)TQIDHYVGIAR	2	-1.0918	2	0.99	1.068	1.054	0.932	0.996	0.96	0.928	0.069525
O95232	392	K	Luc7-like protein 3 OS=Homo sapiens OX=9606 GN=LUC7L3 PE=1 SV=2	LUC7L3	1	0.0125737	78.759	SSVK(1)SGSR	2	1.0221	1	1.346	1.366	1.356	0.618	0.619	0.694	0.475	0.0026633	1.027	1.045	0.971	0.999	1.101	0.936	1.311	1.307	1.396	0.619	0.562	0.741	0.479	0.00089806
O95251	171	K	Histone acetyltransferase KAT7 OS=Homo sapiens OX=9606 GN=KAT7 PE=1 SV=1	KAT7	1	5.51002e-23	155.97	DSGSDLSHRPK(1)R	3	1.7112	2	1.031	1.058	1.118	0.813	1.098	0.882	0.871	0.191343	0.915	0.961	1.11	1.028	1.024	0.98	1.127	1.101	1.007	0.791	1.072	0.9	0.854	0.157096
O95260	103	K	Arginyl-tRNA--protein transferase 1 OS=Homo sapiens OX=9606 GN=ATE1 PE=1 SV=2	ATE1	1	0.024974	51.113	FLAK(1)GEVPK	3	2.5743	1	1.1	1.1	1.147	0.926	0.787	0.94	0.793	0.0158818	0.931	0.926	0.702	1.106	1.323	1.07	1.182	1.188	1.634	0.837	0.595	0.879	0.577	0.027536
O95292	147	K	Vesicle-associated membrane protein-associated protein B/C OS=Homo sapiens OX=9606 GN=VAPB PE=1 SV=3	VAPB	1	9.78587e-13	116.78	IISTTASK(1)TETPIVSK	3	-0.36929	1	0.99	1.038	0.912	1.017	0.907	1.136	1.041	0.64662	1	1.065	0.955	0.96	0.968	1.006	0.99	0.975	0.955	1.059	0.937	1.129	1.07	0.30782
O95292	174	K	Vesicle-associated membrane protein-associated protein B/C OS=Homo sapiens OX=9606 GN=VAPB PE=1 SV=3	VAPB	1	0.0193418	77.318	VMEECK(1)R	2	-0.13759	1									1	1.065	0.955	0.96	0.968	1.006
O95292	45	K	Vesicle-associated membrane protein-associated protein B/C OS=Homo sapiens OX=9606 GN=VAPB PE=1 SV=3	VAPB	1	0.0381036	71.692	VK(1)TTAPR	2	0.64461	1	1.205	1.528	1.384	0.661	0.599	0.623	0.457	0.00047812	1	1.065	0.955	0.96	0.968	1.006	1.205	1.435	1.449	0.689	0.619	0.619	0.471	0.0004219
O95292	43	K	Vesicle-associated membrane protein-associated protein B/C OS=Homo sapiens OX=9606 GN=VAPB PE=1 SV=3	VAPB	1	0.0122349	97.798	NVCFK(1)VK	3	-0.01807	2	1.289	1.372	1.177	0.729	0.76	0.673	0.563	0.00055567	1	1.065	0.955	0.96	0.968	1.006	1.289	1.288	1.232	0.759	0.785	0.669	0.581	0.00043554
O95292	167	K	Vesicle-associated membrane protein-associated protein B/C OS=Homo sapiens OX=9606 GN=VAPB PE=1 SV=3	VAPB	1	7.90232e-12	110.38	SLSSSLDDTEVK(1)K	3	0.50868	1	1.082	1.151	1.035	0.848	0.86	1.023	0.836	0.054621	1	1.065	0.955	0.96	0.968	1.006	1.082	1.081	1.084	0.883	0.888	1.017	0.859	0.07888
O95292	17	K	Vesicle-associated membrane protein-associated protein B/C OS=Homo sapiens OX=9606 GN=VAPB PE=1 SV=3	VAPB	1	0.000836728	62.861	VEQVLSLEPQHELK(1)FR	3	1.1728	2									1	1.065	0.955	0.96	0.968	1.006
O95298	114	K	NADH dehydrogenase [ubiquinone] 1 subunit C2 OS=Homo sapiens OX=9606 GN=NDUFC2 PE=1 SV=1	NDUFC2	1	1.13719e-07	97.463	TYGEIFEK(1)FHPIR	3	-1.9134	1									1.056	1.011	0.96	1.048	1.012	0.924
O95302	441	K	Peptidyl-prolyl cis-trans isomerase FKBP9 OS=Homo sapiens OX=9606 GN=FKBP9 PE=1 SV=2	FKBP9	1	0.0240511	71.451	EMCVGEK(1)R	2	-0.23374	1	1.164	1.34	1.127	0.835	0.763	0.772	0.653	0.0021366	1.079	0.98	1.105	0.963	0.946	0.904	1.079	1.367	1.02	0.867	0.807	0.854	0.729	0.029002
O95302	218	K	Peptidyl-prolyl cis-trans isomerase FKBP9 OS=Homo sapiens OX=9606 GN=FKBP9 PE=1 SV=2	FKBP9	1	3.36458e-05	92.866	GLLGMCVGEK(1)R	2	-0.83463	1	1.131	1.187	1.174	0.865	0.746	0.897	0.718	0.0045818	1.079	0.98	1.105	0.963	0.946	0.904	1.048	1.211	1.062	0.898	0.789	0.992	0.807	0.054801
O95340	315	K	Bifunctional 3'-phosphoadenosine 5'-phosphosulfate synthase 2 OS=Homo sapiens OX=9606 GN=PAPSS2 PE=1 SV=2	PAPSS2	1	0.000265013	69.92	LEGCSK(1)FVLAHGGR	3	0.46838	1	1.228	1.099	1.077	0.722	0.938	0.936	0.763	0.044924	0.956	0.952	0.917	1.114	1.078	1.043	1.285	1.154	1.174	0.648	0.87	0.897	0.668	0.0193751
O95340	394	K	Bifunctional 3'-phosphoadenosine 5'-phosphosulfate synthase 2 OS=Homo sapiens OX=9606 GN=PAPSS2 PE=1 SV=2	PAPSS2	1	0.000285939	95.502	LTPLELK(1)QK	3	-0.36668	2	1.281	1.271	1.116	0.766	0.774	0.793	0.636	0.00060117	0.956	0.952	0.917	1.114	1.078	1.043	1.34	1.335	1.217	0.688	0.718	0.76	0.557	0.000161665
O95347	677	K	Structural maintenance of chromosomes protein 2 OS=Homo sapiens OX=9606 GN=SMC2 PE=1 SV=2	SMC2	1	3.82006e-18	142.55	SQAASILTK(1)FQELK	2	3.4795	2	1.063	1.058	1.014	0.923	0.985	0.957	0.914	0.0199771	1.006	1.013	1.031	1.003	0.975	0.991	1.057	1.044	0.984	0.92	1.01	0.966	0.939	0.142656
O95347	431	K	Structural maintenance of chromosomes protein 2 OS=Homo sapiens OX=9606 GN=SMC2 PE=1 SV=2	SMC2	1	0.00163325	80.688	HAQQELK(1)NK	3	0.39409	1	1.582	1.087	0.995	0.808	0.692	0.837	0.638	0.048222	1.006	1.013	1.031	1.003	0.975	0.991	1.573	1.073	0.965	0.806	0.71	0.845	0.654	0.061676
O95347	330	K	Structural maintenance of chromosomes protein 2 OS=Homo sapiens OX=9606 GN=SMC2 PE=1 SV=2	SMC2	1	0.00638693	75.197	NLACEESK(1)R	2	0.072348	1	1.16	1.125	1.172	0.795	0.791	0.957	0.736	0.0082365	1.006	1.013	1.031	1.003	0.975	0.991	1.153	1.111	1.137	0.793	0.811	0.966	0.756	0.010939
O95347	804	K	Structural maintenance of chromosomes protein 2 OS=Homo sapiens OX=9606 GN=SMC2 PE=1 SV=2	SMC2	1	0.0419582	56.404	TK(1)ADASSK	2	-0.4267	1	0.957	1.145	0.943	0.967	0.934	1.054	0.97	0.72346	1.006	1.013	1.031	1.003	0.975	0.991	0.951	1.13	0.915	0.964	0.958	1.064	0.997	0.99768
O95347	711	K	Structural maintenance of chromosomes protein 2 OS=Homo sapiens OX=9606 GN=SMC2 PE=1 SV=2	SMC2	1	0.0337783	74.2	NTAEK(1)YR	2	0.59023	1	1.218	1.165	1.199	0.87	0.785	0.762	0.675	0.00072377	1.006	1.013	1.031	1.003	0.975	0.991	1.211	1.15	1.163	0.867	0.805	0.769	0.693	0.00065773
O95347	424	K	Structural maintenance of chromosomes protein 2 OS=Homo sapiens OX=9606 GN=SMC2 PE=1 SV=2	SMC2	1	0.00279469	75.197	LK(1)HAQQELK	3	0.12676	1									1.006	1.013	1.031	1.003	0.975	0.991
O95347	792	K	Structural maintenance of chromosomes protein 2 OS=Homo sapiens OX=9606 GN=SMC2 PE=1 SV=2	SMC2	1	0.0354453	73.233	ELK(1)DAQK	2	-0.321	1									1.006	1.013	1.031	1.003	0.975	0.991
O95347	322	K	Structural maintenance of chromosomes protein 2 OS=Homo sapiens OX=9606 GN=SMC2 PE=1 SV=2	SMC2	1	0.0361129	55.314	K(1)NLACEESK	2	0.33242	1	1.175	1.122	1.163	0.917	0.758	0.865	0.734	0.0057808	1.006	1.013	1.031	1.003	0.975	0.991	1.168	1.108	1.128	0.914	0.777	0.873	0.753	0.004917
O95372	53	K	Acyl-protein thioesterase 2 OS=Homo sapiens OX=9606 GN=LYPLA2 PE=1 SV=1	LYPLA2	1	9.09094e-06	90.614	LPHVK(1)YICPHAPR	4	-1.1164	1	0.993	1.186	0.919	0.934	0.884	1.083	0.936	0.54688	0.899	1.079	1.039	0.987	0.979	0.994	1.105	1.099	0.885	0.946	0.903	1.09	0.951	0.63234
O95372	226	K	Acyl-protein thioesterase 2 OS=Homo sapiens OX=9606 GN=LYPLA2 PE=1 SV=1	LYPLA2	1	0.0174082	58.699	EFLEK(1)LLPPV	2	-0.00054372	1									0.899	1.079	1.039	0.987	0.979	0.994
O95373	119	K	Importin-7 OS=Homo sapiens OX=9606 GN=IPO7 PE=1 SV=1	IPO7	1	9.89449e-05	67.418	VQLTTCIHHIIK(1)HDYPSR	5	-2.0766	1	1.136	1.175	1.09	1.129	0.578	0.892	0.764	0.26172	0.979	0.981	0.982	0.992	1.05	0.984	1.16	1.198	1.11	1.138	0.55	0.907	0.748	0.26276
O95373	1013	K	Importin-7 OS=Homo sapiens OX=9606 GN=IPO7 PE=1 SV=1	IPO7	1	0.0147389	54.982	MIEK(1)HGGYK	3	0.39871	1									0.979	0.981	0.982	0.992	1.05	0.984
O95373	312	K	Importin-7 OS=Homo sapiens OX=9606 GN=IPO7 PE=1 SV=1	IPO7	1	0.00390325	99.815	VLYQYK(1)EK	3	0.35797	2	1.212	1.17	1.142	0.821	0.854	0.8	0.702	0.000160634	0.979	0.981	0.982	0.992	1.05	0.984	1.238	1.193	1.163	0.828	0.813	0.813	0.683	3.8737e-05
O95373	774	K	Importin-7 OS=Homo sapiens OX=9606 GN=IPO7 PE=1 SV=1	IPO7	1	0.0219731	68.557	EVK(1)TSELR	2	0.0028488	1	1.149	1.016	1.024	0.946	0.93	0.935	0.881	0.089777	0.979	0.981	0.982	0.992	1.05	0.984	1.174	1.036	1.043	0.954	0.886	0.95	0.858	0.031902
O95373	489	K	Importin-7 OS=Homo sapiens OX=9606 GN=IPO7 PE=1 SV=1	IPO7	1	2.71053e-28	154.49	FK(1)SDQNLQTALELTR	2	0.84608	1	1.085	1.2	1.104	0.814	0.844	0.953	0.77	0.0099963	0.979	0.981	0.982	0.992	1.05	0.984	1.108	1.223	1.124	0.821	0.804	0.968	0.751	0.0119847
O95391	418	K	Pre-mRNA-splicing factor SLU7 OS=Homo sapiens OX=9606 GN=SLU7 PE=1 SV=2	SLU7	1	3.0364e-11	128.22	AVACSK(1)YEEDVK	2	-0.17657	1	1.266	1.316	1.048	0.779	0.817	0.775	0.653	0.0043214	1.007	0.955	1.063	0.959	1.004	0.972	1.257	1.378	0.986	0.812	0.814	0.797	0.669	0.0594
O95394	350	K	Phosphoacetylglucosamine mutase OS=Homo sapiens OX=9606 GN=PGM3 PE=1 SV=1	PGM3	1	0.00131978	76.24	VPVYCTK(1)TGVK	2	0.14844	2	1.083	1.236	1.063	0.937	0.878	0.803	0.774	0.0172226	0.981	1.031	1.053	0.956	1.024	0.967	1.104	1.199	1.009	0.98	0.857	0.83	0.805	0.038264
O95394	354	K	Phosphoacetylglucosamine mutase OS=Homo sapiens OX=9606 GN=PGM3 PE=1 SV=1	PGM3	1	0.0014545	77.662	TGVK(1)HLHHK	4	-0.21914	1	1.249	0.958	1.221	0.773	1.018	0.781	0.75	0.080116	0.981	1.031	1.053	0.956	1.024	0.967	1.273	0.929	1.16	0.809	0.994	0.808	0.777	0.098419
O95394	267	K	Phosphoacetylglucosamine mutase OS=Homo sapiens OX=9606 GN=PGM3 PE=1 SV=1	PGM3	1	7.42287e-06	88.385	SHQKPPQGMEIK(1)SNER	4	0.4718	1	1.086	1.35	1.172	0.795	0.815	0.782	0.663	0.0032962	0.981	1.031	1.053	0.956	1.024	0.967	1.107	1.309	1.113	0.832	0.796	0.809	0.691	0.0028827
O95394	31	K	Phosphoacetylglucosamine mutase OS=Homo sapiens OX=9606 GN=PGM3 PE=1 SV=1	PGM3	1	0.0174218	43.594	TK(1)AEHLDHVMFR	4	-0.30262	1	1.263	1.154	1.06	0.913	0.783	0.827	0.726	0.0090974	0.981	1.031	1.053	0.956	1.024	0.967	1.287	1.119	1.007	0.955	0.765	0.855	0.754	0.042596
O95433	203	K	Activator of 90 kDa heat shock protein ATPase homolog 1 OS=Homo sapiens OX=9606 GN=AHSA1 PE=1 SV=1	AHSA1	1	0.00967498	64.82	PVGVK(1)IPTCK	3	0.47805	2	1.146	1.13	1.114	1.012	0.717	0.88	0.77	0.113742	1.018	0.974	1.003	0.994	0.999	1.021	1.126	1.16	1.111	1.018	0.718	0.862	0.765	0.111619
O95433	249	K	Activator of 90 kDa heat shock protein ATPase homolog 1 OS=Homo sapiens OX=9606 GN=AHSA1 PE=1 SV=1	AHSA1	1	4.06522e-19	111.11	GGK(1)FHMVDGNVSGEFTDLVPEK	3	3.0621	3	0.979	1.101	1.011	0.902	0.988	1.018	0.941	0.293	1.018	0.974	1.003	0.994	0.999	1.021	0.962	1.13	1.008	0.907	0.989	0.997	0.933	0.2976
O95487	849	K	Protein transport protein Sec24B OS=Homo sapiens OX=9606 GN=SEC24B PE=1 SV=2	SEC24B	1	3.08127e-05	83.692	VVQHLGPATDFYK(1)K	3	1.4264	1	1.103	1.02	1.023	0.922	0.919	1.013	0.907	0.075243	0.977	1.095	0.945	0.988	0.983	1.043	1.129	0.932	1.083	0.933	0.935	0.971	0.903	0.172802
O95571	172	K	Persulfide dioxygenase ETHE1, mitochondrial OS=Homo sapiens OX=9606 GN=ETHE1 PE=1 SV=2	ETHE1	1	6.82636e-19	122.49	TDFQQGCAK(1)TLYHSVHEK	4	0.51627	1	1.09	1.108	0.969	0.868	1.036	0.93	0.895	0.167823	0.962	0.946	1.004	0.938	1.107	1.107	1.133	1.171	0.965	0.925	0.936	0.84	0.826	0.052096
O95573	63	K	Long-chain-fatty-acid--CoA ligase 3 OS=Homo sapiens OX=9606 GN=ACSL3 PE=1 SV=3	ACSL3	0.999966	4.63196e-06	93.237	AKPVNSK(1)PDSAYR	3	-2.2208	1	1.366	1.195	1.088	0.811	0.784	0.756	0.644	0.0032351	0.981	1.001	0.966	0.994	0.975	1.01	1.392	1.194	1.126	0.816	0.804	0.749	0.638	0.0028814
O95573	547	K	Long-chain-fatty-acid--CoA ligase 3 OS=Homo sapiens OX=9606 GN=ACSL3 PE=1 SV=3	ACSL3	1	7.75014e-16	128.06	TK(1)ADFFEDENGQR	2	-1.7585	3	1.102	1.094	1.118	0.86	0.927	0.9	0.811	0.00076038	0.981	1.001	0.966	0.994	0.975	1.01	1.123	1.093	1.157	0.865	0.951	0.891	0.803	0.0024572
O95573	507	K	Long-chain-fatty-acid--CoA ligase 3 OS=Homo sapiens OX=9606 GN=ACSL3 PE=1 SV=3	ACSL3	1	1.06458e-21	148.96	VGAPLVCCEIK(1)LK	2	0.21478	2	1.149	1.066	1.067	0.842	0.912	0.965	0.828	0.0154819	0.981	1.001	0.966	0.994	0.975	1.01	1.171	1.065	1.105	0.847	0.935	0.955	0.819	0.0123207
O95573	706	K	Long-chain-fatty-acid--CoA ligase 3 OS=Homo sapiens OX=9606 GN=ACSL3 PE=1 SV=3	ACSL3	1	4.79007e-11	122.97	ELK(1)THYQADIER	3	-0.77323	1	1.024	1.322	1.01	0.956	0.802	0.885	0.788	0.082276	0.981	1.001	0.966	0.994	0.975	1.01	1.044	1.321	1.046	0.962	0.823	0.876	0.78	0.053961
O95573	220	K	Long-chain-fatty-acid--CoA ligase 3 OS=Homo sapiens OX=9606 GN=ACSL3 PE=1 SV=3	ACSL3	1	0.0413732	73.499	ELLQTK(1)LK	2	-0.59544	1									0.981	1.001	0.966	0.994	0.975	1.01
O95573	541	K	Long-chain-fatty-acid--CoA ligase 3 OS=Homo sapiens OX=9606 GN=ACSL3 PE=1 SV=3	ACSL3	1	4.70818e-16	108.14	GEILIGGQSVTMGYYK(1)NEAK	3	2.9516	1	1.04	1.001	0.989	0.892	1.059	1.019	0.98	0.69994	0.981	1.001	0.966	0.994	0.975	1.01	1.06	1	1.024	0.897	1.086	1.009	0.97	0.6002
O95602	543	K	DNA-directed RNA polymerase I subunit RPA1 OS=Homo sapiens OX=9606 GN=POLR1A PE=1 SV=2	POLR1A	1	2.30675e-11	127.17	HVK(1)NGDILLLNR	3	0.73368	1	1.197	1.179	1.146	0.664	0.962	0.852	0.704	0.080658	0.985	0.998	0.931	0.919	1.148	1.041	1.215	1.181	1.231	0.723	0.838	0.818	0.656	0.00086064
O95619	131	K	YEATS domain-containing protein 4 OS=Homo sapiens OX=9606 GN=YEATS4 PE=1 SV=1	YEATS4	1	3.00759e-08	104.17	LFQSDTNAMLGK(1)K	3	-2.3015	2	1.101	1.074	1.021	0.95	0.975	0.879	0.877	0.026436	0.992	1.1	0.969	1.002	0.914	1.025	1.11	0.976	1.054	0.948	1.067	0.858	0.915	0.27998
O95696	413	K	Bromodomain-containing protein 1 OS=Homo sapiens OX=9606 GN=BRD1 PE=1 SV=1	BRD1	1	0.00396395	77.867	K(1)ESSVK(1)TVR	2	-0.41685	1	0.962	0.982	1.042	1.009	1.014	0.992	1.01	0.70258
O95696	418	K	Bromodomain-containing protein 1 OS=Homo sapiens OX=9606 GN=BRD1 PE=1 SV=1	BRD1	1	0.00396395	96.034	K(1)ESSVK(1)TVR	2	-0.41685	2	0.922	0.962	1.002	1.06	1.042	1.012	1.079	0.050216
O95696	23	K	Bromodomain-containing protein 1 OS=Homo sapiens OX=9606 GN=BRD1 PE=1 SV=1	BRD1	1	1.53726e-22	150.91	HPSSPCSVK(1)HSPTR	3	0.23973	1	1.181	0.884	1.247	0.536	1.45	0.702	0.812	0.41052
O95747	110	K	Serine/threonine-protein kinase OSR1 OS=Homo sapiens OX=9606 GN=OXSR1 PE=1 SV=1	OXSR1	1	0.0247096	44.863	HIVAK(1)GEHK	4	0.093962	1	1.057	1.275	1.016	0.994	0.702	0.956	0.792	0.139935	0.945	1.043	0.987	1.033	0.968	1.068	1.119	1.222	1.029	0.962	0.725	0.895	0.766	0.051045
O95757	774	K	Heat shock 70 kDa protein 4L OS=Homo sapiens OX=9606 GN=HSPA4L PE=1 SV=3	HSPA4L	1	0.00956636	67.385	VSEIVAK(1)SK	3	-2.0878	2	1.138	1.106	1.2	0.869	0.812	0.875	0.742	0.0009035	1.01	0.996	0.993	1.014	0.971	0.998	1.127	1.11	1.208	0.857	0.836	0.877	0.746	0.00057967
O95757	736	K	Heat shock 70 kDa protein 4L OS=Homo sapiens OX=9606 GN=HSPA4L PE=1 SV=3	HSPA4L	1	1.13223e-07	96.464	YDHLDPTEMEK(1)VEK	3	-0.60388	1	1.162	1.313	1.167	0.728	0.784	0.847	0.648	0.00184062	1.01	0.996	0.993	1.014	0.971	0.998	1.15	1.318	1.175	0.718	0.807	0.849	0.652	0.0027642
O95782	891	K	AP-2 complex subunit alpha-1 OS=Homo sapiens OX=9606 GN=AP2A1 PE=1 SV=3	AP2A1	1	0.000795208	67.136	QLSLPQQEAQK(1)IFK	3	4.0546	1	1.139	1.046	0.999	0.837	0.854	1.125	0.884	0.27266	1.01	1.022	1.013	0.97	1.009	0.953	1.128	1.023	0.986	0.863	0.846	1.18	0.921	0.46528
O95785	1277	K	Protein Wiz OS=Homo sapiens OX=9606 GN=WIZ PE=1 SV=2	WIZ	1	0.0230181	80.438	SK(1)PCLIK	2	2.3867	1	0.989	1.084	0.915	1.082	0.974	0.956	1.008	0.89334	0.953	1.096	1.032	1.015	1.018	0.957	1.038	0.989	0.887	1.066	0.957	0.999	1.037	0.53978
O95786	779	K	Probable ATP-dependent RNA helicase DDX58 OS=Homo sapiens OX=9606 GN=DDX58 PE=1 SV=2	DDX58	1	0.000231259	79.639	EK(1)ILHIQTHEK	4	-0.62961	1	1.139	1.048	1.114	0.954	0.778	0.968	0.818	0.051718	0.982	1.012	0.98	0.999	1.051	0.985	1.16	1.036	1.137	0.955	0.74	0.983	0.803	0.080117
O95786	284	K	Probable ATP-dependent RNA helicase DDX58 OS=Homo sapiens OX=9606 GN=DDX58 PE=1 SV=2	DDX58	1	0.0263404	62.659	K(1)FPQGQK	2	-0.25413	1									0.982	1.012	0.98	0.999	1.051	0.985
O95786	858	K	Probable ATP-dependent RNA helicase DDX58 OS=Homo sapiens OX=9606 GN=DDX58 PE=1 SV=2	DDX58	1	0.0265274	69.275	QFSSFEK(1)R	2	0.26627	1	1.198	1.231	1.172	0.79	0.749	0.86	0.666	0.00067556	0.982	1.012	0.98	0.999	1.051	0.985	1.22	1.216	1.196	0.791	0.713	0.873	0.654	0.0183982
O95793	363	K	Double-stranded RNA-binding protein Staufen homolog 1 OS=Homo sapiens OX=9606 GN=STAU1 PE=1 SV=2	STAU1	1	0.00296668	63.473	VPQAQPTK(1)PALK	3	-0.76572	1	1.189	1.032	1.037	0.847	0.915	0.98	0.842	0.051697	0.973	0.99	0.994	1.009	1.003	1.018	1.222	1.042	1.043	0.839	0.912	0.963	0.821	0.041698
O95801	107	K	Tetratricopeptide repeat protein 4 OS=Homo sapiens OX=9606 GN=TTC4 PE=1 SV=3	TTC4	1	3.59233e-08	123.79	AVISYTEGLK(1)K	2	-2.8241	2	1.083	1.288	1.157	0.814	0.828	0.83	0.701	0.020136	0.948	1.059	1.006	0.998	1.038	1.009	1.142	1.216	1.15	0.816	0.798	0.823	0.695	7.834e-05
O95816	111	K	BAG family molecular chaperone regulator 2 OS=Homo sapiens OX=9606 GN=BAG2 PE=1 SV=1	BAG2	1	8.14601e-08	99.991	NPQQQESLK(1)HATR	3	-0.20307	1	1.299	1.133	1.313	0.833	0.704	0.719	0.602	0.0020384	1.053	1.03	1.018	0.985	0.914	0.99	1.234	1.1	1.29	0.846	0.77	0.726	0.646	0.0025794
O95833	216	K	Chloride intracellular channel protein 3 OS=Homo sapiens OX=9606 GN=CLIC3 PE=1 SV=2	CLIC3	1	1.42016e-13	116.51	EFK(1)YTCPHSAEILAAYR	3	-1.1058	1	1.185	1.271	1.026	0.822	0.832	0.863	0.723	0.0077187	1.023	1.016	0.991	0.907	1.03	0.93	1.158	1.251	1.035	0.906	0.808	0.928	0.767	0.0193011
O95861	189	K	3'(2'),5'-bisphosphate nucleotidase 1 OS=Homo sapiens OX=9606 GN=BPNT1 PE=1 SV=1	BPNT1	1	2.98249e-06	93.348	EVPAGK(1)HIITTTR	3	0.86735	1	1.109	1.056	1.24	1.048	0.766	0.781	0.762	0.066776	1.075	1.059	1.044	1.098	0.998	0.711	1.032	0.997	1.188	0.954	0.768	1.098	0.877	0.29912
O95861	49	K	3'(2'),5'-bisphosphate nucleotidase 1 OS=Homo sapiens OX=9606 GN=BPNT1 PE=1 SV=1	BPNT1	1	0.000456024	78.814	TCATDLQTK(1)ADR	2	-1.4085	1	1.212	1.302	1.263	0.787	0.69	0.746	0.589	0.0002588	1.075	1.059	1.044	1.098	0.998	0.711	1.127	1.229	1.21	0.717	0.691	1.049	0.689	0.04554
O95861	245	K	3'(2'),5'-bisphosphate nucleotidase 1 OS=Homo sapiens OX=9606 GN=BPNT1 PE=1 SV=1	BPNT1	1	3.03459e-09	96.143	K(1)WDTCAPEVILHAVGGK	3	-0.7168	1	1.088	1.315	1.107	0.843	0.93	0.716	0.709	0.023757	1.075	1.059	1.044	1.098	0.998	0.711	1.012	1.242	1.06	0.768	0.932	1.007	0.817	0.114256
P00338	243	K	L-lactate dehydrogenase A chain OS=Homo sapiens OX=9606 GN=LDHA PE=1 SV=2	LDHA	1	3.54054e-05	85.45	QVVESAYEVIK(1)LK	3	-0.99589	1	1.276	1.231	1.15	0.727	0.897	0.72	0.641	0.0044982	1.078	1.031	1.026	0.952	0.967	0.919	1.184	1.194	1.121	0.764	0.928	0.783	0.707	0.0055391
P00338	81	K	L-lactate dehydrogenase A chain OS=Homo sapiens OX=9606 GN=LDHA PE=1 SV=2	LDHA	1	1.49352e-07	94.717	IVSGK(1)DYNVTANSK	3	1.2896	1	1.18	1.216	1.157	0.78	0.822	0.846	0.689	0.00017973	1.078	1.031	1.026	0.952	0.967	0.919	1.095	1.179	1.128	0.819	0.85	0.921	0.761	0.0025638
P00338	278	K	L-lactate dehydrogenase A chain OS=Homo sapiens OX=9606 GN=LDHA PE=1 SV=2	LDHA	1	8.1414e-05	72.321	VHPVSTMIK(1)GLYGIK	3	-0.99299	1	1.003	1.165	1.312	0.846	0.753	0.921	0.724	0.030084	1.078	1.031	1.026	0.952	0.967	0.919	0.93	1.13	1.279	0.889	0.779	1.002	0.8	0.134817
P00338	232	K	L-lactate dehydrogenase A chain OS=Homo sapiens OX=9606 GN=LDHA PE=1 SV=2	LDHA	1	1.83534e-05	82.59	EVHK(1)QVVESAYEVIK	3	3.0482	1	1.005	1.174	1.068	0.971	0.867	0.915	0.848	0.04242	1.078	1.031	1.026	0.952	0.967	0.919	0.932	1.139	1.041	1.02	0.897	0.996	0.936	0.41144
P00338	318	K	L-lactate dehydrogenase A chain OS=Homo sapiens OX=9606 GN=LDHA PE=1 SV=2	LDHA	1	5.23531e-08	126.1	K(1)SADTLWGIQK	2	-2.45	2	1.225	1.288	1.134	0.756	0.795	0.803	0.645	0.00045983	1.078	1.031	1.026	0.952	0.967	0.919	1.136	1.249	1.105	0.794	0.822	0.874	0.713	0.00192289
P00338	14	K	L-lactate dehydrogenase A chain OS=Homo sapiens OX=9606 GN=LDHA PE=1 SV=2	LDHA	1	6.65343e-08	91.317	DQLIYNLLK(1)EEQTPQNK	3	-0.93783	1	1.037	1.211	1.154	0.843	0.911	0.845	0.764	0.0069435	1.078	1.031	1.026	0.952	0.967	0.919	0.962	1.175	1.125	0.886	0.942	0.919	0.842	0.056225
P00338	126	K	L-lactate dehydrogenase A chain OS=Homo sapiens OX=9606 GN=LDHA PE=1 SV=2	LDHA	1	1.80329e-08	104.17	FIIPNVVK(1)YSPNCK	4	-3.495	2	1.049	0.979	0.992	1.015	0.97	0.994	0.986	0.6192	1.078	1.031	1.026	0.952	0.967	0.919	0.973	0.95	0.967	1.066	1.003	1.082	1.09	0.023964
P00367	84	K	Glutamate dehydrogenase 1, mitochondrial OS=Homo sapiens OX=9606 GN=GLUD1 PE=1 SV=2	GLUD1	1	4.53675e-06	93.181	GASIVEDK(1)LVEDLR	2	0.56361	1	0.934	1.051	1.074	0.969	0.959	1.014	0.962	0.46732	0.935	0.936	0.928	1.082	1.087	1.057	0.999	1.123	1.157	0.896	0.882	0.959	0.835	0.025518
P00367	191	K	Glutamate dehydrogenase 1, mitochondrial OS=Homo sapiens OX=9606 GN=GLUD1 PE=1 SV=2	GLUD1	1	5.12638e-64	212.03	INPK(1)NYTDNELEK	3	0.78986	2	1.119	1.081	1.044	0.906	0.95	0.9	0.85	0.0034427	0.935	0.936	0.928	1.082	1.087	1.057	1.197	1.155	1.125	0.837	0.874	0.851	0.737	0.000157584
P00367	527	K	Glutamate dehydrogenase 1, mitochondrial OS=Homo sapiens OX=9606 GN=GLUD1 PE=1 SV=2	GLUD1	1	0.00424095	55.98	TAMK(1)YNLGLDLR	2	0.58891	1	1.09	1.026	1.06	0.999	0.962	0.863	0.889	0.065258	0.935	0.936	0.928	1.082	1.087	1.057	1.166	1.096	1.142	0.923	0.885	0.816	0.771	0.0029643
P00367	503	K	Glutamate dehydrogenase 1, mitochondrial OS=Homo sapiens OX=9606 GN=GLUD1 PE=1 SV=2	GLUD1	1	9.03114e-28	131.3	ISGASEK(1)DIVHSGLAYTMER	3	-0.64478	2	0.973	0.946	1.051	1	0.992	1.038	1.02	0.57822	0.935	0.936	0.928	1.082	1.087	1.057	1.041	1.011	1.133	0.924	0.913	0.982	0.885	0.04132
P00367	390	K	Glutamate dehydrogenase 1, mitochondrial OS=Homo sapiens OX=9606 GN=GLUD1 PE=1 SV=2	GLUD1	1	0.032638	47.603	QLTK(1)SNAPR	3	-0.075149	1	0.526	1.58	1.263	0.791	0.575	1.265	0.781	0.64766	0.935	0.936	0.928	1.082	1.087	1.057	0.563	1.688	1.361	0.731	0.529	1.197	0.68	0.45186
P00367	480	K	Glutamate dehydrogenase 1, mitochondrial OS=Homo sapiens OX=9606 GN=GLUD1 PE=1 SV=2	GLUD1	1	2.9994e-05	72.585	FGK(1)HGGTIPIVPTAEFQDR	3	-1.5087	2	0.805	1.002	0.832	1.152	1.134	1.075	1.274	0.025983	0.935	0.936	0.928	1.082	1.087	1.057	0.861	1.071	0.897	1.065	1.043	1.017	1.105	0.2028
P00387	42	K	NADH-cytochrome b5 reductase 3 OS=Homo sapiens OX=9606 GN=CYB5R3 PE=1 SV=3	CYB5R3	1	1.49015e-55	185.02	STPAITLESPDIK(1)YPLR	2	-1.397	3	1.071	1.134	1.032	0.913	0.91	0.941	0.854	0.0058849	1.024	0.98	1	1.045	1.019	0.983	1.046	1.157	1.032	0.874	0.893	0.957	0.842	0.0193615
P00387	120	K	NADH-cytochrome b5 reductase 3 OS=Homo sapiens OX=9606 GN=CYB5R3 PE=1 SV=3	CYB5R3	1	0.0186166	51.286	DTHPK(1)FPAGGK	3	0.57297	2	1.133	1.092	1.106	0.944	0.903	0.822	0.801	0.0061413	1.024	0.98	1	1.045	1.019	0.983	1.106	1.114	1.106	0.903	0.886	0.836	0.789	0.0095202
P00387	156	K	NADH-cytochrome b5 reductase 3 OS=Homo sapiens OX=9606 GN=CYB5R3 PE=1 SV=3	CYB5R3	1	0.0235744	54.539	GK(1)FAIRPDK	3	0.20433	1	1.291	1.185	1.127	0.84	0.828	0.728	0.665	0.0024839	1.024	0.98	1	1.045	1.019	0.983	1.261	1.209	1.127	0.804	0.813	0.741	0.656	0.00065752
P00387	115	K	NADH-cytochrome b5 reductase 3 OS=Homo sapiens OX=9606 GN=CYB5R3 PE=1 SV=3	CYB5R3	1	0.0109753	58.699	VYFK(1)DTHPK	3	-0.13999	1	1.198	1.122	1.086	1.009	0.81	0.775	0.762	0.032416	1.024	0.98	1	1.045	1.019	0.983	1.17	1.145	1.086	0.966	0.795	0.788	0.749	0.0139833
P00390	296	K	Glutathione reductase, mitochondrial OS=Homo sapiens OX=9606 GN=GSR PE=1 SV=2	GSR	1	0.0193781	70.942	FSQVK(1)EVK	2	-2.2911	1	1.063	1.045	0.989	1.015	0.905	0.982	0.937	0.17956	0.931	0.981	0.93	1.046	1.081	1.071	1.142	1.065	1.063	0.97	0.837	0.917	0.833	0.0198991
P00390	164	K	Glutathione reductase, mitochondrial OS=Homo sapiens OX=9606 GN=GSR PE=1 SV=2	GSR	1	1.20158e-07	86.213	LNAIYQNNLTK(1)SHIEIIR	3	1.1245	1	0.818	0.929	0.851	1.141	1.154	1.107	1.309	0.002384	0.931	0.981	0.93	1.046	1.081	1.071	0.879	0.947	0.915	1.091	1.068	1.034	1.165	0.0045391
P00441	71	K	Superoxide dismutase [Cu-Zn] OS=Homo sapiens OX=9606 GN=SOD1 PE=1 SV=2	SOD1	0.999997	0.000421788	87.184	K(1)HGGPKDEER	2	0.72187	1	1.809	1.126	0.83	0.807	0.593	0.836	0.594	0.128764	1.089	1.004	1.092	0.93	1.023	0.908	1.661	1.122	0.76	0.868	0.58	0.921	0.669	0.2378
P00441	76	K	Superoxide dismutase [Cu-Zn] OS=Homo sapiens OX=9606 GN=SOD1 PE=1 SV=2	SOD1	0.999994	1.76806e-05	94.363	KHGGPK(1)DEER	4	0.60162	1	1.775	1.009	1.001	0.72	0.731	0.764	0.585	0.1203	1.089	1.004	1.092	0.93	1.023	0.908	1.63	1.005	0.917	0.774	0.715	0.841	0.656	0.101679
P00492	103	K	Hypoxanthine-guanine phosphoribosyltransferase OS=Homo sapiens OX=9606 GN=HPRT1 PE=1 SV=2	HPRT1	1	1.14736e-22	153.72	LK(1)SYCNDQSTGDIK	2	-0.45825	3	1.272	1.163	1.223	0.823	0.791	0.728	0.64	0.00055668	1.018	0.986	0.992	0.935	1.019	0.953	1.25	1.18	1.233	0.88	0.776	0.764	0.661	0.00097676
P00492	175	K	Hypoxanthine-guanine phosphoribosyltransferase OS=Homo sapiens OX=9606 GN=HPRT1 PE=1 SV=2	HPRT1	1	6.53841e-06	83.404	SVGYK(1)PDFVGFEIPDK	3	0.63126	1	1.32	1	0.98	0.855	0.935	0.91	0.818	0.126539	1.018	0.986	0.992	0.935	1.019	0.953	1.297	1.014	0.988	0.914	0.918	0.955	0.845	0.140438
P00505	159	K	Aspartate aminotransferase, mitochondrial OS=Homo sapiens OX=9606 GN=GOT2 PE=1 SV=3	GOT2	1	0.00179042	55.437	DVFLPK(1)PTWGNHTPIFR	3	-0.92812	1	1.029	1.288	0.904	0.951	0.95	0.878	0.863	0.26726	0.959	0.967	0.983	1.065	1.055	1.041	1.073	1.332	0.92	0.893	0.9	0.843	0.793	0.113205
P00505	363	K	Aspartate aminotransferase, mitochondrial OS=Homo sapiens OX=9606 GN=GOT2 PE=1 SV=3	GOT2	1	0.000273327	99.973	TQLVSNLK(1)K	3	-0.37072	2	1.221	1.025	0.894	1.014	0.916	0.931	0.911	0.41962	0.959	0.967	0.983	1.065	1.055	1.041	1.273	1.06	0.909	0.952	0.868	0.894	0.837	0.169842
P00505	309	K	Aspartate aminotransferase, mitochondrial OS=Homo sapiens OX=9606 GN=GOT2 PE=1 SV=3	GOT2	1	0.00174919	71.085	RVESQLK(1)ILIR	3	1.5458	1									0.959	0.967	0.983	1.065	1.055	1.041
P00505	185	K	Aspartate aminotransferase, mitochondrial OS=Homo sapiens OX=9606 GN=GOT2 PE=1 SV=3	GOT2	1	1.16173e-36	148.38	YYDPK(1)TCGFDFTGAVEDISK	3	0.57946	1									0.959	0.967	0.983	1.065	1.055	1.041
P00505	73	K	Aspartate aminotransferase, mitochondrial OS=Homo sapiens OX=9606 GN=GOT2 PE=1 SV=3	GOT2	1	3.35248e-06	94.339	DDNGK(1)PYVLPSVR	3	-0.054766	4	0.999	0.954	0.954	1.033	0.992	1.068	1.064	0.078515	0.959	0.967	0.983	1.065	1.055	1.041	1.042	0.987	0.97	0.97	0.94	1.026	0.979	0.55704
P00505	404	K	Aspartate aminotransferase, mitochondrial OS=Homo sapiens OX=9606 GN=GOT2 PE=1 SV=3	GOT2	1	0.000619474	79.795	EFSIYMTK(1)DGR	2	-0.20842	1	1.006	0.97	0.963	1.023	1.033	1.006	1.042	0.057544	0.959	0.967	0.983	1.065	1.055	1.041	1.049	1.003	0.98	0.961	0.979	0.966	0.958	0.11214
P00533	293	K	Epidermal growth factor receptor OS=Homo sapiens OX=9606 GN=EGFR PE=1 SV=2	EGFR	1	0.000642575	83.226	YSFGATCVK(1)K	2	-1.3564	2	1.131	1.098	1.113	0.922	0.899	0.839	0.796	0.00147923	1.007	0.99	0.98	0.999	0.978	0.99	1.123	1.109	1.136	0.923	0.919	0.847	0.798	0.00142352
P00558	131	K	Phosphoglycerate kinase 1 OS=Homo sapiens OX=9606 GN=PGK1 PE=1 SV=3	PGK1	1	5.13592e-06	105.46	FHVEEEGK(1)GK	2	-1.5706	4	1.068	1.108	0.973	1.028	0.892	0.93	0.905	0.154921	1.029	1.02	1.013	1.007	0.961	0.967	1.038	1.086	0.961	1.021	0.928	0.962	0.944	0.27246
P00558	11	K	Phosphoglycerate kinase 1 OS=Homo sapiens OX=9606 GN=PGK1 PE=1 SV=3	PGK1	1	0.000645874	93.345	LTLDK(1)LDVK	2	-0.23638	1	1.008	1.222	1.12	0.825	0.879	0.947	0.791	0.02736	1.029	1.02	1.013	1.007	0.961	0.967	0.98	1.198	1.106	0.819	0.915	0.979	0.826	0.071683
P00558	139	K	Phosphoglycerate kinase 1 OS=Homo sapiens OX=9606 GN=PGK1 PE=1 SV=3	PGK1	1	0.0201731	70.028	DASGNK(1)VK	2	-0.70124	1	1.188	1.348	1.409	0.637	0.703	0.714	0.521	0.00047747	1.029	1.02	1.013	1.007	0.961	0.967	1.155	1.322	1.391	0.633	0.732	0.738	0.544	0.00122319
P00558	267	K	Phosphoglycerate kinase 1 OS=Homo sapiens OX=9606 GN=PGK1 PE=1 SV=3	PGK1	1	0.0236346	54.982	IVK(1)DLMSK	3	0.021766	1									1.029	1.02	1.013	1.007	0.961	0.967
P00558	91	K	Phosphoglycerate kinase 1 OS=Homo sapiens OX=9606 GN=PGK1 PE=1 SV=3	PGK1	1	5.731e-20	137.84	SLLGK(1)DVLFLK	2	0.49746	1									1.029	1.02	1.013	1.007	0.961	0.967
P00558	322	K	Phosphoglycerate kinase 1 OS=Homo sapiens OX=9606 GN=PGK1 PE=1 SV=3	PGK1	1	2.93318e-06	66.925	TGQATVASGIPAGWMGLDCGPESSK(1)K	4	-0.72314	1	1.213	0.983	1.047	0.96	0.939	0.858	0.85	0.088276	1.029	1.02	1.013	1.007	0.961	0.967	1.179	0.964	1.034	0.953	0.977	0.887	0.887	0.14816
P00558	48	K	Phosphoglycerate kinase 1 OS=Homo sapiens OX=9606 GN=PGK1 PE=1 SV=3	PGK1	1	1.27326e-33	166.52	AAVPSIK(1)FCLDNGAK	3	-1.4364	8	1.213	1.219	1.259	0.797	0.765	0.748	0.626	2.4171e-05	1.029	1.02	1.013	1.007	0.961	0.967	1.179	1.195	1.243	0.791	0.796	0.774	0.653	1.93913e-05
P00558	353	K	Phosphoglycerate kinase 1 OS=Homo sapiens OX=9606 GN=PGK1 PE=1 SV=3	PGK1	1	0.00219771	67.997	GTK(1)ALMDEVVK	3	-0.06205	4	1.157	1.217	1.069	0.825	0.85	0.882	0.743	0.0021999	1.029	1.02	1.013	1.007	0.961	0.967	1.124	1.193	1.055	0.819	0.884	0.912	0.776	0.0060151
P00558	141	K	Phosphoglycerate kinase 1 OS=Homo sapiens OX=9606 GN=PGK1 PE=1 SV=3	PGK1	1	0.044543	68.224	VK(1)AEPAK	2	0.29969	1	1.262	1.156	1.072	0.75	0.84	0.92	0.719	0.0119028	1.029	1.02	1.013	1.007	0.961	0.967	1.226	1.133	1.058	0.745	0.874	0.951	0.752	0.02584
P00558	30	K	Phosphoglycerate kinase 1 OS=Homo sapiens OX=9606 GN=PGK1 PE=1 SV=3	PGK1	1	2.27201e-66	202.07	VDFNVPMK(1)NNQITNNQR	2	-0.67734	10	1.233	1.066	1.022	0.864	0.877	0.937	0.806	0.026683	1.029	1.02	1.013	1.007	0.961	0.967	1.198	1.045	1.009	0.858	0.913	0.969	0.843	0.054542
P00558	275	K	Phosphoglycerate kinase 1 OS=Homo sapiens OX=9606 GN=PGK1 PE=1 SV=3	PGK1	1	0.0115113	99.442	AEK(1)NGVK	2	1.4098	1	1.278	1.284	1.157	0.68	0.926	0.676	0.614	0.010345	1.029	1.02	1.013	1.007	0.961	0.967	1.242	1.259	1.142	0.675	0.964	0.699	0.642	0.0178192
P00558	272	K	Phosphoglycerate kinase 1 OS=Homo sapiens OX=9606 GN=PGK1 PE=1 SV=3	PGK1	1	0.011031	74.841	DLMSK(1)AEK	2	-0.88779	3	1.039	1.127	1	0.92	0.951	0.962	0.895	0.043295	1.029	1.02	1.013	1.007	0.961	0.967	1.01	1.105	0.987	0.914	0.99	0.995	0.935	0.20192
P00558	156	K	Phosphoglycerate kinase 1 OS=Homo sapiens OX=9606 GN=PGK1 PE=1 SV=3	PGK1	1	2.59807e-47	163.85	ASLSK(1)LGDVYVNDAFGTAHR	3	-0.81942	1	1.026	1.189	1.061	0.938	0.948	0.838	0.832	0.036584	1.029	1.02	1.013	1.007	0.961	0.967	0.997	1.166	1.047	0.931	0.986	0.867	0.867	0.075516
P00558	75	K	Phosphoglycerate kinase 1 OS=Homo sapiens OX=9606 GN=PGK1 PE=1 SV=3	PGK1	1	0.000248128	64.522	PDGVPMPDK(1)YSLEPVAVELK	3	-0.56727	1	1.033	1.138	1.144	0.894	0.772	1.019	0.81	0.067461	1.029	1.02	1.013	1.007	0.961	0.967	1.004	1.116	1.129	0.888	0.803	1.054	0.845	0.119058
P00558	291	K	Phosphoglycerate kinase 1 OS=Homo sapiens OX=9606 GN=PGK1 PE=1 SV=3	PGK1	1	1.17319e-40	161.19	ITLPVDFVTADK(1)FDENAK	3	0.57037	3	1.477	1.018	0.86	0.793	1.035	0.818	0.789	0.29284	1.029	1.02	1.013	1.007	0.961	0.967	1.435	0.998	0.849	0.787	1.077	0.846	0.826	0.38796
P00558	97	K	Phosphoglycerate kinase 1 OS=Homo sapiens OX=9606 GN=PGK1 PE=1 SV=3	PGK1	1	2.76578e-28	154.47	DVLFLK(1)DCVGPEVEK	3	1.891	4	1.307	1.4	1.211	0.695	0.713	0.674	0.531	0.000144687	1.029	1.02	1.013	1.007	0.961	0.967	1.27	1.373	1.195	0.69	0.742	0.697	0.555	0.0002193
P00558	323	K	Phosphoglycerate kinase 1 OS=Homo sapiens OX=9606 GN=PGK1 PE=1 SV=3	PGK1	1	0.00443458	102.06	K(1)YAEAVTR	2	-0.047594	2	1.269	1.337	1.292	0.66	0.708	0.733	0.539	5.8227e-05	1.029	1.02	1.013	1.007	0.961	0.967	1.233	1.311	1.275	0.655	0.737	0.758	0.563	0.00027948
P00558	146	K	Phosphoglycerate kinase 1 OS=Homo sapiens OX=9606 GN=PGK1 PE=1 SV=3	PGK1	1	0.0191505	57.175	AEPAK(1)IEAFR	2	0.91684	1	1.017	1.235	1.153	0.858	0.801	0.936	0.762	0.020324	1.029	1.02	1.013	1.007	0.961	0.967	0.988	1.211	1.138	0.852	0.834	0.968	0.795	0.04028
P00558	220	K	Phosphoglycerate kinase 1 OS=Homo sapiens OX=9606 GN=PGK1 PE=1 SV=3	PGK1	1	1.22818e-08	104.78	VADK(1)IQLINNMLDK	3	-1.9295	4	1.272	1.282	1.276	0.747	0.711	0.712	0.567	0.00083541	1.029	1.02	1.013	1.007	0.961	0.967	1.236	1.257	1.26	0.742	0.74	0.736	0.591	7.0196e-08
P00558	382	K	Phosphoglycerate kinase 1 OS=Homo sapiens OX=9606 GN=PGK1 PE=1 SV=3	PGK1	1	1.1605e-62	178.32	GCITIIGGGDTATCCAK(1)WNTEDK	4	-2.1298	5	1.158	1.196	1.147	0.811	0.901	0.787	0.714	0.00139736	1.029	1.02	1.013	1.007	0.961	0.967	1.125	1.173	1.132	0.805	0.938	0.814	0.745	0.0043579
P00558	56	K	Phosphoglycerate kinase 1 OS=Homo sapiens OX=9606 GN=PGK1 PE=1 SV=3	PGK1	1	3.14642e-46	154.77	FCLDNGAK(1)SVVLMSHLGRPDGVPMPDK	5	-0.40662	18	1.135	1.214	1.133	0.827	0.84	0.852	0.723	0.000182273	1.029	1.02	1.013	1.007	0.961	0.967	1.103	1.19	1.118	0.821	0.874	0.881	0.755	0.00096321
P00568	147	K	Adenylate kinase isoenzyme 1 OS=Homo sapiens OX=9606 GN=AK1 PE=1 SV=3	AK1	1	0.0100733	66.989	VDDNEETIK(1)K	2	-0.10946	1	1.259	1.206	1.153	0.737	0.845	0.801	0.659	0.00089683	0.973	0.972	0.953	1.064	1.057	1.027	1.294	1.241	1.21	0.693	0.799	0.78	0.607	0.00048023
P00568	166	K	Adenylate kinase isoenzyme 1 OS=Homo sapiens OX=9606 GN=AK1 PE=1 SV=3	AK1	1	1.38163e-10	120.84	ATEPVIAFYEK(1)R	2	-1.1967	2	1.055	1.074	1.007	0.924	0.927	1.013	0.913	0.062976	0.973	0.972	0.953	1.064	1.057	1.027	1.084	1.105	1.057	0.868	0.877	0.986	0.841	0.0152601
P00568	31	K	Adenylate kinase isoenzyme 1 OS=Homo sapiens OX=9606 GN=AK1 PE=1 SV=3	AK1	1	3.12019e-13	113.88	IVQK(1)YGYTHLSTGDLLR	3	-0.62204	1	0.984	1.093	1.038	0.973	0.927	0.985	0.926	0.098863	0.973	0.972	0.953	1.064	1.057	1.027	1.011	1.124	1.089	0.914	0.877	0.959	0.853	0.0174955
P00966	112	K	Argininosuccinate synthase OS=Homo sapiens OX=9606 GN=ASS1 PE=1 SV=2	ASS1	1	7.59264e-16	125.73	EGAK(1)YVSHGATGK	3	0.70343	1	0.918	0.995	1.022	1.131	0.944	0.99	1.044	0.54672	1.044	1.001	0.994	0.963	0.993	0.94	0.879	0.994	1.028	1.174	0.951	1.053	1.095	0.30988
P00966	215	K	Argininosuccinate synthase OS=Homo sapiens OX=9606 GN=ASS1 PE=1 SV=2	ASS1	1	1.2365e-05	77.959	TQDPAK(1)APNTPDILEIEFK	3	1.0235	1	1.036	1.032	0.949	0.986	0.968	1.029	0.989	0.76464	1.044	1.001	0.994	0.963	0.993	0.94	0.992	1.031	0.955	1.024	0.975	1.095	1.039	0.40352
P00966	340	K	Argininosuccinate synthase OS=Homo sapiens OX=9606 GN=ASS1 PE=1 SV=2	ASS1	1	0.000136558	112.36	HCIAK(1)SQER	2	-1.168	2	1.125	1.293	1.135	0.76	0.838	0.85	0.689	0.0028782	1.044	1.001	0.994	0.963	0.993	0.94	1.078	1.292	1.142	0.789	0.844	0.904	0.722	0.0081357
P00966	121	K	Argininosuccinate synthase OS=Homo sapiens OX=9606 GN=ASS1 PE=1 SV=2	ASS1	1	7.01813e-24	132.65	YVSHGATGK(1)GNDQVR	3	0.66359	1	1.099	1.178	1.105	0.862	0.829	0.927	0.774	0.0029218	1.044	1.001	0.994	0.963	0.993	0.94	1.053	1.177	1.112	0.895	0.835	0.986	0.813	0.022704
P01111	135	K	GTPase NRas OS=Homo sapiens OX=9606 GN=NRAS PE=1 SV=1	NRAS	1	1.88807e-08	91.64	QAHELAK(1)SYGIPFIETSAK	3	2.657	1	1.039	1.029	1.064	0.966	0.922	0.979	0.915	0.0128755
P02545	155	K	Prelamin-A/C OS=Homo sapiens OX=9606 GN=LMNA PE=1 SV=1	LMNA	1	1.43688e-07	99.732	EAALSTALSEK(1)R	3	-0.36491	1	1.188	1.129	1.104	0.906	0.828	0.844	0.754	0.00125953	0.972	0.995	1.032	0.997	0.993	1.023	1.222	1.135	1.07	0.909	0.834	0.825	0.749	0.0042386
P02545	90	K	Prelamin-A/C OS=Homo sapiens OX=9606 GN=LMNA PE=1 SV=1	LMNA	1	0.0138181	80.706	K(1)TLDSVAK	2	-0.42801	1	1.269	1.042	0.972	0.943	0.835	0.939	0.828	0.107817	0.972	0.995	1.032	0.997	0.993	1.023	1.306	1.047	0.942	0.946	0.841	0.918	0.821	0.138825
P02545	470	K	Prelamin-A/C OS=Homo sapiens OX=9606 GN=LMNA PE=1 SV=1	LMNA	1	7.61765e-06	91.845	SNEDQSMGNWQIK(1)R	2	4.4427	3	1.152	1.118	1.082	0.897	0.855	0.896	0.79	0.00060292	0.972	0.995	1.032	0.997	0.993	1.023	1.185	1.124	1.048	0.9	0.861	0.876	0.786	0.0031557
P02545	114	K	Prelamin-A/C OS=Homo sapiens OX=9606 GN=LMNA PE=1 SV=1	LMNA	1	0.0305626	76.064	EEFK(1)ELK	2	-0.30848	1	1.074	1.017	0.985	0.961	1.004	0.958	0.95	0.160758	0.972	0.995	1.032	0.997	0.993	1.023	1.105	1.022	0.954	0.964	1.011	0.936	0.945	0.3124
P02545	417	K	Prelamin-A/C OS=Homo sapiens OX=9606 GN=LMNA PE=1 SV=1	LMNA	1	1.99092e-47	176.49	ASSHSSQTQGGGSVTK(1)K	3	0.39687	1	1.434	1.022	1.404	0.302	0.97	0.868	0.554	0.146576	0.972	0.995	1.032	0.997	0.993	1.023	1.475	1.027	1.36	0.303	0.977	0.848	0.551	0.142377
P02545	420	K	Prelamin-A/C OS=Homo sapiens OX=9606 GN=LMNA PE=1 SV=1	LMNA	1	0.0302669	67.334	K(1)LESTESR	2	-0.98101	1	1.336	1.177	1.004	0.841	0.649	0.992	0.706	0.074298	0.972	0.995	1.032	0.997	0.993	1.023	1.374	1.183	0.973	0.844	0.654	0.97	0.699	0.077239
P02545	135	K	Prelamin-A/C OS=Homo sapiens OX=9606 GN=LMNA PE=1 SV=1	LMNA	1	0.0112027	55.261	LK(1)DLEALLNSK	3	2.3559	1	1.699	1.325	0.617	0.966	0.706	0.687	0.648	0.3259	0.972	0.995	1.032	0.997	0.993	1.023	1.748	1.332	0.598	0.969	0.711	0.672	0.639	0.34296
P02545	180	K	Prelamin-A/C OS=Homo sapiens OX=9606 GN=LMNA PE=1 SV=1	LMNA	1	0.000323139	82.417	LEAALGEAK(1)K	3	-0.46374	1	1.286	1.148	1.155	0.732	0.727	0.952	0.672	0.0135975	0.972	0.995	1.032	0.997	0.993	1.023	1.323	1.154	1.119	0.734	0.732	0.931	0.667	0.0124968
P02545	265	K	Prelamin-A/C OS=Homo sapiens OX=9606 GN=LMNA PE=1 SV=1	LMNA	1	0.000323131	108.35	ELEK(1)TYSAK	3	0.24641	2	1.095	1.031	1.033	1.01	0.918	0.913	0.899	0.049319	0.972	0.995	1.032	0.997	0.993	1.023	1.127	1.036	1.001	1.013	0.924	0.892	0.894	0.096196
P02545	260	K	Prelamin-A/C OS=Homo sapiens OX=9606 GN=LMNA PE=1 SV=1	LMNA	1	4.64284e-08	104.24	AQHEDQVEQYK(1)K	3	0.39871	1	1.275	1.11	1.004	0.986	0.786	0.84	0.771	0.05442	0.972	0.995	1.032	0.997	0.993	1.023	1.312	1.116	0.973	0.989	0.792	0.821	0.765	0.074337
P02545	171	K	Prelamin-A/C OS=Homo sapiens OX=9606 GN=LMNA PE=1 SV=1	LMNA	1	0.00156529	58.814	GQVAK(1)LEAALGEAK	3	-1.3046	1	0.966	0.932	0.944	0.888	1.162	1.107	1.111	0.35886	0.972	0.995	1.032	0.997	0.993	1.023	0.994	0.937	0.915	0.891	1.17	1.082	1.104	0.33154
P02545	270	K	Prelamin-A/C OS=Homo sapiens OX=9606 GN=LMNA PE=1 SV=1	LMNA	1	0.00502815	69.864	TYSAK(1)LDNAR	2	1.7361	1	1.255	1.166	1.118	0.752	0.778	0.931	0.695	0.0078755	0.972	0.995	1.032	0.997	0.993	1.023	1.291	1.172	1.083	0.754	0.783	0.91	0.69	0.0083566
P02545	378	K	Prelamin-A/C OS=Homo sapiens OX=9606 GN=LMNA PE=1 SV=1	LMNA	1	0.0209422	61.48	K(1)LLEGEEER	2	-0.16387	1	1.119	1.106	1.018	0.919	0.875	0.963	0.85	0.0162411	0.972	0.995	1.032	0.997	0.993	1.023	1.151	1.112	0.986	0.922	0.881	0.941	0.845	0.030179
P02786	240	K	Transferrin receptor protein 1 OS=Homo sapiens OX=9606 GN=TFRC PE=1 SV=2	TFRC	1	0.0254542	50.791	LVHANFGTK(1)K	3	-0.41858	1									0.966	0.968	1.014	1.017	1.041	1.024
P02786	189	K	Transferrin receptor protein 1 OS=Homo sapiens OX=9606 GN=TFRC PE=1 SV=2	TFRC	1	0.00282452	69.721	DQHFVK(1)IQVK	3	1.8115	1	1.127	0.966	1.017	1.006	0.934	0.949	0.929	0.22718	0.966	0.968	1.014	1.017	1.041	1.024	1.167	0.998	1.003	0.989	0.897	0.927	0.888	0.117498
P02786	693	K	Transferrin receptor protein 1 OS=Homo sapiens OX=9606 GN=TFRC PE=1 SV=2	TFRC	1	1.56329e-09	94.281	VEYHFLSPYVSPK(1)ESPFR	3	-2.1441	1									0.966	0.968	1.014	1.017	1.041	1.024
P02786	95	K	Transferrin receptor protein 1 OS=Homo sapiens OX=9606 GN=TFRC PE=1 SV=2	TFRC	1	0.000255882	88.734	GVEPK(1)TECER	2	-0.88644	1	1.109	1.153	1.234	0.857	0.755	0.892	0.716	0.004781	0.966	0.968	1.014	1.017	1.041	1.024	1.148	1.191	1.217	0.843	0.725	0.871	0.686	0.0029981
P04040	237	K	Catalase OS=Homo sapiens OX=9606 GN=CAT PE=1 SV=3	CAT	1	6.58608e-10	134.13	FHYK(1)TDQGIK	2	-0.4968	3	1.164	1.213	1.063	0.839	0.928	0.794	0.744	0.0079021	0.96	0.991	0.942	1.022	1.086	1.012	1.212	1.224	1.128	0.821	0.855	0.785	0.691	0.0004827
P04040	243	K	Catalase OS=Homo sapiens OX=9606 GN=CAT PE=1 SV=3	CAT	1	4.11737e-24	139.88	TDQGIK(1)NLSVEDAAR	2	-1.1445	1	1.014	1.195	1.08	1	0.82	0.892	0.825	0.060536	0.96	0.991	0.942	1.022	1.086	1.012	1.056	1.206	1.146	0.978	0.755	0.881	0.767	0.033339
P04040	233	K	Catalase OS=Homo sapiens OX=9606 GN=CAT PE=1 SV=3	CAT	1	2.40714e-08	100.43	LVNANGEAVYCK(1)FHYK	3	-0.60566	1									0.96	0.991	0.942	1.022	1.086	1.012
P04040	476	K	Catalase OS=Homo sapiens OX=9606 GN=CAT PE=1 SV=3	CAT	1	0.000473174	106.62	DAQIFIQK(1)K	3	-0.1132	2	1.144	1.089	1.159	0.848	0.83	0.929	0.769	0.0025808	0.96	0.991	0.942	1.022	1.086	1.012	1.192	1.099	1.23	0.83	0.764	0.918	0.713	0.0056796
P04075	147	K	Fructose-bisphosphate aldolase A OS=Homo sapiens OX=9606 GN=ALDOA PE=1 SV=2	ALDOA	1	0.0167806	60.398	DGADFAK(1)WR	2	-0.39753	4	1.171	1.194	1.145	0.835	0.848	0.807	0.709	5.7536e-05	1.058	1.064	1.042	0.972	0.933	0.942	1.107	1.122	1.099	0.859	0.909	0.857	0.789	0.00029916
P04075	330	K	Fructose-bisphosphate aldolase A OS=Homo sapiens OX=9606 GN=ALDOA PE=1 SV=2	ALDOA	1	0.000473174	106.62	AAQEEYVK(1)R	3	0.69094	3	1.324	1.273	1.24	0.758	0.721	0.685	0.564	8.0177e-05	1.058	1.064	1.042	0.972	0.933	0.942	1.251	1.196	1.19	0.78	0.773	0.727	0.627	6.3824e-05
P04075	342	K	Fructose-bisphosphate aldolase A OS=Homo sapiens OX=9606 GN=ALDOA PE=1 SV=2	ALDOA	1	3.75511e-24	102.8	ALANSLACQGK(1)YTPSGQAGAAASESLFVSNHAY	3	-0.16336	3	0.98	1.256	1.092	0.818	0.843	1.011	0.803	0.088543	1.058	1.064	1.042	0.972	0.933	0.942	0.926	1.18	1.048	0.842	0.904	1.073	0.894	0.32452
P04075	230	K	Fructose-bisphosphate aldolase A OS=Homo sapiens OX=9606 GN=ALDOA PE=1 SV=2	ALDOA	1	6.71132e-07	60.419	ALSDHHIYLEGTLLK(1)PNMVTPGHACTQK	5	0.15267	1	1.2	0.945	0.956	0.976	0.94	0.984	0.935	0.4832	1.058	1.064	1.042	0.972	0.933	0.942	1.134	0.888	0.917	1.004	1.008	1.045	1.04	0.59212
P04075	108	K	Fructose-bisphosphate aldolase A OS=Homo sapiens OX=9606 GN=ALDOA PE=1 SV=2	ALDOA	1	1.34344e-05	96.229	GGVVGIK(1)VDK	2	0.25925	2	1.084	1.209	1.076	0.886	0.916	0.829	0.781	0.0066649	1.058	1.064	1.042	0.972	0.933	0.942	1.025	1.136	1.033	0.912	0.982	0.88	0.869	0.03804
P04075	42	K	Fructose-bisphosphate aldolase A OS=Homo sapiens OX=9606 GN=ALDOA PE=1 SV=2	ALDOA	1	7.06351e-28	153.2	GILAADESTGSIAK(1)R	3	0.85403	2	1.054	1.046	1.006	0.895	1.109	0.889	0.931	0.36136	1.058	1.064	1.042	0.972	0.933	0.942	0.996	0.983	0.965	0.921	1.189	0.944	1.037	0.7492
P04075	200	K	Fructose-bisphosphate aldolase A OS=Homo sapiens OX=9606 GN=ALDOA PE=1 SV=2	ALDOA	1	7.45064e-32	120.13	YASICQQNGIVPIVEPEILPDGDHDLK(1)R	5	0.078765	8	1.211	1.267	1.035	0.833	0.818	0.836	0.708	0.031041	1.058	1.064	1.042	0.972	0.933	0.942	1.145	1.191	0.993	0.857	0.877	0.887	0.787	0.0136179
P04075	99	K	Fructose-bisphosphate aldolase A OS=Homo sapiens OX=9606 GN=ALDOA PE=1 SV=2	ALDOA	1	0.000358234	81.017	PFPQVIK(1)SK	3	-0.034751	7	1.214	1.23	1.184	0.781	0.798	0.794	0.654	2.572e-06	1.058	1.064	1.042	0.972	0.933	0.942	1.147	1.156	1.136	0.803	0.855	0.843	0.727	8.2314e-05
P04075	13	K	Fructose-bisphosphate aldolase A OS=Homo sapiens OX=9606 GN=ALDOA PE=1 SV=2	ALDOA	1	3.83744e-27	157.86	PYQYPALTPEQK(1)K	4	1.071	5	1.106	1.248	1.176	1.091	0.504	0.874	0.699	0.2227	1.058	1.064	1.042	0.972	0.933	0.942	1.045	1.173	1.129	1.122	0.54	0.928	0.774	0.3084
P04083	274	K	Annexin A1 OS=Homo sapiens OX=9606 GN=ANXA1 PE=1 SV=2	ANXA1	1	4.34541e-18	153.09	CATSK(1)PAFFAEK	2	-0.05699	2	1.164	1.137	1.08	0.818	0.863	0.937	0.774	0.0047609	1.044	1	1.011	1.046	1.017	0.973	1.115	1.137	1.068	0.782	0.849	0.963	0.781	0.0168026
P04083	161	K	Annexin A1 OS=Homo sapiens OX=9606 GN=ANXA1 PE=1 SV=2	ANXA1	1	0.0152507	69.812	VYREELK(1)R	3	0.55546	1	0.854	1.267	1.247	0.934	0.761	0.938	0.782	0.183323	1.044	1	1.011	1.046	1.017	0.973	0.818	1.267	1.233	0.893	0.748	0.964	0.785	0.22708
P04083	53	K	Annexin A1 OS=Homo sapiens OX=9606 GN=ANXA1 PE=1 SV=2	ANXA1	1	5.84526e-26	117.53	GGPGSAVSPYPTFNPSSDVAALHK(1)AIMVK	3	-0.13827	1	1.081	1.001	1.007	0.983	1.006	0.922	0.942	0.173418	1.044	1	1.011	1.046	1.017	0.973	1.035	1.001	0.996	0.94	0.989	0.948	0.949	0.056724
P04083	71	K	Annexin A1 OS=Homo sapiens OX=9606 GN=ANXA1 PE=1 SV=2	ANXA1	1	8.95392e-22	143.46	GVDEATIIDILTK(1)R	2	-0.095694	2	1.002	1.144	1.093	0.706	1.237	0.818	0.852	0.33824	1.044	1	1.011	1.046	1.017	0.973	0.96	1.144	1.081	0.675	1.216	0.841	0.858	0.3705
P04083	185	K	Annexin A1 OS=Homo sapiens OX=9606 GN=ANXA1 PE=1 SV=2	ANXA1	1	0.0400495	49.333	NALLSLAK(1)GDR	2	0.87557	1									1.044	1	1.011	1.046	1.017	0.973
P04083	250	K	Annexin A1 OS=Homo sapiens OX=9606 GN=ANXA1 PE=1 SV=2	ANXA1	1	0.000559794	72.891	HDMNK(1)VLDLELK	3	3.8299	2	1.153	1.07	1.065	0.81	0.971	0.932	0.825	0.032618	1.044	1	1.011	1.046	1.017	0.973	1.104	1.07	1.053	0.774	0.955	0.958	0.833	0.059365
P04083	245	K	Annexin A1 OS=Homo sapiens OX=9606 GN=ANXA1 PE=1 SV=2	ANXA1	1	0.00347082	90.906	YSK(1)HDMNK	2	4.3506	4	1.269	1.159	1.09	0.787	0.86	0.833	0.705	0.0024409	1.044	1	1.011	1.046	1.017	0.973	1.216	1.159	1.078	0.752	0.846	0.856	0.711	0.0032217
P04083	26	K	Annexin A1 OS=Homo sapiens OX=9606 GN=ANXA1 PE=1 SV=2	ANXA1	1	3.92622e-12	98.175	QAWFIENEEQEYVQTVK(1)SSK	3	2.4242	1	1.131	1.146	0.982	0.931	0.909	0.901	0.841	0.027543	1.044	1	1.011	1.046	1.017	0.973	1.083	1.146	0.971	0.89	0.894	0.926	0.847	0.030916
P04083	166	K	Annexin A1 OS=Homo sapiens OX=9606 GN=ANXA1 PE=1 SV=2	ANXA1	1	1.16751e-24	142.39	DLAK(1)DITSDTSGDFR	3	-0.9358	2	1.08	0.977	1.013	1.042	0.978	0.909	0.954	0.38664	1.044	1	1.011	1.046	1.017	0.973	1.034	0.977	1.002	0.996	0.962	0.934	0.96	0.172816
P04083	312	K	Annexin A1 OS=Homo sapiens OX=9606 GN=ANXA1 PE=1 SV=2	ANXA1	1	2.73422e-64	209.56	SEIDMNDIK(1)AFYQK	3	-1.0242	12	1.08	1.085	1.088	0.919	0.931	0.896	0.844	0.00012067	1.044	1	1.011	1.046	1.017	0.973	1.034	1.085	1.076	0.879	0.915	0.921	0.85	0.0014426
P04179	130	K	Superoxide dismutase [Mn], mitochondrial OS=Homo sapiens OX=9606 GN=SOD2 PE=1 SV=3	SOD2	1	0.000486762	97.734	DFGSFDK(1)FK	3	-0.91348	4	0.927	0.986	0.956	1.098	1.056	0.978	1.092	0.086339	0.9	0.969	0.888	1.071	1.066	1.072	1.03	1.018	1.077	1.025	0.991	0.912	0.937	0.163415
P04179	122	K	Superoxide dismutase [Mn], mitochondrial OS=Homo sapiens OX=9606 GN=SOD2 PE=1 SV=3	SOD2	1	0.000306382	95.502	GELLEAIK(1)R	3	-0.99366	2	1.02	1.098	0.864	0.919	1.058	1.04	1.012	0.86922	0.9	0.969	0.888	1.071	1.066	1.072	1.133	1.133	0.973	0.858	0.992	0.97	0.871	0.111877
P04179	68	K	Superoxide dismutase [Mn], mitochondrial OS=Homo sapiens OX=9606 GN=SOD2 PE=1 SV=3	SOD2	1	3.85375e-95	212.85	HHAAYVNNLNVTEEK(1)YQEALAK	4	-0.89113	9	0.979	0.961	0.966	1.064	1.015	1.015	1.065	0.0199552	0.9	0.969	0.888	1.071	1.066	1.072	1.088	0.992	1.088	0.993	0.952	0.947	0.913	0.057563
P04181	49	K	Ornithine aminotransferase, mitochondrial OS=Homo sapiens OX=9606 GN=OAT PE=1 SV=1	OAT	1	0.0108957	40.622	EYK(1)YGAHNYHPLPVALER	4	1.6361	1	1.206	1.054	0.851	1.029	0.865	0.995	0.929	0.5919	0.919	0.936	0.906	1.048	1.059	1.071	1.312	1.126	0.939	0.982	0.817	0.929	0.808	0.135459
P04183	180	K	Thymidine kinase, cytosolic OS=Homo sapiens OX=9606 GN=TK1 PE=1 SV=2	TK1	1	0.000177425	68.329	EVEVIGGADK(1)YHSVCR	3	0.0020836	1									0.966	0.974	1.004	1.044	1.035	0.994
P04406	251	K	Glyceraldehyde-3-phosphate dehydrogenase OS=Homo sapiens OX=9606 GN=GAPDH PE=1 SV=3	GAPDH	1	1.46237e-07	117.2	LEK(1)PAK(1)YDDIK	2	-2.432	3	1.244	1.154	1.088	0.844	0.793	0.877	0.721	0.0025643	1.011	0.995	1.015	0.993	0.969	0.976	1.23	1.16	1.072	0.85	0.818	0.899	0.741	0.0035035
P04406	334	K	Glyceraldehyde-3-phosphate dehydrogenase OS=Homo sapiens OX=9606 GN=GAPDH PE=1 SV=3	GAPDH	1	6.27329e-05	89.301	VVDLMAHMASK(1)E	3	-1.6769	6	1.169	1.075	0.973	0.979	0.91	0.895	0.865	0.075624	1.011	0.995	1.015	0.993	0.969	0.976	1.156	1.08	0.959	0.986	0.939	0.917	0.89	0.122317
P04406	194	K	Glyceraldehyde-3-phosphate dehydrogenase OS=Homo sapiens OX=9606 GN=GAPDH PE=1 SV=3	GAPDH	1	0.000103416	84.687	TVDGPSGK(1)LWR	3	-0.91137	4	1.145	1.188	1.112	0.815	0.863	0.878	0.742	0.00053925	1.011	0.995	1.015	0.993	0.969	0.976	1.133	1.194	1.096	0.821	0.891	0.9	0.763	0.0021198
P04406	61	K	Glyceraldehyde-3-phosphate dehydrogenase OS=Homo sapiens OX=9606 GN=GAPDH PE=1 SV=3	GAPDH	1	3.29904e-06	110.38	FHGTVK(1)AENGK	2	3.1703	3	1.092	1.168	1.004	0.679	1.15	0.908	0.839	0.28174	1.011	0.995	1.015	0.993	0.969	0.976	1.08	1.174	0.989	0.684	1.187	0.93	0.864	0.36852
P04406	139	K	Glyceraldehyde-3-phosphate dehydrogenase OS=Homo sapiens OX=9606 GN=GAPDH PE=1 SV=3	GAPDH	1	1.0029e-67	179.79	VIISAPSADAPMFVMGVNHEK(1)YDNSLK	5	1.562	29	1.102	1.14	1.115	0.872	0.887	0.884	0.787	2.4367e-05	1.011	0.995	1.015	0.993	0.969	0.976	1.09	1.146	1.099	0.878	0.915	0.906	0.809	0.00044125
P04406	227	K	Glyceraldehyde-3-phosphate dehydrogenase OS=Homo sapiens OX=9606 GN=GAPDH PE=1 SV=3	GAPDH	1	0.000554427	64.114	VIPELNGK(1)LTGMAFR	3	-0.31214	2	1.153	1.164	1.16	0.836	0.851	0.838	0.726	4.2888e-07	1.011	0.995	1.015	0.993	0.969	0.976	1.14	1.17	1.143	0.842	0.878	0.859	0.747	3.8661e-05
P04406	254	K	Glyceraldehyde-3-phosphate dehydrogenase OS=Homo sapiens OX=9606 GN=GAPDH PE=1 SV=3	GAPDH	1	4.94974e-11	140.82	PAK(1)YDDIK	3	0.32699	13	1.292	1.296	1.251	0.787	0.645	0.729	0.563	0.00061533	1.011	0.995	1.015	0.993	0.969	0.976	1.278	1.303	1.233	0.793	0.666	0.747	0.578	0.00051652
P04406	145	K	Glyceraldehyde-3-phosphate dehydrogenase OS=Homo sapiens OX=9606 GN=GAPDH PE=1 SV=3	GAPDH	1	3.83662e-40	144.5	YDNSLK(1)IISNASCTTNCLAPLAK	3	-1.0595	1	1.308	1.162	1.127	0.779	0.757	0.867	0.668	0.0027817	1.011	0.995	1.015	0.993	0.969	0.976	1.294	1.168	1.11	0.784	0.781	0.888	0.687	0.0036966
P04406	219	K	Glyceraldehyde-3-phosphate dehydrogenase OS=Homo sapiens OX=9606 GN=GAPDH PE=1 SV=3	GAPDH	1	7.41192e-09	111.12	AVGK(1)VIPELNGK	2	0.85816	4	1.153	0.989	1.041	0.94	0.969	0.908	0.885	0.069264	1.011	0.995	1.015	0.993	0.969	0.976	1.14	0.994	1.026	0.947	1	0.93	0.91	0.119158
P04406	66	K	Glyceraldehyde-3-phosphate dehydrogenase OS=Homo sapiens OX=9606 GN=GAPDH PE=1 SV=3	GAPDH	1	2.36652e-12	103.31	AENGK(1)LVINGNPITIFQER	3	-3.2461	2	0.922	1.138	0.893	0.942	1.082	1.023	1.032	0.69998	1.011	0.995	1.015	0.993	0.969	0.976	0.912	1.144	0.88	0.949	1.117	1.048	1.061	0.53968
P04406	117	K	Glyceraldehyde-3-phosphate dehydrogenase OS=Homo sapiens OX=9606 GN=GAPDH PE=1 SV=3	GAPDH	1	5.60438e-08	125.75	AGAHLQGGAK(1)R	2	-0.42628	2	1.178	1.154	1.169	0.821	0.914	0.764	0.714	0.022981	1.011	0.995	1.015	0.993	0.969	0.976	1.165	1.16	1.152	0.827	0.943	0.783	0.734	0.029981
P04406	5	K	Glyceraldehyde-3-phosphate dehydrogenase OS=Homo sapiens OX=9606 GN=GAPDH PE=1 SV=3	GAPDH	1	0.00286361	89.171	VK(1)VGVNGFGR	2	-0.27905	1	1.284	1.465	1.263	0.709	0.584	0.694	0.495	0.00080267	1.011	0.995	1.015	0.993	0.969	0.976	1.27	1.472	1.244	0.714	0.603	0.711	0.509	0.00092039
P04632	244	K	Calpain small subunit 1 OS=Homo sapiens OX=9606 GN=CAPNS1 PE=1 SV=1	CAPNS1	1	0.0334738	74.376	AFK(1)SLDK	2	0.2491	1	1.181	1.215	0.998	0.862	0.838	0.905	0.768	0.0161591	1.057	0.977	0.974	0.989	0.956	1.018	1.117	1.244	1.025	0.872	0.877	0.889	0.779	0.048418
P04632	179	K	Calpain small subunit 1 OS=Homo sapiens OX=9606 GN=CAPNS1 PE=1 SV=1	CAPNS1	1	0.0134669	55.724	WQAIYK(1)QFDTDR	2	-2.7632	1	1.059	1.175	1.157	0.816	0.95	0.843	0.769	0.0095568	1.057	0.977	0.974	0.989	0.956	1.018	1.002	1.203	1.188	0.825	0.994	0.828	0.78	0.043283
P04632	135	K	Calpain small subunit 1 OS=Homo sapiens OX=9606 GN=CAPNS1 PE=1 SV=1	CAPNS1	1	0.000613789	62.861	HPDLK(1)TDGFGIDTCR	2	0.27612	3	1.108	0.987	1.072	0.965	0.956	0.912	0.895	0.045636	1.057	0.977	0.974	0.989	0.956	1.018	1.048	1.01	1.101	0.976	1	0.896	0.909	0.083036
P04792	123	K	Heat shock protein beta-1 OS=Homo sapiens OX=9606 GN=HSPB1 PE=1 SV=2	HSPB1	1	8.75831e-16	127.66	TKDGVVEITGK(1)HEER	3	-0.319	4	1.007	1.03	0.992	0.937	1.023	1.011	0.981	0.53704	1.028	0.984	1.052	1.057	0.996	1.019	0.98	1.047	0.943	0.886	1.027	0.992	0.978	0.6904
P04792	112	K	Heat shock protein beta-1 OS=Homo sapiens OX=9606 GN=HSPB1 PE=1 SV=2	HSPB1	1	1.03253e-14	118.37	VSLDVNHFAPDELTVK(1)TK	3	0.9187	1	1.109	1.159	0.929	0.967	0.886	0.949	0.876	0.152563	1.028	0.984	1.052	1.057	0.996	1.019	1.079	1.178	0.883	0.915	0.89	0.931	0.871	0.26898
P04792	198	K	Heat shock protein beta-1 OS=Homo sapiens OX=9606 GN=HSPB1 PE=1 SV=2	HSPB1	1	1.17597e-18	126.63	AQLGGPEAAK(1)SDETAAK	3	0.54188	1	1.105	0.848	1.15	1.088	0.859	0.949	0.933	0.61038	1.028	0.984	1.052	1.057	0.996	1.019	1.075	0.862	1.093	1.029	0.862	0.931	0.931	0.50102
P04843	564	K	Dolichyl-diphosphooligosaccharide--protein glycosyltransferase subunit 1 OS=Homo sapiens OX=9606 GN=RPN1 PE=1 SV=1	RPN1	1	1.68114e-07	101.75	ELVLK(1)SAVEAER	2	-0.9603	1	1.041	1.183	1.052	0.89	0.913	0.92	0.831	0.0122168	0.994	0.956	0.949	1.023	1.002	1.009	1.047	1.237	1.109	0.87	0.911	0.912	0.794	0.0111574
P04843	538	K	Dolichyl-diphosphooligosaccharide--protein glycosyltransferase subunit 1 OS=Homo sapiens OX=9606 GN=RPN1 PE=1 SV=1	RPN1	1	4.13076e-08	126.09	LK(1)TEGSDLCDR	2	-1.5984	2	1.087	1.188	1.081	0.808	0.914	0.922	0.788	0.0103208	0.994	0.956	0.949	1.023	1.002	1.009	1.094	1.243	1.139	0.79	0.912	0.914	0.753	0.0096043
P04843	517	K	Dolichyl-diphosphooligosaccharide--protein glycosyltransferase subunit 1 OS=Homo sapiens OX=9606 GN=RPN1 PE=1 SV=1	RPN1	1	0.00224045	100.58	K(1)SLETEHK	3	-0.19718	1	1.105	1.024	1.197	0.91	0.997	0.767	0.804	0.067382	0.994	0.956	0.949	1.023	1.002	1.009	1.112	1.071	1.261	0.89	0.995	0.76	0.768	0.044385
P04844	311	K	Dolichyl-diphosphooligosaccharide--protein glycosyltransferase subunit 2 OS=Homo sapiens OX=9606 GN=RPN2 PE=1 SV=3	RPN2	1	9.68828e-08	126.66	LEHAK(1)SVASR	3	-0.54738	1	1.113	1.234	1.053	0.933	0.871	0.796	0.765	0.014823	1.005	0.938	1.014	0.99	1.127	1.034	1.107	1.316	1.038	0.942	0.773	0.77	0.718	0.027236
P05023	444	K	Sodium/potassium-transporting ATPase subunit alpha-1 OS=Homo sapiens OX=9606 GN=ATP1A1 PE=1 SV=1	ATP1A1	1	0.00110645	57.414	AVFQANQENLPILK(1)R	3	0.40396	1	0.768	1.033	1.085	0.88	1.08	1.153	1.079	0.58368	1.007	0.971	0.963	1.025	1.023	0.995	0.763	1.064	1.127	0.859	1.056	1.159	1.041	0.77344
P05023	9	K	Sodium/potassium-transporting ATPase subunit alpha-1 OS=Homo sapiens OX=9606 GN=ATP1A1 PE=1 SV=1	ATP1A1	1	2.22838e-17	123.14	DK(1)YEPAAVSEQGDKK	3	0.33114	1	1.455	1.03	0.875	0.771	0.964	0.905	0.786	0.24634	1.007	0.971	0.963	1.025	1.023	0.995	1.445	1.061	0.909	0.752	0.942	0.91	0.763	0.168756
P05023	377	K	Sodium/potassium-transporting ATPase subunit alpha-1 OS=Homo sapiens OX=9606 GN=ATP1A1 PE=1 SV=1	ATP1A1	1	4.9747e-55	156.7	NLEAVETLGSTSTICSDK(1)TGTLTQNR	4	-0.66626	2	1.134	1.015	1.127	1.012	0.84	0.871	0.831	0.050202	1.007	0.971	0.963	1.025	1.023	0.995	1.126	1.045	1.17	0.987	0.821	0.875	0.803	0.025118
P05026	173	K	Sodium/potassium-transporting ATPase subunit beta-1 OS=Homo sapiens OX=9606 GN=ATP1B1 PE=1 SV=1	ATP1B1	1	0.0125728	64.82	EGK(1)PCIIIK	3	0.11436	2	1.155	1.033	1	0.957	0.929	0.926	0.882	0.051075	0.935	0.959	1.054	1.003	1.018	1.017	1.235	1.077	0.949	0.954	0.913	0.911	0.852	0.116662
P05026	216	K	Sodium/potassium-transporting ATPase subunit beta-1 OS=Homo sapiens OX=9606 GN=ATP1B1 PE=1 SV=1	ATP1B1	1	1.42762e-52	193.45	YNPNVLPVQCTGK(1)R	2	1.8322	1	1.248	1.2	1.181	0.786	0.731	0.854	0.653	0.00086353	0.935	0.959	1.054	1.003	1.018	1.017	1.335	1.251	1.12	0.784	0.718	0.84	0.632	0.0025956
P05091	159	K	Aldehyde dehydrogenase, mitochondrial OS=Homo sapiens OX=9606 GN=ALDH2 PE=1 SV=2	ALDH2	1	3.52901e-05	69.935	YHGK(1)TIPIDGDFFSYTR	3	-1.9942	1	0.979	0.975	0.952	0.946	1.04	1.108	1.065	0.26418	0.948	0.98	0.946	1.054	0.985	1.077	1.033	0.995	1.006	0.898	1.056	1.029	0.983	0.72658
P05114	27	K	Non-histone chromosomal protein HMG-14 OS=Homo sapiens OX=9606 GN=HMGN1 PE=1 SV=3	HMGN1	1	0.0181737	72.325	LSAK(1)PPAK	2	-2.3529	2	1.206	1.047	1.03	0.861	0.942	0.914	0.828	0.029676	1.167	1.024	1.213	0.814	0.741	0.915	1.033	1.022	0.849	1.058	1.271	0.999	1.146	0.23506
P05141	63	K	ADP/ATP translocase 2 OS=Homo sapiens OX=9606 GN=SLC25A5 PE=1 SV=7	SLC25A5	1	7.70491e-18	147.33	IPK(1)EQGVLSFWR	3	-0.43555	2	0.889	1.157	0.948	0.908	1.003	1.095	1.004	0.94158	1.018	0.969	0.912	1.003	1.047	1.069	0.873	1.194	1.039	0.905	0.958	1.024	0.929	0.53354
P05141	199	K	ADP/ATP translocase 2 OS=Homo sapiens OX=9606 GN=SLC25A5 PE=1 SV=7	SLC25A5	1	1.09861e-13	114.63	AAYFGIYDTAK(1)GMLPDPK	3	2.4181	1	0.974	0.847	0.948	1.106	1.081	1.044	1.167	0.027498	1.018	0.969	0.912	1.003	1.047	1.069	0.957	0.874	1.039	1.103	1.032	0.977	1.084	0.2492
P05141	268	K	ADP/ATP translocase 2 OS=Homo sapiens OX=9606 GN=SLC25A5 PE=1 SV=7	SLC25A5	1	0.00567424	73.499	DEGGK(1)AFFK	2	-1.0265	2	0.99	1.103	0.996	0.921	0.982	1.007	0.942	0.24998	1.018	0.969	0.912	1.003	1.047	1.069	0.972	1.138	1.092	0.918	0.938	0.942	0.874	0.050218
P05141	163	K	ADP/ATP translocase 2 OS=Homo sapiens OX=9606 GN=SLC25A5 PE=1 SV=7	SLC25A5	1	0.00131365	70.942	GLGDCLVK(1)IYK	3	-2.5355	1	1.162	1.033	1.005	0.883	1.004	0.913	0.875	0.086599	1.018	0.969	0.912	1.003	1.047	1.069	1.141	1.066	1.102	0.88	0.959	0.854	0.814	0.0065985
P05141	92	K	ADP/ATP translocase 2 OS=Homo sapiens OX=9606 GN=SLC25A5 PE=1 SV=7	SLC25A5	1	3.43109e-43	183.7	YFPTQALNFAFK(1)DK	2	0.010658	2	1.091	1.07	1.032	0.954	0.941	0.912	0.879	0.0036169	1.018	0.969	0.912	1.003	1.047	1.069	1.072	1.104	1.132	0.951	0.899	0.853	0.817	0.004477
P05141	166	K	ADP/ATP translocase 2 OS=Homo sapiens OX=9606 GN=SLC25A5 PE=1 SV=7	SLC25A5	1	0.0301202	63.184	IYK(1)SDGIK	2	1.0526	2	1.093	1.124	1.072	0.905	0.913	0.892	0.824	0.00022344	1.018	0.969	0.912	1.003	1.047	1.069	1.074	1.16	1.175	0.902	0.872	0.834	0.765	0.00176345
P05141	23	K	ADP/ATP translocase 2 OS=Homo sapiens OX=9606 GN=SLC25A5 PE=1 SV=7	SLC25A5	1	3.98303e-113	230.39	DFLAGGVAAAISK(1)TAVAPIER	2	-2.3913	2	0.973	1.007	0.935	1.099	1.043	0.942	1.058	0.33542	1.018	0.969	0.912	1.003	1.047	1.069	0.956	1.039	1.025	1.096	0.996	0.881	0.984	0.79456
P05141	105	K	ADP/ATP translocase 2 OS=Homo sapiens OX=9606 GN=SLC25A5 PE=1 SV=7	SLC25A5	1	0.00780849	68.548	QIFLGGVDK(1)R	2	-1.332	1	1.24	1.25	1.101	0.827	0.767	0.815	0.671	0.0010755	1.018	0.969	0.912	1.003	1.047	1.069	1.218	1.29	1.207	0.825	0.733	0.762	0.624	0.00031623
P05141	96	K	ADP/ATP translocase 2 OS=Homo sapiens OX=9606 GN=SLC25A5 PE=1 SV=7	SLC25A5	1	1.6439e-07	117.93	YK(1)QIFLGGVDK	2	-0.64496	2	1.133	1.257	1.064	0.819	0.879	0.848	0.737	0.0045394	1.018	0.969	0.912	1.003	1.047	1.069	1.113	1.297	1.167	0.817	0.84	0.793	0.685	0.00144253
P05198	104	K	Eukaryotic translation initiation factor 2 subunit 1 OS=Homo sapiens OX=9606 GN=EIF2S1 PE=1 SV=3	EIF2S1	0.96252	0.0428987	47.971	CEDK(0.037)FTK(0.963)SK	3	0.66348	1	1.202	1.224	1.104	0.845	0.798	0.826	0.699	0.0005777	0.992	0.969	1.018	0.995	1.065	0.99	1.212	1.263	1.084	0.849	0.749	0.834	0.683	0.0032008
P05198	87	K	Eukaryotic translation initiation factor 2 subunit 1 OS=Homo sapiens OX=9606 GN=EIF2S1 PE=1 SV=3	EIF2S1	1	0.00250386	111.39	GYIDLSK(1)R	2	1.4737	1	1.19	1.232	1.147	0.768	0.857	0.805	0.681	0.00052383	0.992	0.969	1.018	0.995	1.065	0.99	1.2	1.271	1.127	0.772	0.805	0.813	0.664	0.0004368
P05198	141	K	Eukaryotic translation initiation factor 2 subunit 1 OS=Homo sapiens OX=9606 GN=EIF2S1 PE=1 SV=3	EIF2S1	1	7.56472e-06	103.44	TAWVFDDK(1)YK	2	0.66075	1	1.11	1.135	1.125	0.879	0.851	0.9	0.78	0.000141332	0.992	0.969	1.018	0.995	1.065	0.99	1.119	1.171	1.105	0.883	0.799	0.909	0.763	0.0031801
P05204	11	K	Non-histone chromosomal protein HMG-17 OS=Homo sapiens OX=9606 GN=HMGN2 PE=1 SV=3	HMGN2	1	0.0101364	62.088	AEGDAK(1)GDK	3	-0.04685	2	1.343	1.476	1.256	0.656	0.623	0.645	0.472	0.000104518	0.9	1.22	1.231	0.975	0.754	0.888	1.492	1.21	1.02	0.673	0.826	0.726	0.598	0.0155798
P05387	21	K	60S acidic ribosomal protein P2 OS=Homo sapiens OX=9606 GN=RPLP2 PE=1 SV=1	RPLP2	1	2.6261e-09	87.208	YVASYLLAALGGNSSPSAK(1)DIK	3	-2.2696	1	0.924	0.975	0.783	0.927	1.334	1.057	1.237	0.175977	1.023	1.059	1.006	1.001	0.972	1.006	0.903	0.921	0.778	0.926	1.372	1.051	1.287	0.131176
P05388	77	K	60S acidic ribosomal protein P0 OS=Homo sapiens OX=9606 GN=RPLP0 PE=1 SV=1	RPLP0	1	8.69225e-26	135.23	GHLENNPALEK(1)LLPHIR	4	-0.33672	2	1.076	1.258	0.871	0.865	1.031	0.9	0.872	0.34224	1.01	0.983	0.972	1.079	1.003	0.979	1.065	1.28	0.896	0.802	1.028	0.919	0.848	0.27356
P05388	106	K	60S acidic ribosomal protein P0 OS=Homo sapiens OX=9606 GN=RPLP0 PE=1 SV=1	RPLP0	1	0.000947379	69.345	DMLLANK(1)VPAAAR	3	-0.16243	2	1.035	1.164	0.89	0.984	0.933	0.994	0.942	0.53914	1.01	0.983	0.972	1.079	1.003	0.979	1.025	1.184	0.916	0.912	0.93	1.015	0.914	0.35336
P05388	10	K	60S acidic ribosomal protein P0 OS=Homo sapiens OX=9606 GN=RPLP0 PE=1 SV=1	RPLP0	1	0.000162433	90.793	ATWK(1)SNYFLK	2	0.44457	1									1.01	0.983	0.972	1.079	1.003	0.979
P05455	269	K	Lupus La protein OS=Homo sapiens OX=9606 GN=SSB PE=1 SV=2	SSB	1	0.00324208	74.611	GAK(1)EGIILFK	2	-3.1672	1	1.076	1.189	1.043	0.858	0.907	0.927	0.814	0.010964	0.973	0.966	0.969	1.027	1.061	0.99	1.106	1.231	1.076	0.835	0.855	0.936	0.769	0.0082629
P05455	360	K	Lupus La protein OS=Homo sapiens OX=9606 GN=SSB PE=1 SV=2	SSB	1	0.0359766	60.76	VQFQGK(1)K	3	-1.4361	1	1.205	1.625	1.062	0.582	0.764	0.762	0.542	0.0175432	0.973	0.966	0.969	1.027	1.061	0.99	1.238	1.682	1.096	0.567	0.72	0.77	0.512	0.013797
P05455	200	K	Lupus La protein OS=Homo sapiens OX=9606 GN=SSB PE=1 SV=2	SSB	0.955922	0.036264	56.205	K(0.044)QNK(0.956)VEAK(1)LR	3	-0.99287	1									0.973	0.966	0.969	1.027	1.061	0.99
P05455	276	K	Lupus La protein OS=Homo sapiens OX=9606 GN=SSB PE=1 SV=2	SSB	1	0.021454	53.211	EGIILFK(1)EK	3	0.34963	2	1.016	1.059	1.007	0.866	1.068	0.983	0.946	0.40526	0.973	0.966	0.969	1.027	1.061	0.99	1.044	1.096	1.039	0.843	1.007	0.993	0.894	0.126656
P05455	354	K	Lupus La protein OS=Homo sapiens OX=9606 GN=SSB PE=1 SV=2	SSB	1	0.0229742	67.897	GK(1)VQFQGK	3	0.47222	2	1.089	1.23	1.208	0.741	0.843	0.889	0.701	0.005701	0.973	0.966	0.969	1.027	1.061	0.99	1.119	1.273	1.247	0.722	0.795	0.898	0.664	0.0052597
P05455	204	K	Lupus La protein OS=Homo sapiens OX=9606 GN=SSB PE=1 SV=2	SSB	0.999993	0.036264	56.205	K(0.044)QNK(0.956)VEAK(1)LR	3	-0.99287	1									0.973	0.966	0.969	1.027	1.061	0.99
P05455	148	K	Lupus La protein OS=Homo sapiens OX=9606 GN=SSB PE=1 SV=2	SSB	1	0.0158185	77.282	TLHK(1)AFK	3	-0.30766	1	1.443	1.266	1.196	0.597	0.82	0.679	0.537	0.004304	0.973	0.966	0.969	1.027	1.061	0.99	1.483	1.311	1.234	0.581	0.773	0.686	0.506	0.0022953
P05455	105	K	Lupus La protein OS=Homo sapiens OX=9606 GN=SSB PE=1 SV=2	SSB	1	2.02042e-07	84.249	SPSKPLPEVTDEYK(1)NDVK	3	-2.4746	2	1.296	1.043	1.074	0.887	0.911	0.789	0.758	0.02774	0.973	0.966	0.969	1.027	1.061	0.99	1.332	1.08	1.108	0.864	0.859	0.797	0.716	0.0096235
P05556	765	K	Integrin beta-1 OS=Homo sapiens OX=9606 GN=ITGB1 PE=1 SV=2	ITGB1	1	0.0385198	71.451	EFAK(1)FEK	2	-2.341	1	1.192	1.226	1.115	0.933	0.759	0.776	0.699	0.0070422	0.971	0.996	0.976	0.989	1.012	1.009	1.228	1.231	1.142	0.943	0.75	0.769	0.684	0.0073442
P05556	349	K	Integrin beta-1 OS=Homo sapiens OX=9606 GN=ITGB1 PE=1 SV=2	ITGB1	1	0.0312135	62.463	ELK(1)NLIPK	2	-0.92743	1									0.971	0.996	0.976	0.989	1.012	1.009
P05556	784	K	Integrin beta-1 OS=Homo sapiens OX=9606 GN=ITGB1 PE=1 SV=2	ITGB1	1	4.01222e-05	69.747	WDTGENPIYK(1)SAVTTVVNPK	3	3.0427	1	1.073	1.001	0.887	1.063	0.999	0.978	1.027	0.6617	0.971	0.996	0.976	0.989	1.012	1.009	1.105	1.005	0.909	1.075	0.987	0.969	1.004	0.92946
P05556	551	K	Integrin beta-1 OS=Homo sapiens OX=9606 GN=ITGB1 PE=1 SV=2	ITGB1	1	1.32634e-05	72.09	RDNTNEIYSGK(1)FCECDNFNCDR	3	1.2352	3	0.922	1.073	1.084	0.955	0.927	1.039	0.949	0.45896	0.971	0.996	0.976	0.989	1.012	1.009	0.95	1.077	1.111	0.966	0.916	1.03	0.928	0.27762
P05556	794	K	Integrin beta-1 OS=Homo sapiens OX=9606 GN=ITGB1 PE=1 SV=2	ITGB1	1	4.69581e-35	171.46	SAVTTVVNPK(1)YEGK	2	-1.2495	1	1.149	1.208	1.197	0.818	0.824	0.804	0.688	2.2801e-05	0.971	0.996	0.976	0.989	1.012	1.009	1.183	1.213	1.226	0.827	0.814	0.797	0.673	1.6209e-05
P05783	426	K	Keratin, type I cytoskeletal 18 OS=Homo sapiens OX=9606 GN=KRT18 PE=1 SV=2	KRT18	1	9.0662e-38	182.35	VVSETNDTK(1)VLR	3	1.0208	2	1.102	0.92	1.013	0.943	1.037	0.985	0.977	0.73516	0.925	0.938	0.927	1.054	1.039	1.057	1.191	0.981	1.093	0.895	0.998	0.932	0.865	0.091478
P06454	15	K	Prothymosin alpha OS=Homo sapiens OX=9606 GN=PTMA PE=1 SV=2	PTMA	1	9.90549e-05	68.576	SDAAVDTSSEITTK(1)DLK	3	1.5156	2	1.031	1.181	0.899	0.972	0.956	0.962	0.929	0.48234	0.987	1.078	0.998	1.025	0.912	1.006	1.045	1.096	0.901	0.948	1.048	0.956	0.97	0.7017
P06493	33	K	Cyclin-dependent kinase 1 OS=Homo sapiens OX=9606 GN=CDK1 PE=1 SV=3	CDK1	1	0.00354053	75.819	TTGQVVAMK(1)K	2	-1.7764	3	0.95	0.977	0.975	1.049	1.058	0.99	1.067	0.046615	1.041	0.928	0.977	1.053	0.962	1.01	0.913	1.053	0.998	0.996	1.1	0.98	1.038	0.53348
P06493	201	K	Cyclin-dependent kinase 1 OS=Homo sapiens OX=9606 GN=CDK1 PE=1 SV=3	CDK1	1	2.00111e-17	122.12	K(1)PLFHGDSEIDQLFR	3	-0.59353	2	1.101	1.035	1.02	0.896	0.927	1.021	0.901	0.082496	1.041	0.928	0.977	1.053	0.962	1.01	1.058	1.115	1.044	0.851	0.964	1.011	0.878	0.075204
P06493	56	K	Cyclin-dependent kinase 1 OS=Homo sapiens OX=9606 GN=CDK1 PE=1 SV=3	CDK1	1	0.0151365	62.633	EISLLK(1)ELR	2	-0.11724	1									1.041	0.928	0.977	1.053	0.962	1.01
P06493	20	K	Cyclin-dependent kinase 1 OS=Homo sapiens OX=9606 GN=CDK1 PE=1 SV=3	CDK1	1	0.025512	49.62	IGEGTYGVVYK(1)GR	2	2.1999	1	1.02	0.929	0.898	1.058	1.03	1.066	1.108	0.058337	1.041	0.928	0.977	1.053	0.962	1.01	0.98	1.001	0.919	1.005	1.071	1.055	1.08	0.074458
P06576	426	K	ATP synthase subunit beta, mitochondrial OS=Homo sapiens OX=9606 GN=ATP5F1B PE=1 SV=3	ATP5F1B	1	0.0299101	47.844	GVQK(1)ILQDYK	3	-2.4085	1	1.078	0.992	0.955	0.961	1.047	0.966	0.983	0.73408	0.967	0.981	0.966	1.03	1.061	1.015	1.115	1.011	0.989	0.933	0.987	0.952	0.922	0.118137
P06576	522	K	ATP synthase subunit beta, mitochondrial OS=Homo sapiens OX=9606 GN=ATP5F1B PE=1 SV=3	ATP5F1B	1	0.0165861	59.418	ADK(1)LAEEHSS	2	0.35065	1	1.108	1.158	0.996	0.877	0.936	0.925	0.839	0.023998	0.967	0.981	0.966	1.03	1.061	1.015	1.146	1.18	1.031	0.851	0.882	0.911	0.788	0.0064194
P06576	264	K	ATP synthase subunit beta, mitochondrial OS=Homo sapiens OX=9606 GN=ATP5F1B PE=1 SV=3	ATP5F1B	1	5.1085e-08	82.189	DATSK(1)VALVYGQMNEPPGAR	3	-3.114	3	1.024	1.115	1.038	0.931	0.932	0.961	0.889	0.0145027	0.967	0.981	0.966	1.03	1.061	1.015	1.059	1.137	1.075	0.904	0.878	0.947	0.834	0.0042047
P06576	133	K	ATP synthase subunit beta, mitochondrial OS=Homo sapiens OX=9606 GN=ATP5F1B PE=1 SV=3	ATP5F1B	1	2.03584e-15	108.13	VLDSGAPIK(1)IPVGPETLGR	2	-1.7997	2	0.831	0.853	0.743	1.206	1.129	1.237	1.472	0.00153625	0.967	0.981	0.966	1.03	1.061	1.015	0.859	0.87	0.769	1.171	1.064	1.219	1.383	0.0045031
P06576	485	K	ATP synthase subunit beta, mitochondrial OS=Homo sapiens OX=9606 GN=ATP5F1B PE=1 SV=3	ATP5F1B	1	4.58172e-09	110.39	LVPLK(1)ETIK	2	-0.75703	1									0.967	0.981	0.966	1.03	1.061	1.015
P06703	40	K	Protein S100-A6 OS=Homo sapiens OX=9606 GN=S100A6 PE=1 SV=1	S100A6	1	9.3637e-18	150.05	ELIQK(1)ELTIGSK	2	-0.62793	1	1.009	1.108	1.062	0.953	0.926	0.942	0.887	0.0137409	1.019	0.994	0.909	1.007	1.054	0.984	0.99	1.115	1.168	0.946	0.879	0.957	0.85	0.045301
P06703	26	K	Protein S100-A6 OS=Homo sapiens OX=9606 GN=S100A6 PE=1 SV=1	S100A6	1	0.00135412	82.417	EGDK(1)HTLSK	3	-2.6203	4	0.943	1.066	0.949	1.071	0.893	1.078	1.028	0.74232	1.019	0.994	0.909	1.007	1.054	0.984	0.925	1.072	1.044	1.064	0.847	1.096	0.989	0.87476
P06703	31	K	Protein S100-A6 OS=Homo sapiens OX=9606 GN=S100A6 PE=1 SV=1	S100A6	0.999999	0.00810359	67.93	EGDKHTLSK(1)K	4	-0.45539	2	0.938	1.062	1.032	0.953	1.045	0.97	0.979	0.68158	1.019	0.994	0.909	1.007	1.054	0.984	0.921	1.068	1.135	0.946	0.991	0.986	0.936	0.37958
P06703	47	K	Protein S100-A6 OS=Homo sapiens OX=9606 GN=S100A6 PE=1 SV=1	S100A6	1	6.87252e-41	179.14	ELTIGSK(1)LQDAEIAR	2	-1.0864	4	0.985	1.122	1.048	0.959	0.927	0.959	0.902	0.06	1.019	0.994	0.909	1.007	1.054	0.984	0.967	1.129	1.153	0.952	0.88	0.975	0.864	0.0858
P06730	206	K	Eukaryotic translation initiation factor 4E OS=Homo sapiens OX=9606 GN=EIF4E PE=1 SV=2	EIF4E	1	5.94858e-37	151.96	IVIGYQSHADTATK(1)SGSTTK	3	-2.0992	1	1.222	1.151	0.95	0.83	0.874	0.973	0.806	0.075617	1.008	1.059	0.909	0.984	0.995	1.003	1.212	1.087	1.045	0.843	0.878	0.97	0.805	0.023457
P06733	71	K	Alpha-enolase OS=Homo sapiens OX=9606 GN=ENO1 PE=1 SV=2	ENO1	1	6.83177e-12	110.56	AVEHINK(1)TIAPALVSK	3	-2.2008	1									1.025	1	1.011	0.968	1.008	0.973
P06733	330	K	Alpha-enolase OS=Homo sapiens OX=9606 GN=ENO1 PE=1 SV=2	ENO1	1	0.00617587	80.438	IAK(1)AVNEK	2	0.3404	3	1.104	1.265	1.272	0.763	0.765	0.831	0.648	0.00132463	1.025	1	1.011	0.968	1.008	0.973	1.077	1.265	1.258	0.788	0.759	0.854	0.667	0.0030812
P06733	80	K	Alpha-enolase OS=Homo sapiens OX=9606 GN=ENO1 PE=1 SV=2	ENO1	1	4.03779e-06	111.63	TIAPALVSK(1)K	2	-1.4409	4	1.2	1.286	1.15	0.792	0.716	0.856	0.65	0.0021048	1.025	1	1.011	0.968	1.008	0.973	1.171	1.286	1.137	0.818	0.71	0.88	0.67	0.0052958
P06733	420	K	Alpha-enolase OS=Homo sapiens OX=9606 GN=ENO1 PE=1 SV=2	ENO1	1	2.00229e-08	130.56	IEEELGSK(1)AK	2	-0.7614	3	1.372	1.251	1.034	0.813	0.745	0.785	0.641	0.0072624	1.025	1	1.011	0.968	1.008	0.973	1.339	1.251	1.023	0.84	0.739	0.807	0.66	0.0100779
P06733	193	K	Alpha-enolase OS=Homo sapiens OX=9606 GN=ENO1 PE=1 SV=2	ENO1	1	2.58051e-17	139.77	IGAEVYHNLK(1)NVIK	3	-3.007	9	1.026	1.034	1.009	0.977	0.98	0.973	0.955	0.0035198	1.025	1	1.011	0.968	1.008	0.973	1.001	1.034	0.998	1.009	0.972	1	0.983	0.34024
P06733	262	K	Alpha-enolase OS=Homo sapiens OX=9606 GN=ENO1 PE=1 SV=2	ENO1	1	1.51578e-27	162.94	YDLDFK(1)SPDDPSR	2	-0.38752	2	1.123	1.255	1.102	0.834	0.863	0.825	0.725	0.00169798	1.025	1	1.011	0.968	1.008	0.973	1.096	1.255	1.09	0.862	0.856	0.848	0.746	0.024385
P06733	126	K	Alpha-enolase OS=Homo sapiens OX=9606 GN=ENO1 PE=1 SV=2	ENO1	1	2.19686e-07	95.477	AGAVEK(1)GVPLYR	3	0.21635	3	1.33	1.218	1.249	0.602	0.683	0.917	0.58	0.0117244	1.025	1	1.011	0.968	1.008	0.973	1.298	1.218	1.235	0.622	0.678	0.942	0.598	0.053478
P06733	233	K	Alpha-enolase OS=Homo sapiens OX=9606 GN=ENO1 PE=1 SV=2	ENO1	1	3.64776e-06	94.09	TAIGK(1)AGYTDK	2	-1.2784	2	1.24	1.221	1.227	0.823	0.721	0.768	0.627	0.0066806	1.025	1	1.011	0.968	1.008	0.973	1.21	1.221	1.214	0.85	0.715	0.789	0.646	0.012761
P06733	228	K	Alpha-enolase OS=Homo sapiens OX=9606 GN=ENO1 PE=1 SV=2	ENO1	1	9.71521e-18	148.52	EGLELLK(1)TAIGK	2	-0.14932	3	1.006	1.093	1.056	0.96	0.968	0.917	0.902	0.024618	1.025	1	1.011	0.968	1.008	0.973	0.981	1.093	1.045	0.992	0.96	0.942	0.928	0.10026
P06733	64	K	Alpha-enolase OS=Homo sapiens OX=9606 GN=ENO1 PE=1 SV=2	ENO1	1	0.0069975	58.781	GVSK(1)AVEHINK	3	-1.2588	1	1.067	1.198	1.052	0.861	0.888	0.934	0.809	0.0113238	1.025	1	1.011	0.968	1.008	0.973	1.041	1.198	1.041	0.889	0.881	0.96	0.832	0.028282
P06733	202	K	Alpha-enolase OS=Homo sapiens OX=9606 GN=ENO1 PE=1 SV=2	ENO1	1	7.79434e-10	92.01	YGK(1)DATNVGDEGGFAPNILENK	3	-0.20629	1	0.923	0.92	0.868	1.109	1.029	1.15	1.213	0.0074031	1.025	1	1.011	0.968	1.008	0.973	0.9	0.92	0.859	1.146	1.021	1.182	1.25	0.0105787
P06733	406	K	Alpha-enolase OS=Homo sapiens OX=9606 GN=ENO1 PE=1 SV=2	ENO1	1	0.0121775	89.029	LAK(1)YNQLLR	2	-0.6294	3	1.227	1.344	1.179	0.759	0.77	0.721	0.6	0.00030303	1.025	1	1.011	0.968	1.008	0.973	1.197	1.344	1.166	0.784	0.764	0.741	0.617	0.00049947
P06733	92	K	Alpha-enolase OS=Homo sapiens OX=9606 GN=ENO1 PE=1 SV=2	ENO1	1	1.41353e-11	106.42	IDK(1)LMIEMDGTENK	3	1.383	6	1.042	1.12	1.085	0.873	0.945	0.936	0.848	0.0071616	1.025	1	1.011	0.968	1.008	0.973	1.017	1.12	1.073	0.902	0.938	0.962	0.873	0.0157158
P06733	81	K	Alpha-enolase OS=Homo sapiens OX=9606 GN=ENO1 PE=1 SV=2	ENO1	1	0.000904047	92.943	K(1)LNVTEQEK	3	0.56535	2	1.252	1.16	0.968	0.83	0.935	0.855	0.775	0.041142	1.025	1	1.011	0.968	1.008	0.973	1.221	1.16	0.957	0.857	0.928	0.879	0.798	0.046982
P06733	60	K	Alpha-enolase OS=Homo sapiens OX=9606 GN=ENO1 PE=1 SV=2	ENO1	1	0.0181737	72.325	YMGK(1)GVSK	2	-0.81258	1	1.112	1.179	1.248	0.735	0.85	0.876	0.695	0.0045623	1.025	1	1.011	0.968	1.008	0.973	1.085	1.179	1.234	0.759	0.843	0.9	0.715	0.0057155
P06733	103	K	Alpha-enolase OS=Homo sapiens OX=9606 GN=ENO1 PE=1 SV=2	ENO1	1	6.12894e-18	139.58	LMIEMDGTENK(1)SK	3	-0.65189	8	1.269	1.302	1.241	0.726	0.711	0.752	0.574	1.66291e-05	1.025	1	1.011	0.968	1.008	0.973	1.238	1.302	1.227	0.75	0.705	0.773	0.591	8.4331e-05
P06733	256	K	Alpha-enolase OS=Homo sapiens OX=9606 GN=ENO1 PE=1 SV=2	ENO1	1	0.00479141	75.819	SGK(1)YDLDFK	3	-0.17242	3	1.063	1.082	0.959	1.003	0.902	0.991	0.933	0.24248	1.025	1	1.011	0.968	1.008	0.973	1.037	1.082	0.949	1.036	0.895	1.018	0.961	0.54088
P06733	89	K	Alpha-enolase OS=Homo sapiens OX=9606 GN=ENO1 PE=1 SV=2	ENO1	1	0.00628094	60.157	LNVTEQEK(1)IDK	3	1.3451	1	0.969	1.173	1.06	0.91	0.993	0.894	0.874	0.105884	1.025	1	1.011	0.968	1.008	0.973	0.945	1.173	1.048	0.94	0.985	0.919	0.898	0.18918
P06733	335	K	Alpha-enolase OS=Homo sapiens OX=9606 GN=ENO1 PE=1 SV=2	ENO1	1	2.73559e-91	232.13	AVNEK(1)SCNCLLLK	2	-2.1468	6	1.223	1.201	1.136	0.835	0.786	0.82	0.686	0.000184551	1.025	1	1.011	0.968	1.008	0.973	1.193	1.201	1.124	0.863	0.78	0.843	0.707	0.0007215
P06733	5	K	Alpha-enolase OS=Homo sapiens OX=9606 GN=ENO1 PE=1 SV=2	ENO1	1	0.0015588	99.442	SILK(1)IHAR	3	-0.79037	2	0.973	1.111	1.243	0.983	0.556	1.134	0.803	0.32288	1.025	1	1.011	0.968	1.008	0.973	0.949	1.111	1.229	1.015	0.552	1.165	0.831	0.3975
P06737	29	K	Glycogen phosphorylase, liver form OS=Homo sapiens OX=9606 GN=PYGL PE=1 SV=4	PYGL	1	5.66791e-12	115.91	GIVGVENVAELK(1)K	2	-2.1873	1	1.108	1.08	1.046	0.955	0.929	0.881	0.855	0.0056018	1.024	1.017	1.037	0.953	1.013	0.938	1.082	1.062	1.009	1.002	0.917	0.939	0.906	0.043243
P06737	465	K	Glycogen phosphorylase, liver form OS=Homo sapiens OX=9606 GN=PYGL PE=1 SV=4	PYGL	1	0.0217743	52.579	IHSDIVK(1)TK	3	0.32614	1	1.14	1.019	1.178	0.789	0.897	0.977	0.798	0.040264	1.024	1.017	1.037	0.953	1.013	0.938	1.113	1.002	1.136	0.828	0.885	1.042	0.847	0.098225
P06744	124	K	Glucose-6-phosphate isomerase OS=Homo sapiens OX=9606 GN=GPI PE=1 SV=4	GPI	1	0.0261695	43.761	DVMPEVNK(1)VLDK	3	-1.1551	1	0.793	0.808	0.742	1.275	1.149	1.233	1.561	0.00037783	1.079	1.022	1.023	0.942	0.959	0.947	0.735	0.791	0.725	1.354	1.198	1.302	1.712	0.00028235
P06744	252	K	Glucose-6-phosphate isomerase OS=Homo sapiens OX=9606 GN=GPI PE=1 SV=4	GPI	1	8.98193e-12	108.56	HFVALSTNTTK(1)VK	3	-0.45574	1	1.248	1.189	1.046	0.677	1.065	0.775	0.723	0.077585	1.079	1.022	1.023	0.942	0.959	0.947	1.157	1.163	1.022	0.719	1.111	0.818	0.792	0.141759
P06744	116	K	Glucose-6-phosphate isomerase OS=Homo sapiens OX=9606 GN=GPI PE=1 SV=4	GPI	1	0.0162967	40.097	SNTPILVDGK(1)DVMPEVNK	3	1.1351	1	1.062	1.215	1.022	0.808	1.022	0.87	0.818	0.080417	1.079	1.022	1.023	0.942	0.959	0.947	0.984	1.189	0.999	0.858	1.066	0.919	0.896	0.28102
P06744	241	K	Glucose-6-phosphate isomerase OS=Homo sapiens OX=9606 GN=GPI PE=1 SV=4	GPI	1	1.60177e-05	73.918	DPSAVAK(1)HFVALSTNTTK	4	-0.47359	2	1.133	1.071	1.04	0.962	0.913	0.882	0.85	0.0102797	1.079	1.022	1.023	0.942	0.959	0.947	1.05	1.048	1.017	1.021	0.952	0.931	0.932	0.075376
P06744	142	K	Glucose-6-phosphate isomerase OS=Homo sapiens OX=9606 GN=GPI PE=1 SV=4	GPI	1	0.000400206	85.554	SGDWK(1)GYTGK	3	-1.4244	2	1.138	1.138	1.105	0.841	0.943	0.836	0.775	0.0031573	1.079	1.022	1.023	0.942	0.959	0.947	1.055	1.114	1.08	0.893	0.983	0.883	0.849	0.0118447
P06744	12	K	Glucose-6-phosphate isomerase OS=Homo sapiens OX=9606 GN=GPI PE=1 SV=4	GPI	1	9.10303e-05	85.271	DPQFQK(1)LQQWYR	2	-0.064558	1	1.064	1.043	1.003	0.936	1.022	0.932	0.929	0.099885	1.079	1.022	1.023	0.942	0.959	0.947	0.986	1.021	0.98	0.994	1.066	0.984	1.019	0.54936
P06748	27	K	Nucleophosmin OS=Homo sapiens OX=9606 GN=NPM1 PE=1 SV=2	NPM1	1	0.00484279	94.692	ADK(1)DYHFK	2	-0.36445	4	1.25	1.178	1.112	0.823	0.825	0.812	0.695	0.0087361	1.001	0.975	0.974	0.969	1.047	1.001	1.249	1.208	1.142	0.849	0.788	0.811	0.68	0.00034253
P06748	32	K	Nucleophosmin OS=Homo sapiens OX=9606 GN=NPM1 PE=1 SV=2	NPM1	1	7.19367e-48	175.33	DYHFK(1)VDNDENEHQLSLR	4	-1.8932	4	1.104	1.106	1.084	0.815	0.998	0.893	0.821	0.076884	1.001	0.975	0.974	0.969	1.047	1.001	1.103	1.134	1.113	0.841	0.953	0.892	0.802	0.0038809
P06748	273	K	Nucleophosmin OS=Homo sapiens OX=9606 GN=NPM1 PE=1 SV=2	NPM1	1	4.26687e-07	120.27	FINYVK(1)NCFR	3	-2.127	6	1.197	1.201	1.102	0.827	0.852	0.821	0.714	0.00037932	1.001	0.975	0.974	0.969	1.047	1.001	1.196	1.232	1.131	0.853	0.814	0.82	0.699	0.00024343
P06748	248	K	Nucleophosmin OS=Homo sapiens OX=9606 GN=NPM1 PE=1 SV=2	NPM1	1	0.000359205	79.659	GPSSVEDIK(1)AK	2	-0.083532	3	1.303	1.295	1.286	0.647	0.727	0.742	0.545	0.0049152	1.001	0.975	0.974	0.969	1.047	1.001	1.302	1.328	1.32	0.668	0.694	0.741	0.532	3.6832e-05
P06748	263	K	Nucleophosmin OS=Homo sapiens OX=9606 GN=NPM1 PE=1 SV=2	NPM1	1	5.76597e-06	105.65	GGSLPK(1)VEAK	3	-0.51908	3	1.1	1.172	1.032	0.929	0.854	0.914	0.816	0.0107444	1.001	0.975	0.974	0.969	1.047	1.001	1.099	1.202	1.06	0.959	0.816	0.913	0.8	0.020883
P06748	267	K	Nucleophosmin OS=Homo sapiens OX=9606 GN=NPM1 PE=1 SV=2	NPM1	1	3.97098e-07	125.97	VEAK(1)FINYVK	2	-1.722	18	1.056	1.061	1.002	0.956	0.984	0.942	0.924	0.024322	1.001	0.975	0.974	0.969	1.047	1.001	1.055	1.088	1.029	0.987	0.94	0.941	0.904	0.0114822
P06748	202	K	Nucleophosmin OS=Homo sapiens OX=9606 GN=NPM1 PE=1 SV=2	NPM1	1	0.00094011	91.549	DTPAK(1)NAQK	2	-0.11156	3	1.224	1.211	1.204	0.796	0.807	0.757	0.649	2.3495e-05	1.001	0.975	0.974	0.969	1.047	1.001	1.223	1.242	1.236	0.821	0.771	0.756	0.634	5.7887e-05
P06748	215	K	Nucleophosmin OS=Homo sapiens OX=9606 GN=NPM1 PE=1 SV=2	NPM1	1	0.00222261	73.499	DSK(1)PSSTPR	2	-0.28156	3	1.017	1.083	0.971	0.996	0.973	0.96	0.954	0.23678	1.001	0.975	0.974	0.969	1.047	1.001	1.016	1.111	0.997	1.028	0.929	0.959	0.933	0.20022
P06748	212	K	Nucleophosmin OS=Homo sapiens OX=9606 GN=NPM1 PE=1 SV=2	NPM1	0.99575	2.30588e-05	83.37	SNQNGK(0.996)DSK(0.004)PSSTPR	3	-0.79246	4	1.044	1.105	0.97	0.962	0.934	0.985	0.924	0.127324	1.001	0.975	0.974	0.969	1.047	1.001	1.043	1.133	0.996	0.993	0.892	0.984	0.904	0.121057
P06748	154	K	Nucleophosmin OS=Homo sapiens OX=9606 GN=NPM1 PE=1 SV=2	NPM1	1	8.13227e-05	84.759	SAPGGGSK(1)VPQK(1)K	4	0.014035	3	1.404	1.335	1.191	0.726	0.64	0.703	0.526	0.00048193	1.001	0.975	0.974	0.969	1.047	1.001	1.403	1.369	1.223	0.749	0.611	0.702	0.516	0.00083685
P06748	229	K	Nucleophosmin OS=Homo sapiens OX=9606 GN=NPM1 PE=1 SV=2	NPM1	1	0.00687278	99.375	GQESFK(1)K	3	-0.092553	1	1.128	1.282	1.167	0.824	0.767	0.831	0.677	0.00106281	1.001	0.975	0.974	0.969	1.047	1.001	1.127	1.315	1.198	0.85	0.733	0.83	0.663	0.0030554
P06748	141	K	Nucleophosmin OS=Homo sapiens OX=9606 GN=NPM1 PE=1 SV=2	NPM1	1	0.000297949	128	LLSISGK(1)R	2	-0.61323	1	1.417	1.436	1.398	0.537	0.618	0.593	0.411	3.5201e-05	1.001	0.975	0.974	0.969	1.047	1.001	1.416	1.473	1.435	0.554	0.59	0.592	0.401	1.5459e-06
P06748	150	K	Nucleophosmin OS=Homo sapiens OX=9606 GN=NPM1 PE=1 SV=2	NPM1	1	9.26431e-10	119.88	SAPGGGSK(1)VPQK(1)K	4	0.014035	11	1.147	1.133	1.016	0.906	0.892	0.906	0.82	0.036998	1.001	0.975	0.974	0.969	1.047	1.001	1.146	1.162	1.043	0.935	0.852	0.905	0.803	0.0073645
P06748	223	K	Nucleophosmin OS=Homo sapiens OX=9606 GN=NPM1 PE=1 SV=2	NPM1	1	0.0076113	87.568	SK(1)GQESFK	3	0.19859	2	1.105	1.056	1.159	0.886	0.875	0.919	0.807	0.0022219	1.001	0.975	0.974	0.969	1.047	1.001	1.104	1.083	1.19	0.914	0.836	0.918	0.79	0.0049044
P06753	221	K	Tropomyosin alpha-3 chain OS=Homo sapiens OX=9606 GN=TPM3 PE=1 SV=2	TPM3	0.904287	0.00201284	64.565	YSQK(0.096)EDK(0.904)YEEEIK	3	-3.7757	1	1.242	1.112	1.159	0.782	0.866	0.839	0.708	0.0014417	1.007	1.029	0.998	1.017	1.007	0.992	1.233	1.081	1.161	0.769	0.86	0.846	0.712	0.0027763
P06753	218	K	Tropomyosin alpha-3 chain OS=Homo sapiens OX=9606 GN=TPM3 PE=1 SV=2	TPM3	0.993125	0.0139251	52.172	YSQK(0.993)EDK(0.007)YEEEIK	3	0.16143	1	1.287	1.138	1.14	0.817	0.792	0.825	0.683	0.00086397	1.007	1.029	0.998	1.017	1.007	0.992	1.278	1.106	1.142	0.803	0.786	0.832	0.687	0.00133592
P06756	923	K	Integrin alpha-V OS=Homo sapiens OX=9606 GN=ITGAV PE=1 SV=2	ITGAV	1	0.0084288	68.355	GK(1)SAILYVK	2	-0.69955	1									1.015	1.036	0.984	0.982	0.999	0.954
P07099	386	K	Epoxide hydrolase 1 OS=Homo sapiens OX=9606 GN=EPHX1 PE=1 SV=1	EPHX1	1	0.00211809	56.514	ENLGQGWMTQK(1)HER	3	-0.25228	1	1.144	1.107	1.19	0.765	0.724	1.069	0.743	0.0653	0.963	0.938	0.967	0.996	1.1	1.032	1.188	1.18	1.231	0.768	0.658	1.036	0.684	0.097144
P07108	77	K	Acyl-CoA-binding protein OS=Homo sapiens OX=9606 GN=DBI PE=1 SV=2	DBI	1	3.30779e-07	122.7	AYINK(1)VEELK	3	1.2735	3	1.241	1.238	1.121	0.815	0.845	0.74	0.667	0.00143999	1.05	1.013	1.029	1.009	0.936	1.004	1.182	1.222	1.089	0.808	0.903	0.737	0.701	0.0062406
P07108	19	K	Acyl-CoA-binding protein OS=Homo sapiens OX=9606 GN=DBI PE=1 SV=2	DBI	1	2.63245e-12	109.79	TK(1)PSDEEMLFIYGHYK	3	-2.189	4	1.079	1.033	0.962	0.903	1.069	0.953	0.952	0.44236	1.05	1.013	1.029	1.009	0.936	1.004	1.028	1.02	0.935	0.895	1.142	0.949	1.001	0.96634
P07108	55	K	Acyl-CoA-binding protein OS=Homo sapiens OX=9606 GN=DBI PE=1 SV=2	DBI	1	3.11691e-06	111.79	AK(1)WDAWNELK	3	-0.055027	3	1.08	1.153	1.039	0.958	0.873	0.897	0.834	0.0114438	1.05	1.013	1.029	1.009	0.936	1.004	1.029	1.138	1.01	0.949	0.933	0.893	0.873	0.031262
P07195	319	K	L-lactate dehydrogenase B chain OS=Homo sapiens OX=9606 GN=LDHB PE=1 SV=2	LDHB	1	1.02803e-06	109.83	K(1)SADTLWDIQK	2	-1.8049	1	1.244	1.215	1.171	0.799	0.765	0.807	0.653	5.9927e-05	1.041	1.029	1.016	0.994	0.982	0.923	1.195	1.181	1.153	0.804	0.779	0.874	0.696	0.00053886
P07195	310	K	L-lactate dehydrogenase B chain OS=Homo sapiens OX=9606 GN=LDHB PE=1 SV=2	LDHB	1	0.000344918	86.772	LK(1)DDEVAQLK	2	0.13885	1	1.379	1.144	1.016	0.826	0.85	0.786	0.696	0.0179771	1.041	1.029	1.016	0.994	0.982	0.923	1.325	1.112	1	0.831	0.866	0.852	0.742	0.071925
P07195	156	K	L-lactate dehydrogenase B chain OS=Homo sapiens OX=9606 GN=LDHB PE=1 SV=2	LDHB	1	0.00383716	89.296	LSGLPK(1)HR	3	-0.17456	2	1.137	1.411	1.325	0.839	0.66	0.628	0.549	0.005382	1.041	1.029	1.016	0.994	0.982	0.923	1.092	1.371	1.304	0.844	0.672	0.68	0.583	0.0059241
P07237	276	K	Protein disulfide-isomerase OS=Homo sapiens OX=9606 GN=P4HB PE=1 SV=3	P4HB	1	1.2355e-10	119.45	LSNFK(1)TAAESFK	2	0.7892	3	1.193	1.17	1.15	0.851	0.828	0.809	0.708	4.213e-05	1.005	0.986	0.967	1.006	1.027	0.999	1.187	1.187	1.189	0.846	0.806	0.81	0.691	0.00172421
P07237	309	K	Protein disulfide-isomerase OS=Homo sapiens OX=9606 GN=P4HB PE=1 SV=3	P4HB	1	0.0256239	70.028	K(1)EECPAVR	2	-0.73408	1	1.215	1.281	1.166	0.782	0.744	0.811	0.638	0.00026164	1.005	0.986	0.967	1.006	1.027	0.999	1.209	1.299	1.206	0.777	0.724	0.812	0.623	0.0003351
P07237	328	K	Protein disulfide-isomerase OS=Homo sapiens OX=9606 GN=P4HB PE=1 SV=3	P4HB	1	4.64789e-11	126.71	YK(1)PESEELTAER	2	-1.2718	2	1.592	1.054	0.99	0.707	0.855	0.803	0.65	0.061538	1.005	0.986	0.967	1.006	1.027	0.999	1.584	1.069	1.024	0.703	0.833	0.804	0.636	0.042641
P07237	385	K	Protein disulfide-isomerase OS=Homo sapiens OX=9606 GN=P4HB PE=1 SV=3	P4HB	1	5.35344e-07	114.7	NFEDVAFDEK(1)K	2	-0.56844	1	1.24	1.214	1.116	0.785	0.814	0.83	0.68	0.00044002	1.005	0.986	0.967	1.006	1.027	0.999	1.234	1.231	1.154	0.78	0.793	0.831	0.664	0.000143466
P07237	326	K	Protein disulfide-isomerase OS=Homo sapiens OX=9606 GN=P4HB PE=1 SV=3	P4HB	0.947455	9.70063e-13	95.195	LITLEEEMTK(0.947)YK(0.053)PESEELTAER	3	-0.47791	1	1.273	1.199	1.243	0.8	0.719	0.765	0.615	0.000161808	1.005	0.986	0.967	1.006	1.027	0.999	1.267	1.216	1.285	0.795	0.7	0.766	0.6	0.00024122
P07237	263	K	Protein disulfide-isomerase OS=Homo sapiens OX=9606 GN=P4HB PE=1 SV=3	P4HB	1	0.000602375	62.203	THILLFLPK(1)SVSDYDGK	3	0.09504	1	1.105	1.114	1.075	0.9	0.907	0.899	0.821	6.0304e-05	1.005	0.986	0.967	1.006	1.027	0.999	1.1	1.13	1.112	0.895	0.883	0.9	0.801	2.0681e-05
P07237	308	K	Protein disulfide-isomerase OS=Homo sapiens OX=9606 GN=P4HB PE=1 SV=3	P4HB	1	3.63721e-06	129.85	ILEFFGLK(1)K	3	-1.3785	2	1.429	1.562	1.35	0.544	0.58	0.535	0.382	4.0065e-05	1.005	0.986	0.967	1.006	1.027	0.999	1.422	1.584	1.396	0.541	0.565	0.536	0.373	2.0388e-05
P07237	81	K	Protein disulfide-isomerase OS=Homo sapiens OX=9606 GN=P4HB PE=1 SV=3	P4HB	1	1.01191e-36	151.95	LAK(1)VDATEESDLAQQYGVR	3	0.51811	1	1.004	1.128	0.864	1.048	1.004	0.951	1.002	0.932	1.005	0.986	0.967	1.006	1.027	0.999	0.999	1.144	0.893	1.042	0.978	0.952	0.979	0.83602
P07237	375	K	Protein disulfide-isomerase OS=Homo sapiens OX=9606 GN=P4HB PE=1 SV=3	P4HB	1	1.22321e-07	94.487	VLVGK(1)NFEDVAFDEK	3	1.3479	1	1.189	1.185	1.007	0.863	0.87	0.886	0.775	0.044883	1.005	0.986	0.967	1.006	1.027	0.999	1.183	1.202	1.041	0.858	0.847	0.887	0.757	0.0043181
P07237	352	K	Protein disulfide-isomerase OS=Homo sapiens OX=9606 GN=P4HB PE=1 SV=3	P4HB	1	0.00174247	55.546	IK(1)PHLMSQELPEDWDK	3	-1.4309	1	0.987	1.061	0.993	1.019	0.958	0.981	0.973	0.40198	1.005	0.986	0.967	1.006	1.027	0.999	0.982	1.076	1.027	1.013	0.933	0.982	0.949	0.21776
P07237	31	K	Protein disulfide-isomerase OS=Homo sapiens OX=9606 GN=P4HB PE=1 SV=3	P4HB	1	3.94113e-10	119.25	K(1)SNFAEALAAHK	3	-2.1485	3	1.067	1.103	1.084	0.94	0.986	0.819	0.844	0.037444	1.005	0.986	0.967	1.006	1.027	0.999	1.062	1.119	1.121	0.934	0.96	0.82	0.822	0.0186417
P07311	25	K	Acylphosphatase-1 OS=Homo sapiens OX=9606 GN=ACYP1 PE=1 SV=2	ACYP1	1	0.00625501	67.897	K(1)HTQAEGK	3	-0.98742	1									0.925	0.917	1.001	1	1.076	1.054
P07339	127	K	Cathepsin D OS=Homo sapiens OX=9606 GN=CTSD PE=1 SV=1	CTSD	1	2.04151e-12	143.25	YNSDK(1)SSTYVK	3	0.20368	2	1.236	1.219	1.119	0.786	0.868	0.773	0.679	0.00125545	0.94	0.986	0.968	1.074	1.027	1.018	1.315	1.236	1.156	0.732	0.845	0.759	0.63	0.001256
P07339	253	K	Cathepsin D OS=Homo sapiens OX=9606 GN=CTSD PE=1 SV=1	CTSD	1	0.00152936	49.66	DPDAQPGGELMLGGTDSK(1)YYK	3	-0.88324	1	1.033	1.066	1.02	0.939	0.933	1.009	0.924	0.047879	0.94	0.986	0.968	1.074	1.027	1.018	1.099	1.081	1.054	0.874	0.908	0.991	0.857	0.01664
P07355	152	K	Annexin A2 OS=Homo sapiens OX=9606 GN=ANXA2 PE=1 SV=2	ANXA2	1	4.1429e-12	100.93	EMYK(1)TDLEK	3	-0.069324	7	1.178	1.125	1.118	0.851	0.898	0.83	0.754	0.000579	1.02	1.007	1.014	0.993	0.974	0.948	1.155	1.117	1.103	0.857	0.922	0.876	0.787	0.00072209
P07355	233	K	Annexin A2 OS=Homo sapiens OX=9606 GN=ANXA2 PE=1 SV=2	ANXA2	1	4.22704e-23	154.99	YK(1)SYSPYDMLESIR	2	-0.15186	6	1.264	1.253	1.211	0.749	0.782	0.742	0.61	1.92307e-05	1.02	1.007	1.014	0.993	0.974	0.948	1.239	1.244	1.194	0.754	0.803	0.783	0.636	3.8024e-05
P07355	28	K	Annexin A2 OS=Homo sapiens OX=9606 GN=ANXA2 PE=1 SV=2	ANXA2	1	8.73187e-23	117.96	LSLEGDHSTPPSAYGSVK(1)AYTNFDAER	3	-1.0428	1	0.96	1.087	1.042	0.968	1.146	0.797	0.942	0.56834	1.02	1.007	1.014	0.993	0.974	0.948	0.941	1.079	1.028	0.975	1.177	0.841	0.982	0.81614
P07355	227	K	Annexin A2 OS=Homo sapiens OX=9606 GN=ANXA2 PE=1 SV=2	ANXA2	1	1.61741e-08	127.56	SVPHLQK(1)VFDR	3	-0.2432	4	1.146	1.176	1.124	0.803	0.91	0.841	0.741	0.00149625	1.02	1.007	1.014	0.993	0.974	0.948	1.124	1.168	1.108	0.809	0.934	0.887	0.774	0.0045187
P07355	279	K	Annexin A2 OS=Homo sapiens OX=9606 GN=ANXA2 PE=1 SV=2	ANXA2	1	0.006554	90.15	LYDSMK(1)GK	3	0.13874	4	1.2	1.255	1.102	0.815	0.795	0.834	0.687	0.0007642	1.02	1.007	1.014	0.993	0.974	0.948	1.176	1.246	1.087	0.821	0.816	0.88	0.717	0.0020363
P07355	115	K	Annexin A2 OS=Homo sapiens OX=9606 GN=ANXA2 PE=1 SV=2	ANXA2	1	1.36433e-05	84.508	TPAQYDASELK(1)ASMK	3	0.31975	1	1.389	1.178	1.37	0.637	0.692	0.734	0.524	0.00064321	1.02	1.007	1.014	0.993	0.974	0.948	1.362	1.17	1.351	0.641	0.71	0.774	0.547	0.00120051
P07355	47	K	Annexin A2 OS=Homo sapiens OX=9606 GN=ANXA2 PE=1 SV=2	ANXA2	1	9.3637e-18	150.05	DALNIETAIK(1)TK	3	-0.80219	2	1.067	1.178	1.033	0.854	0.951	0.918	0.831	0.021722	1.02	1.007	1.014	0.993	0.974	0.948	1.046	1.17	1.019	0.86	0.976	0.968	0.867	0.072325
P07355	313	K	Annexin A2 OS=Homo sapiens OX=9606 GN=ANXA2 PE=1 SV=2	ANXA2	1	4.65851e-78	226.7	YGK(1)SLYYYIQQDTK	2	-1.3151	5	1.22	1.159	1.115	0.83	0.944	0.733	0.718	0.0122423	1.02	1.007	1.014	0.993	0.974	0.948	1.196	1.151	1.1	0.836	0.969	0.773	0.748	0.0139959
P07355	324	K	Annexin A2 OS=Homo sapiens OX=9606 GN=ANXA2 PE=1 SV=2	ANXA2	1	5.44394e-18	125.5	SLYYYIQQDTK(1)GDYQK	3	0.45707	1	1.267	1.209	1.008	0.844	0.898	0.775	0.722	0.0169628	1.02	1.007	1.014	0.993	0.974	0.948	1.242	1.201	0.994	0.85	0.922	0.818	0.754	0.022903
P07355	212	K	Annexin A2 OS=Homo sapiens OX=9606 GN=ANXA2 PE=1 SV=2	ANXA2	0.992278	0.0142254	51.535	K(0.008)GTDVPK(0.992)WISIMTER	3	-0.26536	1	1.019	1	0.986	0.989	0.998	1.008	0.997	0.781	1.02	1.007	1.014	0.993	0.974	0.948	0.999	0.993	0.972	0.996	1.025	1.063	1.04	0.128216
P07355	302	K	Annexin A2 OS=Homo sapiens OX=9606 GN=ANXA2 PE=1 SV=2	ANXA2	1	0.000126604	115.23	SEVDMLK(1)IR	2	-0.8374	1	1.149	1.23	1.03	0.909	0.773	0.909	0.76	0.02134	1.02	1.007	1.014	0.993	0.974	0.948	1.126	1.221	1.016	0.915	0.794	0.959	0.793	0.040696
P07355	49	K	Annexin A2 OS=Homo sapiens OX=9606 GN=ANXA2 PE=1 SV=2	ANXA2	1	5.33692e-12	108.18	TK(1)GVDEVTIVNILTNR	3	-1.8095	1									1.02	1.007	1.014	0.993	0.974	0.948
P07355	157	K	Annexin A2 OS=Homo sapiens OX=9606 GN=ANXA2 PE=1 SV=2	ANXA2	1	8.35574e-71	210.98	TDLEK(1)DIISDTSGDFR	3	-1.7478	2	1.172	1.027	1.034	0.879	0.917	0.972	0.856	0.041041	1.02	1.007	1.014	0.993	0.974	0.948	1.149	1.02	1.02	0.885	0.941	1.025	0.894	0.126061
P07355	148	K	Annexin A2 OS=Homo sapiens OX=9606 GN=ANXA2 PE=1 SV=2	ANXA2	1	0.0261324	55.531	VYK(1)EMYK	3	-1.0327	4	1.395	1.329	1.22	0.709	0.655	0.691	0.521	0.000139986	1.02	1.007	1.014	0.993	0.974	0.948	1.368	1.32	1.203	0.714	0.672	0.729	0.544	0.000179681
P07384	36	K	Calpain-1 catalytic subunit OS=Homo sapiens OX=9606 GN=CAPN1 PE=1 SV=1	CAPN1	1	2.71056e-05	77.506	HENAIK(1)YLGQDYEQLR	3	-0.5769	1	1.084	0.976	1.032	0.967	0.897	1.043	0.94	0.30288	0.994	1.022	0.93	1.011	1.086	0.972	1.091	0.955	1.11	0.956	0.826	1.073	0.905	0.31046
P07437	324	K	Tubulin beta chain OS=Homo sapiens OX=9606 GN=TUBB PE=1 SV=2	TUBB	1	2.34746e-08	95.067	MSMK(1)EVDEQMLNVQNK	3	-0.84388	1	1.108	1.302	1.115	0.782	0.814	0.879	0.702	0.0050175	1.003	0.949	0.961	1.034	1.114	1.022	1.105	1.372	1.16	0.756	0.731	0.86	0.645	0.0060574
P07437	379	K	Tubulin beta chain OS=Homo sapiens OX=9606 GN=TUBB PE=1 SV=2	TUBB	1	1.34503e-18	127.32	MAVTFIGNSTAIQELFK(1)R	3	0.81562	1	0.936	1.104	0.81	0.847	1.452	0.852	1.106	0.7269	1.003	0.949	0.961	1.034	1.114	1.022	0.933	1.163	0.843	0.819	1.303	0.834	1.006	0.9618
P07437	58	K	Tubulin beta chain OS=Homo sapiens OX=9606 GN=TUBB PE=1 SV=2	TUBB	1	1.95347e-49	184.21	ISVYYNEATGGK(1)YVPR	3	0.30963	3	1.12	1.187	1.093	0.844	0.865	0.891	0.765	0.00076439	1.003	0.949	0.961	1.034	1.114	1.022	1.117	1.251	1.137	0.816	0.776	0.872	0.703	0.00194414
P07437	297	K	Tubulin beta chain OS=Homo sapiens OX=9606 GN=TUBB PE=1 SV=2	TUBB	1	9.87804e-27	128.98	ALTVPELTQQVFDAK(1)NMMAACDPR	4	1.1348	6	1.038	1.073	1.071	0.928	0.968	0.923	0.886	0.002801	1.003	0.949	0.961	1.034	1.114	1.022	1.035	1.131	1.114	0.897	0.869	0.903	0.814	0.0023248
P07737	70	K	Profilin-1 OS=Homo sapiens OX=9606 GN=PFN1 PE=1 SV=2	PFN1	1	2.94346e-05	76.301	SSFYVNGLTLGGQK(1)CSVIR	3	-0.97878	1									1.015	0.962	0.994	0.99	1.056	0.962
P07737	108	K	Profilin-1 OS=Homo sapiens OX=9606 GN=PFN1 PE=1 SV=2	PFN1	1	9.42315e-05	84.479	TDK(1)TLVLLMGK	3	0.42563	7	1.11	1.188	1.137	0.855	0.892	0.818	0.747	0.00079591	1.015	0.962	0.994	0.99	1.056	0.962	1.094	1.235	1.144	0.864	0.845	0.85	0.737	0.00107826
P07737	91	K	Profilin-1 OS=Homo sapiens OX=9606 GN=PFN1 PE=1 SV=2	PFN1	1	1.7513e-49	185.09	TK(1)STGGAPTFNVTVTK	4	-0.13069	4	1.315	1.299	1.315	0.721	0.683	0.668	0.527	4.9828e-06	1.015	0.962	0.994	0.99	1.056	0.962	1.296	1.35	1.323	0.728	0.647	0.694	0.521	5.7921e-05
P07737	105	K	Profilin-1 OS=Homo sapiens OX=9606 GN=PFN1 PE=1 SV=2	PFN1	1	9.71757e-119	242.95	STGGAPTFNVTVTK(1)TDK	2	4.4428	8	1.2	1.221	1.173	0.775	0.834	0.797	0.669	7.942e-05	1.015	0.962	0.994	0.99	1.056	0.962	1.182	1.269	1.18	0.783	0.79	0.828	0.661	0.000156004
P07737	126	K	Profilin-1 OS=Homo sapiens OX=9606 GN=PFN1 PE=1 SV=2	PFN1	1	1.05802e-07	121.02	EGVHGGLINK(1)K	3	-0.4563	5	1.208	1.204	1.08	0.884	0.824	0.799	0.718	0.0022186	1.015	0.962	0.994	0.99	1.056	0.962	1.19	1.252	1.087	0.893	0.78	0.831	0.71	0.0038169
P07737	54	K	Profilin-1 OS=Homo sapiens OX=9606 GN=PFN1 PE=1 SV=2	PFN1	1	6.75438e-56	185.23	TFVNITPAEVGVLVGK(1)DR	3	-0.028499	2	1.221	1.275	1.263	0.766	0.778	0.697	0.596	0.000143602	1.015	0.962	0.994	0.99	1.056	0.962	1.203	1.325	1.271	0.774	0.737	0.725	0.589	0.000100625
P07814	662	K	Bifunctional glutamate/proline--tRNA ligase OS=Homo sapiens OX=9606 GN=EPRS PE=1 SV=5	EPRS	1	1.80911e-05	81.632	HEELMLGDPCLK(1)DLK	3	-1.2708	1	1.009	1.075	1.103	0.963	0.963	0.887	0.883	0.030563	0.953	0.956	0.949	1.016	1.058	1.054	1.059	1.124	1.162	0.948	0.91	0.842	0.807	0.0082413
P07814	181	K	Bifunctional glutamate/proline--tRNA ligase OS=Homo sapiens OX=9606 GN=EPRS PE=1 SV=5	EPRS	0.752748	2.75523e-08	92.264	K(0.753)QDVGK(0.247)FVELPGAEMGK	4	3.3499	2	1.181	1.112	0.993	0.905	0.881	0.929	0.826	0.023757	0.953	0.956	0.949	1.016	1.058	1.054	1.239	1.163	1.046	0.891	0.833	0.881	0.756	0.0065434
P07814	1354	K	Bifunctional glutamate/proline--tRNA ligase OS=Homo sapiens OX=9606 GN=EPRS PE=1 SV=5	EPRS	1	0.0142382	48.216	DNYSPGWK(1)FNHWELK	3	3.0321	1	1.129	0.935	1.014	0.918	1.023	0.981	0.949	0.47208	0.953	0.956	0.949	1.016	1.058	1.054	1.185	0.978	1.068	0.904	0.967	0.931	0.867	0.076299
P07814	1361	K	Bifunctional glutamate/proline--tRNA ligase OS=Homo sapiens OX=9606 GN=EPRS PE=1 SV=5	EPRS	1	2.46952e-07	94.122	FNHWELK(1)GVPIR	3	-0.97412	1	1.011	1.239	1.098	0.854	0.937	0.861	0.792	0.025183	0.953	0.956	0.949	1.016	1.058	1.054	1.061	1.296	1.157	0.841	0.886	0.817	0.724	0.0069039
P07814	341	K	Bifunctional glutamate/proline--tRNA ligase OS=Homo sapiens OX=9606 GN=EPRS PE=1 SV=5	EPRS	1	0.00746478	48.543	AK(1)IDMSSNNGCMR	2	0.57113	1	1.203	1.316	1.209	0.739	0.794	0.74	0.61	0.00019613	0.953	0.956	0.949	1.016	1.058	1.054	1.262	1.377	1.274	0.727	0.75	0.702	0.557	6.1895e-05
P07814	417	K	Bifunctional glutamate/proline--tRNA ligase OS=Homo sapiens OX=9606 GN=EPRS PE=1 SV=5	EPRS	1	0.0087	70.412	K(1)PYIWEYSR	2	-1.2637	1	1.195	1.081	1.003	0.854	0.98	0.888	0.83	0.046784	0.953	0.956	0.949	1.016	1.058	1.054	1.254	1.131	1.057	0.841	0.926	0.843	0.758	0.0095211
P07814	581	K	Bifunctional glutamate/proline--tRNA ligase OS=Homo sapiens OX=9606 GN=EPRS PE=1 SV=5	EPRS	1	0.00710571	78.516	IHK(1)NADGK	3	-0.54469	1	1.185	1.239	1.124	0.874	0.772	0.805	0.691	0.00129861	0.953	0.956	0.949	1.016	1.058	1.054	1.243	1.296	1.184	0.86	0.73	0.764	0.632	0.00114327
P07814	1503	K	Bifunctional glutamate/proline--tRNA ligase OS=Homo sapiens OX=9606 GN=EPRS PE=1 SV=5	EPRS	1	0.00383754	68.121	NPAK(1)YYTLFGR	2	-0.31287	1	1.122	1.112	1.02	0.915	0.915	0.916	0.844	0.030904	0.953	0.956	0.949	1.016	1.058	1.054	1.177	1.163	1.075	0.901	0.865	0.869	0.772	0.00115918
P07814	1375	K	Bifunctional glutamate/proline--tRNA ligase OS=Homo sapiens OX=9606 GN=EPRS PE=1 SV=5	EPRS	1	3.1822e-09	130.69	DMK(1)SCQFVAVR	2	-2.7904	1	1.096	1.111	1.095	0.91	0.875	0.912	0.817	0.000141108	0.953	0.956	0.949	1.016	1.058	1.054	1.15	1.162	1.154	0.896	0.827	0.865	0.747	0.0063237
P07814	1132	K	Bifunctional glutamate/proline--tRNA ligase OS=Homo sapiens OX=9606 GN=EPRS PE=1 SV=5	EPRS	1	5.40898e-08	61.186	TELAEPIAIRPTSETVMYPAYAK(1)WVQSHR	4	1.8969	2	1.027	1.044	1.098	0.911	0.93	0.989	0.893	0.023576	0.953	0.956	0.949	1.016	1.058	1.054	1.078	1.092	1.157	0.897	0.879	0.938	0.816	0.0021755
P07814	907	K	Bifunctional glutamate/proline--tRNA ligase OS=Homo sapiens OX=9606 GN=EPRS PE=1 SV=5	EPRS	1	0.000548072	67.136	VLFDK(1)VASQGEVVR	3	0.19043	1	1.034	1.234	0.899	0.96	0.883	0.988	0.894	0.34336	0.953	0.956	0.949	1.016	1.058	1.054	1.085	1.291	0.947	0.945	0.835	0.937	0.818	0.118122
P07814	148	K	Bifunctional glutamate/proline--tRNA ligase OS=Homo sapiens OX=9606 GN=EPRS PE=1 SV=5	EPRS	1	0.00872347	92.692	APVHVK(1)R	3	0.73513	1	1.348	1.638	0.788	0.569	0.889	0.768	0.59	0.121759	0.953	0.956	0.949	1.016	1.058	1.054	1.414	1.713	0.83	0.56	0.84	0.729	0.538	0.075564
P07814	725	K	Bifunctional glutamate/proline--tRNA ligase OS=Homo sapiens OX=9606 GN=EPRS PE=1 SV=5	EPRS	1	0.00275723	58.32	VEATK(1)NETSAPFK	3	0.69269	1									0.953	0.956	0.949	1.016	1.058	1.054
P07900	443	K	Heat shock protein HSP 90-alpha OS=Homo sapiens OX=9606 GN=HSP90AA1 PE=1 SV=5	HSP90AA1	1	5.11046e-14	150.06	FYEQFSK(1)NIK	2	0.89676	1	1.224	1.305	1.209	0.802	0.729	0.731	0.605	0.00021764	1.026	0.972	0.994	1.021	0.991	0.984	1.193	1.343	1.216	0.786	0.736	0.743	0.604	0.00027916
P07900	446	K	Heat shock protein HSP 90-alpha OS=Homo sapiens OX=9606 GN=HSP90AA1 PE=1 SV=5	HSP90AA1	1	0.00459544	55.98	NIK(1)LGIHEDSQNR	3	-1.0794	1	1.214	1.052	1.179	0.709	0.967	0.879	0.742	0.039823	1.026	0.972	0.994	1.021	0.991	0.984	1.183	1.082	1.186	0.694	0.976	0.893	0.743	0.044999
P07900	632	K	Heat shock protein HSP 90-alpha OS=Homo sapiens OX=9606 GN=HSP90AA1 PE=1 SV=5	HSP90AA1	1	3.79015e-28	144.73	K(1)HLEINPDHSIIETLR	3	-0.31289	2	0.976	1.202	1.115	0.877	1.088	0.742	0.822	0.180843	1.026	0.972	0.994	1.021	0.991	0.984	0.951	1.237	1.122	0.859	1.098	0.754	0.819	0.199519
P07900	489	K	Heat shock protein HSP 90-alpha OS=Homo sapiens OX=9606 GN=HSP90AA1 PE=1 SV=5	HSP90AA1	1	3.85051e-05	74.141	MK(1)ENQK(1)HIYYITGETK	3	4.4674	10	1.115	1.128	1.067	0.931	0.859	0.9	0.813	0.00196447	1.026	0.972	0.994	1.021	0.991	0.984	1.087	1.16	1.073	0.912	0.867	0.915	0.811	0.00218
P07900	407	K	Heat shock protein HSP 90-alpha OS=Homo sapiens OX=9606 GN=HSP90AA1 PE=1 SV=5	HSP90AA1	1	4.95036e-06	94.538	EMLQQSK(1)ILK	3	-0.033417	4	1.089	1.113	1.099	0.889	0.863	0.948	0.818	0.0020828	1.026	0.972	0.994	1.021	0.991	0.984	1.061	1.145	1.106	0.871	0.871	0.963	0.817	0.0071378
P07900	292	K	Heat shock protein HSP 90-alpha OS=Homo sapiens OX=9606 GN=HSP90AA1 PE=1 SV=5	HSP90AA1	1	1.49699e-11	142.38	YIDQEELNK(1)TK	2	-0.27315	2	1.1	1.145	1.088	0.888	0.884	0.895	0.8	0.000156031	1.026	0.972	0.994	1.021	0.991	0.984	1.072	1.178	1.095	0.87	0.892	0.91	0.799	0.0020386
P07900	576	K	Heat shock protein HSP 90-alpha OS=Homo sapiens OX=9606 GN=HSP90AA1 PE=1 SV=5	HSP90AA1	1	0.00972031	82.417	IMK(1)DILEK	3	-1.0268	4	1.243	1.241	1.263	0.798	0.677	0.779	0.602	0.0100409	1.026	0.972	0.994	1.021	0.991	0.984	1.212	1.277	1.271	0.782	0.683	0.792	0.6	0.00052035
P07900	436	K	Heat shock protein HSP 90-alpha OS=Homo sapiens OX=9606 GN=HSP90AA1 PE=1 SV=5	HSP90AA1	1	0.000762903	83.862	K(1)FYEQFSK	2	-1.8316	2									1.026	0.972	0.994	1.021	0.991	0.984
P07900	631	K	Heat shock protein HSP 90-alpha OS=Homo sapiens OX=9606 GN=HSP90AA1 PE=1 SV=5	HSP90AA1	1	5.7762e-05	81.709	DNSTMGYMAAK(1)K	3	-1.3907	2	1.104	1.142	1.053	0.902	0.882	0.916	0.818	0.00153535	1.026	0.972	0.994	1.021	0.991	0.984	1.076	1.175	1.059	0.883	0.89	0.931	0.817	0.0051557
P07900	283	K	Heat shock protein HSP 90-alpha OS=Homo sapiens OX=9606 GN=HSP90AA1 PE=1 SV=5	HSP90AA1	1	3.82816e-11	140.82	EK(1)YIDQEELNK	3	-0.91382	6	1.026	1.057	0.937	1.005	1.018	0.957	0.987	0.7768	1.026	0.972	0.994	1.021	0.991	0.984	1	1.087	0.943	0.984	1.027	0.973	0.985	0.77042
P07900	58	K	Heat shock protein HSP 90-alpha OS=Homo sapiens OX=9606 GN=HSP90AA1 PE=1 SV=5	HSP90AA1	1	0.0134997	46.89	ELISNSSDALDK(1)IR	3	-1.0928	1									1.026	0.972	0.994	1.021	0.991	0.984
P07900	69	K	Heat shock protein HSP 90-alpha OS=Homo sapiens OX=9606 GN=HSP90AA1 PE=1 SV=5	HSP90AA1	1	9.9001e-28	158.91	YESLTDPSK(1)LDSGK	2	-0.71785	3	1.194	1.312	1.171	0.814	0.726	0.784	0.632	0.00070263	1.026	0.972	0.994	1.021	0.991	0.984	1.164	1.35	1.178	0.797	0.733	0.797	0.63	0.00112353
P07900	112	K	Heat shock protein HSP 90-alpha OS=Homo sapiens OX=9606 GN=HSP90AA1 PE=1 SV=5	HSP90AA1	1	1.15064e-59	199.41	ADLINNLGTIAK(1)SGTK	3	-2.0068	4	1.092	1.225	1.183	0.81	0.85	0.84	0.714	0.00081907	1.026	0.972	0.994	1.021	0.991	0.984	1.064	1.26	1.19	0.793	0.858	0.854	0.713	0.0038154
P07900	191	K	Heat shock protein HSP 90-alpha OS=Homo sapiens OX=9606 GN=HSP90AA1 PE=1 SV=5	HSP90AA1	1	1.22216e-25	142.91	VILHLK(1)EDQTEYLEER	3	-0.96056	1	1.038	1.017	0.971	0.967	1.053	0.955	0.983	0.6555	1.026	0.972	0.994	1.021	0.991	0.984	1.012	1.046	0.977	0.947	1.063	0.971	0.982	0.66462
P07900	209	K	Heat shock protein HSP 90-alpha OS=Homo sapiens OX=9606 GN=HSP90AA1 PE=1 SV=5	HSP90AA1	1	2.16215e-18	128.99	K(1)HSQFIGYPITLFVEK	4	-1.133	2	1.066	1.135	0.989	0.879	1.048	0.883	0.881	0.140936	1.026	0.972	0.994	1.021	0.991	0.984	1.039	1.168	0.995	0.861	1.058	0.897	0.879	0.175218
P07900	362	K	Heat shock protein HSP 90-alpha OS=Homo sapiens OX=9606 GN=HSP90AA1 PE=1 SV=5	HSP90AA1	1	0.035934	62.463	NNIK(1)LYVR	2	-0.0025128	2	1.234	1.226	1.233	0.819	0.696	0.793	0.625	0.0109213	1.026	0.972	0.994	1.021	0.991	0.984	1.203	1.261	1.24	0.802	0.702	0.806	0.624	0.00055862
P07900	499	K	Heat shock protein HSP 90-alpha OS=Homo sapiens OX=9606 GN=HSP90AA1 PE=1 SV=5	HSP90AA1	1	1.91777e-28	135.81	HIYYITGETK(1)DQVANSAFVER	3	0.0025799	1	0.911	1.261	0.998	1.062	0.767	1	0.892	0.45894	1.026	0.972	0.994	1.021	0.991	0.984	0.888	1.297	1.004	1.04	0.774	1.016	0.887	0.47456
P07900	573	K	Heat shock protein HSP 90-alpha OS=Homo sapiens OX=9606 GN=HSP90AA1 PE=1 SV=5	HSP90AA1	0.99967	0.0154832	60.161	TKFENLCK(1)IMK	3	0.36532	1	1.161	1.185	1.082	0.924	0.783	0.865	0.75	0.0064777	1.026	0.972	0.994	1.021	0.991	0.984	1.132	1.219	1.089	0.905	0.79	0.879	0.748	0.0053599
P07900	485	K	Heat shock protein HSP 90-alpha OS=Homo sapiens OX=9606 GN=HSP90AA1 PE=1 SV=5	HSP90AA1	1	3.82416e-06	89.468	MK(1)ENQK(1)HIYYITGETK	3	4.4674	7	1.105	1.129	1.079	0.923	0.856	0.908	0.811	0.00135512	1.026	0.972	0.994	1.021	0.991	0.984	1.077	1.162	1.086	0.904	0.864	0.923	0.809	0.0024047
P07900	478	K	Heat shock protein HSP 90-alpha OS=Homo sapiens OX=9606 GN=HSP90AA1 PE=1 SV=5	HSP90AA1	1	8.39246e-113	237.16	YYTSASGDEMVSLK(1)DYCTR	2	-0.53915	6	1.168	1.122	1.135	0.828	0.831	0.916	0.752	0.00124036	1.026	0.972	0.994	1.021	0.991	0.984	1.138	1.154	1.142	0.811	0.839	0.931	0.752	0.020455
P07910	197	K	Heterogeneous nuclear ribonucleoproteins C1/C2 OS=Homo sapiens OX=9606 GN=HNRNPC PE=1 SV=4	HNRNPC	1	0.00357398	81.017	GDDLQAIK(1)K	2	-1.0676	1	1.199	1.113	1.14	0.825	0.912	0.81	0.738	0.0020643	1.056	0.972	0.972	1.111	0.894	1.011	1.135	1.145	1.173	0.743	1.02	0.801	0.743	0.085623
P07910	170	K	Heterogeneous nuclear ribonucleoproteins C1/C2 OS=Homo sapiens OX=9606 GN=HNRNPC PE=1 SV=4	HNRNPC	1	0.00134435	79.659	GK(1)SGFNSK(1)SGQR	2	-0.14054	5	0.896	0.821	0.915	1.091	1.167	1.111	1.28	0.0030999	1.056	0.972	0.972	1.111	0.894	1.011	0.848	0.845	0.941	0.982	1.305	1.099	1.285	0.052384
P07910	204	K	Heterogeneous nuclear ribonucleoproteins C1/C2 OS=Homo sapiens OX=9606 GN=HNRNPC PE=1 SV=4	HNRNPC	1	0.00337697	91.318	ELTQIK(1)QK	3	0.22367	2	1.101	1.18	1.112	0.797	0.867	0.943	0.768	0.007535	1.056	0.972	0.972	1.111	0.894	1.011	1.043	1.214	1.144	0.717	0.97	0.933	0.77	0.062859
P07910	39	K	Heterogeneous nuclear ribonucleoproteins C1/C2 OS=Homo sapiens OX=9606 GN=HNRNPC PE=1 SV=4	HNRNPC	1	8.61843e-11	122.97	SDVEAIFSK(1)YGK	2	-0.77148	5	1.09	1.149	1.032	0.906	0.935	0.887	0.834	0.0063844	1.056	0.972	0.972	1.111	0.894	1.011	1.032	1.182	1.062	0.815	1.046	0.877	0.836	0.096764
P07910	30	K	Heterogeneous nuclear ribonucleoproteins C1/C2 OS=Homo sapiens OX=9606 GN=HNRNPC PE=1 SV=4	HNRNPC	1	1.55545e-05	97.69	K(1)SDVEAIFSK	2	0.51061	3	1.236	1.155	1.111	0.846	0.803	0.848	0.713	0.00071555	1.056	0.972	0.972	1.111	0.894	1.011	1.17	1.188	1.143	0.761	0.898	0.839	0.714	0.0023355
P07910	229	K	Heterogeneous nuclear ribonucleoproteins C1/C2 OS=Homo sapiens OX=9606 GN=HNRNPC PE=1 SV=4	HNRNPC	0.935361	0.00461333	52.72	QAVEMK(0.935)NDK(0.065)SEEEQSSSSVK	4	-0.085	1	1.125	1.002	0.949	0.963	0.964	0.997	0.951	0.40124	1.056	0.972	0.972	1.111	0.894	1.011	1.065	1.031	0.976	0.867	1.078	0.986	0.954	0.50142
P07910	176	K	Heterogeneous nuclear ribonucleoproteins C1/C2 OS=Homo sapiens OX=9606 GN=HNRNPC PE=1 SV=4	HNRNPC	1	0.00134435	73.296	GK(1)SGFNSK(1)SGQR	2	-0.14054	1	0.69	0.665	0.674	1.445	1.283	1.243	1.957	0.000141063	1.056	0.972	0.972	1.111	0.894	1.011	0.653	0.684	0.693	1.301	1.435	1.229	1.953	0.000162075
P07954	66	K	Fumarate hydratase, mitochondrial OS=Homo sapiens OX=9606 GN=FH PE=1 SV=3	FH	1	2.21949e-05	91.07	VPNDK(1)YYGAQTVR	3	0.030275	3	1.099	1.037	1.01	0.973	0.969	0.912	0.907	0.040503	0.935	0.999	0.963	1.026	1.024	1.04	1.175	1.038	1.049	0.948	0.946	0.877	0.849	0.026437
P07954	473	K	Fumarate hydratase, mitochondrial OS=Homo sapiens OX=9606 GN=FH PE=1 SV=3	FH	1	0.0272979	66.073	IAK(1)TAHK	3	0.067724	1	1.108	1.166	1.118	0.886	0.812	0.91	0.769	0.0022221	0.935	0.999	0.963	1.026	1.024	1.04	1.185	1.167	1.161	0.864	0.793	0.875	0.721	0.00047957
P08133	644	K	Annexin A6 OS=Homo sapiens OX=9606 GN=ANXA6 PE=1 SV=3	ANXA6	1	0.0159837	74.841	EFIEK(1)YDK	2	-0.14441	1	1.277	1.241	1.05	0.783	0.747	0.902	0.682	0.0100444	1.043	1.014	1.059	1.015	0.944	0.967	1.224	1.224	0.992	0.771	0.791	0.933	0.725	0.025458
P08133	63	K	Annexin A6 OS=Homo sapiens OX=9606 GN=ANXA6 PE=1 SV=3	ANXA6	1	7.66875e-19	142.91	QEVCQSYK(1)SLYGK	3	-0.10833	2	1.327	1.284	1.316	0.76	0.651	0.662	0.528	0.00021686	1.043	1.014	1.059	1.015	0.944	0.967	1.272	1.266	1.243	0.749	0.69	0.685	0.562	4.0052e-05
P08133	102	K	Annexin A6 OS=Homo sapiens OX=9606 GN=ANXA6 PE=1 SV=3	ANXA6	1	5.51735e-05	80.632	EIK(1)DAISGIGTDEK	3	0.66941	1	1.084	1.057	1.146	0.919	0.857	0.937	0.825	0.0060177	1.043	1.014	1.059	1.015	0.944	0.967	1.039	1.042	1.082	0.905	0.908	0.969	0.88	0.0075572
P08133	620	K	Annexin A6 OS=Homo sapiens OX=9606 GN=ANXA6 PE=1 SV=3	ANXA6	1	2.24368e-08	128.36	GAGTDEK(1)TLTR	2	-1.6235	1	1.106	1.175	1.064	0.834	0.841	0.98	0.794	0.0176599	1.043	1.014	1.059	1.015	0.944	0.967	1.06	1.159	1.005	0.822	0.891	1.013	0.846	0.082598
P08133	314	K	Annexin A6 OS=Homo sapiens OX=9606 GN=ANXA6 PE=1 SV=3	ANXA6	1	0.00138886	90.614	NDTSGEYK(1)K	2	-0.54468	1	1.156	1.094	1.227	0.857	0.78	0.886	0.726	0.0031421	1.043	1.014	1.059	1.015	0.944	0.967	1.108	1.079	1.159	0.844	0.826	0.916	0.773	0.0023998
P08133	9	K	Annexin A6 OS=Homo sapiens OX=9606 GN=ANXA6 PE=1 SV=3	ANXA6	1	0.0117433	79.713	PAQGAK(1)YR	2	0.16486	1	1.143	1.203	1.174	0.993	0.621	0.865	0.704	0.118859	1.043	1.014	1.059	1.015	0.944	0.967	1.096	1.186	1.109	0.978	0.658	0.895	0.746	0.067123
P08134	104	K	Rho-related GTP-binding protein RhoC OS=Homo sapiens OX=9606 GN=RHOC PE=1 SV=1	RHOC	1	1.9452e-13	105.79	WTPEVK(1)HFCPNVPIILVGNK	3	-0.90985	1	1.209	1.272	1.358	0.823	0.74	0.599	0.563	0.0042359	0.983	1.016	0.954	1.067	1.017	0.98	1.23	1.252	1.423	0.771	0.728	0.611	0.54	0.00178474
P08134	162	K	Rho-related GTP-binding protein RhoC OS=Homo sapiens OX=9606 GN=RHOC PE=1 SV=1	RHOC	1	9.6829e-05	78.505	ISAFGYLECSAK(1)TK	3	-0.30797	2	1.217	1.187	1.038	0.818	0.878	0.861	0.743	0.0053404	0.983	1.016	0.954	1.067	1.017	0.98	1.238	1.168	1.088	0.767	0.863	0.879	0.718	0.0042764
P08134	135	K	Rho-related GTP-binding protein RhoC OS=Homo sapiens OX=9606 GN=RHOC PE=1 SV=1	RHOC	1	0.0342804	46.39	MK(1)QEPVR	2	-0.8913	1	1.322	1.22	1.225	0.707	0.613	0.913	0.593	0.0109193	0.983	1.016	0.954	1.067	1.017	0.98	1.345	1.201	1.284	0.663	0.603	0.932	0.574	0.0136826
P08174	161	K	Complement decay-accelerating factor OS=Homo sapiens OX=9606 GN=CD55 PE=1 SV=4	CD55	1	0.0201057	60.08	K(1)SCPNPGEIR	2	0.58771	1	1.061	1.278	1.077	0.81	0.832	0.943	0.757	0.021679	0.966	0.925	0.996	1.031	1.041	0.993	1.098	1.382	1.081	0.786	0.799	0.95	0.712	0.027922
P08195	166	K	4F2 cell-surface antigen heavy chain OS=Homo sapiens OX=9606 GN=SLC3A2 PE=1 SV=3	SLC3A2	1	1.36556e-06	105.03	FTGLSK(1)EELLK	3	-3.7829	2	1.244	1.124	1.094	0.832	0.854	0.851	0.733	0.00149919	0.932	0.969	0.979	1.031	1.032	1.06	1.335	1.16	1.117	0.807	0.828	0.803	0.675	0.0020971
P08195	217	K	4F2 cell-surface antigen heavy chain OS=Homo sapiens OX=9606 GN=SLC3A2 PE=1 SV=3	SLC3A2	1	2.16911e-05	81.448	ELPAQK(1)WWHTGALYR	3	-1.5179	1	0.847	1.284	0.969	0.971	0.877	1.052	0.935	0.70562	0.932	0.969	0.979	1.031	1.032	1.06	0.909	1.325	0.99	0.942	0.85	0.992	0.864	0.33194
P08195	298	K	4F2 cell-surface antigen heavy chain OS=Homo sapiens OX=9606 GN=SLC3A2 PE=1 SV=3	SLC3A2	1	2.20135e-13	137.8	EDFDSLLQSAK(1)K	2	1.4314	3	0.99	1.004	0.941	0.985	1.055	1.025	1.044	0.196544	0.932	0.969	0.979	1.031	1.032	1.06	1.062	1.036	0.961	0.955	1.022	0.967	0.962	0.35894
P08195	329	K	4F2 cell-surface antigen heavy chain OS=Homo sapiens OX=9606 GN=SLC3A2 PE=1 SV=3	SLC3A2	1	7.90677e-14	116.09	GENSWFSTQVDTVATK(1)VK	3	1.1649	1	1.139	1.089	1.073	0.932	0.929	0.838	0.818	0.0067388	0.932	0.969	0.979	1.031	1.032	1.06	1.222	1.124	1.096	0.904	0.9	0.791	0.754	0.0066403
P08195	266	K	4F2 cell-surface antigen heavy chain OS=Homo sapiens OX=9606 GN=SLC3A2 PE=1 SV=3	SLC3A2	1	2.57804e-10	113.44	GLVLGPIHK(1)NQK	3	-1.4107	1	1.086	1.121	1.08	0.95	0.893	0.87	0.825	0.0025218	0.932	0.969	0.979	1.031	1.032	1.06	1.165	1.157	1.103	0.921	0.865	0.821	0.761	0.00185841
P08195	255	K	4F2 cell-surface antigen heavy chain OS=Homo sapiens OX=9606 GN=SLC3A2 PE=1 SV=3	SLC3A2	1	3.21869e-05	93.096	LDYLSSLK(1)VK	3	1.5401	1	1.103	1.146	1.102	0.98	0.879	0.79	0.791	0.0198152	0.932	0.969	0.979	1.031	1.032	1.06	1.183	1.183	1.126	0.951	0.852	0.745	0.73	0.011578
P08195	160	K	4F2 cell-surface antigen heavy chain OS=Homo sapiens OX=9606 GN=SLC3A2 PE=1 SV=3	SLC3A2	1	3.28865e-36	143.46	VAEDEAEAAAAAK(1)FTGLSK	3	-0.68516	1	0.872	1.052	1.045	0.997	1.013	1.02	1.021	0.73546	0.932	0.969	0.979	1.031	1.032	1.06	0.936	1.086	1.067	0.967	0.982	0.962	0.942	0.34984
P08237	476	K	ATP-dependent 6-phosphofructokinase, muscle type OS=Homo sapiens OX=9606 GN=PFKM PE=1 SV=2	PFKM	1	3.04412e-10	117	K(1)SFEQISANITK	2	0.16962	1	1.128	1.152	1.057	0.904	0.876	0.884	0.798	0.00122434	0.992	1.011	0.965	1.031	0.998	1.011	1.137	1.139	1.095	0.877	0.878	0.874	0.78	0.0026972
P08238	559	K	Heat shock protein HSP 90-beta OS=Homo sapiens OX=9606 GN=HSP90AB1 PE=1 SV=4	HSP90AB1	1	0.00162706	105.14	AK(1)FENLCK	2	-0.51857	4	1.226	1.354	1.25	0.769	0.741	0.66	0.567	0.0004986	1.032	1.031	1.003	0.954	0.967	0.997	1.188	1.313	1.246	0.806	0.766	0.662	0.596	0.00137982
P08238	204	K	Heat shock protein HSP 90-beta OS=Homo sapiens OX=9606 GN=HSP90AB1 PE=1 SV=4	HSP90AB1	1	1.77694e-06	91.401	K(1)HSQFIGYPITLYLEK	4	-1.2909	4	1.043	1.101	1.089	0.929	0.927	0.911	0.856	0.00091804	1.032	1.031	1.003	0.954	0.967	0.997	1.011	1.068	1.086	0.974	0.959	0.914	0.9	0.021499
P08238	428	K	Heat shock protein HSP 90-beta OS=Homo sapiens OX=9606 GN=HSP90AB1 PE=1 SV=4	HSP90AB1	1	0.0134747	81.017	K(1)FYEAFSK	2	-0.61741	1	1.408	1.535	1.363	0.586	0.498	0.609	0.393	0.000196356	1.032	1.031	1.003	0.954	0.967	0.997	1.364	1.489	1.359	0.614	0.515	0.611	0.413	0.000164047
P08238	577	K	Heat shock protein HSP 90-beta OS=Homo sapiens OX=9606 GN=HSP90AB1 PE=1 SV=4	HSP90AB1	0.996994	0.00158684	77.597	K(0.003)VEK(0.997)VTISNR	3	-0.07616	1	1.15	1.268	1.284	0.704	0.825	0.768	0.62	0.00114454	1.032	1.031	1.003	0.954	0.967	0.997	1.114	1.23	1.28	0.738	0.853	0.77	0.651	0.00198021
P08238	565	K	Heat shock protein HSP 90-beta OS=Homo sapiens OX=9606 GN=HSP90AB1 PE=1 SV=4	HSP90AB1	1	0.00094011	91.549	FENLCK(1)LMK	3	-1.4695	7	1.151	1.225	1.133	0.854	0.806	0.83	0.71	0.00029872	1.032	1.031	1.003	0.954	0.967	0.997	1.115	1.188	1.13	0.895	0.834	0.832	0.746	0.00067769
P08238	347	K	Heat shock protein HSP 90-beta OS=Homo sapiens OX=9606 GN=HSP90AB1 PE=1 SV=4	HSP90AB1	1	0.000122915	85.813	RAPFDLFENK(1)K	3	-0.98692	3	1.178	1.001	1.022	0.928	0.947	0.925	0.875	0.126381	1.032	1.031	1.003	0.954	0.967	0.997	1.141	0.971	1.019	0.973	0.979	0.928	0.92	0.183124
P08238	531	K	Heat shock protein HSP 90-beta OS=Homo sapiens OX=9606 GN=HSP90AB1 PE=1 SV=4	HSP90AB1	1	8.89283e-18	150.34	EFDGK(1)SLVSVTK	3	0.15306	5	1.128	1.201	1.074	0.842	0.876	0.878	0.763	0.00153877	1.032	1.031	1.003	0.954	0.967	0.997	1.093	1.165	1.071	0.883	0.906	0.881	0.802	0.00121701
P08238	438	K	Heat shock protein HSP 90-beta OS=Homo sapiens OX=9606 GN=HSP90AB1 PE=1 SV=4	HSP90AB1	1	0.0011535	66.246	NLK(1)LGIHEDSTNR	3	-1.487	1	1.024	1.018	0.948	1.052	0.978	0.98	1.007	0.8555	1.032	1.031	1.003	0.954	0.967	0.997	0.992	0.987	0.945	1.103	1.011	0.983	1.059	0.21066
P08238	568	K	Heat shock protein HSP 90-beta OS=Homo sapiens OX=9606 GN=HSP90AB1 PE=1 SV=4	HSP90AB1	1	0.00133339	115.78	LMK(1)EILDK	3	-2.3786	10	1.317	1.304	1.247	0.724	0.724	0.684	0.551	1.96704e-05	1.032	1.031	1.003	0.954	0.967	0.997	1.276	1.265	1.243	0.759	0.749	0.686	0.58	7.7475e-05
P08238	481	K	Heat shock protein HSP 90-beta OS=Homo sapiens OX=9606 GN=HSP90AB1 PE=1 SV=4	HSP90AB1	1	7.35397e-28	161.26	ETQK(1)SIYYITGESK	2	-0.78976	3	1.206	1.177	1.112	0.856	0.833	0.816	0.717	0.00027878	1.032	1.031	1.003	0.954	0.967	0.997	1.169	1.142	1.109	0.897	0.861	0.818	0.753	0.00076104
P08238	623	K	Heat shock protein HSP 90-beta OS=Homo sapiens OX=9606 GN=HSP90AB1 PE=1 SV=4	HSP90AB1	1	0.00516239	58.32	DNSTMGYMMAK(1)K	3	0.57232	1	1.053	1.071	1.019	1.003	0.911	0.943	0.909	0.038879	1.032	1.031	1.003	0.954	0.967	0.997	1.02	1.039	1.016	1.051	0.942	0.946	0.956	0.27146
P08238	411	K	Heat shock protein HSP 90-beta OS=Homo sapiens OX=9606 GN=HSP90AB1 PE=1 SV=4	HSP90AB1	1	1.18567e-46	168.69	K(1)CLELFSELAEDKENYK	4	-2.8548	1	1.298	1.124	1.095	0.872	0.855	0.757	0.706	0.0073232	1.032	1.031	1.003	0.954	0.967	0.997	1.258	1.09	1.092	0.914	0.884	0.759	0.743	0.0160954
P08238	624	K	Heat shock protein HSP 90-beta OS=Homo sapiens OX=9606 GN=HSP90AB1 PE=1 SV=4	HSP90AB1	1	2.82357e-28	149.97	K(1)HLEINPDHPIVETLR	3	-0.95394	4	1.089	1.137	1.089	0.9	0.957	0.828	0.81	0.0087249	1.032	1.031	1.003	0.954	0.967	0.997	1.055	1.103	1.086	0.943	0.99	0.83	0.852	0.039521
P08243	445	K	Asparagine synthetase [glutamine-hydrolyzing] OS=Homo sapiens OX=9606 GN=ASNS PE=1 SV=4	ASNS	1	0.000138111	114.4	NGIEK(1)HLLR	3	0.29221	1	1.045	1.025	1.088	0.87	1.009	0.963	0.9	0.08576	0.931	0.925	0.92	1.056	1.121	1.094	1.122	1.108	1.183	0.824	0.9	0.88	0.763	0.00123584
P08243	203	K	Asparagine synthetase [glutamine-hydrolyzing] OS=Homo sapiens OX=9606 GN=ASNS PE=1 SV=4	ASNS	1	2.09643e-22	151.98	VASVEMVK(1)YHHCR	3	-2.6868	4	1.061	1.232	1.106	0.9	0.784	0.917	0.765	0.015744	0.931	0.925	0.92	1.056	1.121	1.094	1.14	1.332	1.202	0.852	0.699	0.838	0.65	0.0052205
P08397	128	K	Porphobilinogen deaminase OS=Homo sapiens OX=9606 GN=HMBS PE=1 SV=2	HMBS	1	3.20094e-05	72.583	ENPHDAVVFHPK(1)FVGK	4	-0.0049338	1	1.033	1.352	0.908	0.764	1.027	0.915	0.822	0.26234	0.976	1.066	0.883	1.053	0.955	1.037	1.058	1.268	1.028	0.726	1.075	0.882	0.8	0.151697
P08397	74	K	Porphobilinogen deaminase OS=Homo sapiens OX=9606 GN=HMBS PE=1 SV=2	HMBS	1	0.00209843	84.479	IGEK(1)SLFTK	2	0.57507	1	0.977	1.089	1.038	0.958	0.979	0.959	0.933	0.100642	0.976	1.066	0.883	1.053	0.955	1.037	1.001	1.022	1.176	0.91	1.025	0.925	0.894	0.15254
P08397	132	K	Porphobilinogen deaminase OS=Homo sapiens OX=9606 GN=HMBS PE=1 SV=2	HMBS	1	0.0210378	47.712	FVGK(1)TLETLPEK	3	-1.0156	1									0.976	1.066	0.883	1.053	0.955	1.037
P08397	157	K	Porphobilinogen deaminase OS=Homo sapiens OX=9606 GN=HMBS PE=1 SV=2	HMBS	1	0.00496202	85.807	K(1)FPHLEFR	3	-0.14836	1	1.263	1.146	1.119	0.796	0.837	0.84	0.701	0.00097875	0.976	1.066	0.883	1.053	0.955	1.037	1.294	1.075	1.267	0.756	0.876	0.81	0.672	0.0054192
P08514	708	K	Integrin alpha-IIb OS=Homo sapiens OX=9606 GN=ITGA2B PE=1 SV=3	ITGA2B	1	0.0249374	104.45	LICNQK(1)K	2	-0.066141	1	1.169	1.153	1.154	0.907	0.802	0.815	0.726	0.0143003
P08559	149	K	Pyruvate dehydrogenase E1 component subunit alpha, somatic form, mitochondrial OS=Homo sapiens OX=9606 GN=PDHA1 PE=1 SV=3	PDHA1	1	0.00424643	57.164	GK(1)GGSMHMYAK	3	-1.4319	1	1.207	1.26	1.265	0.753	0.733	0.782	0.608	3.6027e-05	0.968	0.982	1.006	1.022	0.984	1.06	1.247	1.283	1.257	0.737	0.745	0.738	0.586	2.5586e-07
P08559	244	K	Pyruvate dehydrogenase E1 component subunit alpha, somatic form, mitochondrial OS=Homo sapiens OX=9606 GN=PDHA1 PE=1 SV=3	PDHA1	1	0.0192192	60.691	AAASTDYYK(1)R	2	-0.39421	1	1.165	1.217	1.237	0.762	0.833	0.786	0.658	0.000184115	0.968	0.982	1.006	1.022	0.984	1.06	1.204	1.239	1.23	0.746	0.847	0.742	0.636	0.00049923
P08559	63	K	Pyruvate dehydrogenase E1 component subunit alpha, somatic form, mitochondrial OS=Homo sapiens OX=9606 GN=PDHA1 PE=1 SV=3	PDHA1	1	0.0243923	66.962	EDGLK(1)YYR	2	-1.8879	1	1.114	0.992	0.912	1.004	0.966	1.012	0.988	0.8897	0.968	0.982	1.006	1.022	0.984	1.06	1.151	1.01	0.907	0.982	0.982	0.955	0.951	0.58288
P08559	77	K	Pyruvate dehydrogenase E1 component subunit alpha, somatic form, mitochondrial OS=Homo sapiens OX=9606 GN=PDHA1 PE=1 SV=3	PDHA1	1	4.35e-06	96.745	RMELK(1)ADQLYK	3	0.11531	4	1.019	0.976	0.937	0.998	0.979	1.09	1.046	0.33868	0.968	0.982	1.006	1.022	0.984	1.06	1.053	0.994	0.931	0.977	0.995	1.028	1.007	0.83818
P08559	83	K	Pyruvate dehydrogenase E1 component subunit alpha, somatic form, mitochondrial OS=Homo sapiens OX=9606 GN=PDHA1 PE=1 SV=3	PDHA1	1	0.00222234	109.66	ADQLYK(1)QK	3	0.54695	3	0.961	1.041	1.013	0.958	1.024	1.004	0.99	0.77216	0.968	0.982	1.006	1.022	0.984	1.06	0.993	1.06	1.007	0.937	1.041	0.947	0.956	0.3038
P08559	321	K	Pyruvate dehydrogenase E1 component subunit alpha, somatic form, mitochondrial OS=Homo sapiens OX=9606 GN=PDHA1 PE=1 SV=3	PDHA1	1	0.00712929	61.344	SDPIMLLK(1)DR	3	-0.43774	1	0.829	1.058	0.9	1.182	1.077	0.954	1.153	0.2043	0.968	0.982	1.006	1.022	0.984	1.06	0.856	1.077	0.895	1.157	1.095	0.9	1.115	0.3572
P08559	313	K	Pyruvate dehydrogenase E1 component subunit alpha, somatic form, mitochondrial OS=Homo sapiens OX=9606 GN=PDHA1 PE=1 SV=3	PDHA1	1	0.0025188	75.819	SK(1)SDPIMLLK	2	-0.50761	2	0.903	0.963	0.958	1.065	1.031	1.08	1.125	0.0089848	0.968	0.982	1.006	1.022	0.984	1.06	0.933	0.981	0.952	1.042	1.048	1.019	1.085	0.0085013
P08574	170	K	Cytochrome c1, heme protein, mitochondrial OS=Homo sapiens OX=9606 GN=CYC1 PE=1 SV=3	CYC1	1	0.0120354	56.404	PGK(1)LFDYFPK	3	0.84454	1									1.016	0.978	1.009	1.04	1.087	0.948
P08574	310	K	Cytochrome c1, heme protein, mitochondrial OS=Homo sapiens OX=9606 GN=CYC1 PE=1 SV=3	CYC1	1	0.0336683	60.682	HK(1)WSVLK	3	-0.58817	1	1.118	1.207	1.216	0.891	0.739	0.828	0.694	0.0037599	1.016	0.978	1.009	1.04	1.087	0.948	1.1	1.234	1.205	0.857	0.68	0.873	0.681	0.0113374
P08621	27	K	U1 small nuclear ribonucleoprotein 70 kDa OS=Homo sapiens OX=9606 GN=SNRNP70 PE=1 SV=2	SNRNP70	1	1.20537e-05	80.738	DPIPYLPPLEK(1)LPHEK	3	0.07543	1	1.098	1.267	0.927	0.853	1.142	0.713	0.823	0.27766	0.951	1.057	0.954	1.02	1.002	1.05	1.155	1.199	0.972	0.836	1.14	0.679	0.798	0.21044
P08621	32	K	U1 small nuclear ribonucleoprotein 70 kDa OS=Homo sapiens OX=9606 GN=SNRNP70 PE=1 SV=2	SNRNP70	1	0.000338539	61.096	LPHEK(1)HHNQPYCGIAPYIR	5	-0.90613	1	1.034	1.211	1.124	0.324	1.217	1.089	0.781	0.45126	0.951	1.057	0.954	1.02	1.002	1.05	1.087	1.146	1.178	0.318	1.215	1.037	0.753	0.41442
P08621	162	K	U1 small nuclear ribonucleoprotein 70 kDa OS=Homo sapiens OX=9606 GN=SNRNP70 PE=1 SV=2	SNRNP70	1	0.000471022	71.176	DMHSAYK(1)HADGK	4	-0.63222	4	1.118	1.089	0.996	0.907	0.999	0.891	0.873	0.053003	0.951	1.057	0.954	1.02	1.002	1.05	1.176	1.03	1.044	0.889	0.997	0.849	0.842	0.053162
P08648	588	K	Integrin alpha-5 OS=Homo sapiens OX=9606 GN=ITGA5 PE=1 SV=2	ITGA5	1	0.0371757	72.23	EMK(1)IYLR	2	-0.96163	1	1.349	1.392	1.176	0.731	0.709	0.644	0.532	0.00060496	0.986	1.016	1.073	1.015	0.96	0.966	1.368	1.37	1.096	0.72	0.739	0.667	0.555	0.00188041
P08670	104	K	Vimentin OS=Homo sapiens OX=9606 GN=VIM PE=1 SV=4	VIM	1	2.04587e-13	119.46	TNEK(1)VELQELNDR	2	-0.19749	2	1.397	0.912	1.032	0.753	1.065	0.841	0.796	0.24342	1.006	1.043	1.043	0.965	0.959	0.948	1.389	0.874	0.989	0.78	1.111	0.887	0.854	0.4382
P08670	373	K	Vimentin OS=Homo sapiens OX=9606 GN=VIM PE=1 SV=4	VIM	1	0.000948854	57.288	LQDEIQNMK(1)EEMAR	3	-1.2306	1	1.114	0.988	1.161	0.968	0.902	0.867	0.839	0.039879	1.006	1.043	1.043	0.965	0.959	0.948	1.107	0.947	1.113	1.003	0.941	0.915	0.903	0.167259
P08670	334	K	Vimentin OS=Homo sapiens OX=9606 GN=VIM PE=1 SV=4	VIM	1	6.73885e-87	216.55	QVQSLTCEVDALK(1)GTNESLER	3	-0.41565	3	1.292	1.179	1.206	0.73	0.795	0.798	0.632	0.00032479	1.006	1.043	1.043	0.965	0.959	0.948	1.284	1.13	1.156	0.756	0.829	0.842	0.68	0.00173805
P08670	120	K	Vimentin OS=Homo sapiens OX=9606 GN=VIM PE=1 SV=4	VIM	1	0.00681736	70.496	FANYIDK(1)VR	2	0.13764	2	1.231	1.328	1.087	0.81	0.787	0.756	0.645	0.0021377	1.006	1.043	1.043	0.965	0.959	0.948	1.224	1.273	1.042	0.839	0.821	0.797	0.694	0.0045818
P08670	313	K	Vimentin OS=Homo sapiens OX=9606 GN=VIM PE=1 SV=4	VIM	1	0.000443281	84.605	QAK(1)QESTEYR	2	0.57375	2	1.371	1.345	1.395	0.643	0.598	0.649	0.46	4.9544e-06	1.006	1.043	1.043	0.965	0.959	0.948	1.363	1.29	1.337	0.666	0.624	0.685	0.495	2.2629e-05
P08670	445	K	Vimentin OS=Homo sapiens OX=9606 GN=VIM PE=1 SV=4	VIM	1	0.0145085	61.235	TLLIK(1)TVETR	2	-1.2614	1	1.179	1.194	1.029	0.799	0.926	0.873	0.764	0.0136649	1.006	1.043	1.043	0.965	0.959	0.948	1.172	1.145	0.987	0.828	0.966	0.921	0.822	0.050142
P08670	439	K	Vimentin OS=Homo sapiens OX=9606 GN=VIM PE=1 SV=4	VIM	1	7.88488e-18	127.53	ETNLDSLPLVDTHSK(1)R	2	-2.5477	3	1.114	1.091	1.022	0.974	0.864	0.935	0.859	0.025324	1.006	1.043	1.043	0.965	0.959	0.948	1.107	1.046	0.98	1.009	0.901	0.986	0.924	0.186217
P08670	294	K	Vimentin OS=Homo sapiens OX=9606 GN=VIM PE=1 SV=4	VIM	1	4.64789e-11	126.71	SK(1)FADLSEAANR	3	1.2524	4	1.079	1.066	1.095	0.916	0.93	0.914	0.852	7.595e-05	1.006	1.043	1.043	0.965	0.959	0.948	1.073	1.022	1.05	0.949	0.97	0.964	0.917	0.0050042
P08670	292	K	Vimentin OS=Homo sapiens OX=9606 GN=VIM PE=1 SV=4	VIM	1	1.8099e-11	129.38	NLQEAEEWYK(1)SK	2	-2.1495	2	1.264	1.208	1.238	0.738	0.755	0.798	0.618	5.738e-05	1.006	1.043	1.043	0.965	0.959	0.948	1.256	1.158	1.187	0.765	0.787	0.842	0.665	0.00039633
P08670	235	K	Vimentin OS=Homo sapiens OX=9606 GN=VIM PE=1 SV=4	VIM	1	5.35364e-05	81.904	VESLQEEIAFLK(1)K	3	-1.2598	1	1.158	0.961	1.035	0.887	0.974	0.984	0.902	0.185958	1.006	1.043	1.043	0.965	0.959	0.948	1.151	0.921	0.992	0.919	1.016	1.038	0.97	0.73694
P08670	223	K	Vimentin OS=Homo sapiens OX=9606 GN=VIM PE=1 SV=4	VIM	1	2.00541e-21	145.69	K(1)VESLQEEIAFLK	2	-0.030587	2	1.523	1.202	1.062	0.625	0.857	0.732	0.585	0.0187359	1.006	1.043	1.043	0.965	0.959	0.948	1.514	1.152	1.018	0.648	0.894	0.772	0.628	0.037276
P08708	32	K	40S ribosomal protein S17 OS=Homo sapiens OX=9606 GN=RPS17 PE=1 SV=2	RPS17	1	0.000697243	82.278	LGNDFHTNK(1)R	2	-0.89466	1	1.234	1.164	1.14	0.9	0.693	0.869	0.696	0.0124234	1.074	1.036	0.988	0.943	1.001	0.955	1.149	1.124	1.154	0.954	0.692	0.91	0.746	0.094598
P08708	44	K	40S ribosomal protein S17 OS=Homo sapiens OX=9606 GN=RPS17 PE=1 SV=2	RPS17	1	0.00431959	60.509	VCEEIAIIPSK(1)K	3	-2.9356	1	1.186	0.879	1.106	0.928	0.982	0.919	0.892	0.31488	1.074	1.036	0.988	0.943	1.001	0.955	1.104	0.848	1.119	0.984	0.981	0.962	0.953	0.7006
P08758	309	K	Annexin A5 OS=Homo sapiens OX=9606 GN=ANXA5 PE=1 SV=2	ANXA5	1	0.0018087	88.596	GDTSGDYK(1)K	3	2.6477	2	1.309	1.152	1.099	0.809	0.807	0.824	0.685	0.0191418	1.016	0.985	1.008	0.963	1.039	0.93	1.288	1.17	1.09	0.84	0.777	0.886	0.705	0.0048356
P08758	97	K	Annexin A5 OS=Homo sapiens OX=9606 GN=ANXA5 PE=1 SV=2	ANXA5	1	1.5072e-08	105.65	LYDAYELK(1)HALK	3	-0.51967	1	1.098	1.091	1.099	0.895	0.967	0.85	0.825	0.035478	1.016	0.985	1.008	0.963	1.039	0.93	1.081	1.108	1.09	0.929	0.931	0.914	0.846	5.8042e-05
P08758	76	K	Annexin A5 OS=Homo sapiens OX=9606 GN=ANXA5 PE=1 SV=2	ANXA5	1	0.00165525	87.184	SELTGK(1)FEK	2	0.043162	3	1.276	1.232	1.109	0.82	0.759	0.804	0.659	0.00098143	1.016	0.985	1.008	0.963	1.039	0.93	1.256	1.251	1.1	0.852	0.731	0.865	0.679	0.0049404
P08865	42	K	40S ribosomal protein SA OS=Homo sapiens OX=9606 GN=RPSA PE=1 SV=4	RPSA	1	3.00818e-06	100.22	K(1)SDGIYIINLK	3	-1.1282	2	1.236	1.248	1.078	0.782	0.857	0.799	0.684	0.0023194	0.98	1.012	0.973	1.067	0.984	1.004	1.261	1.233	1.108	0.733	0.871	0.796	0.666	0.0031021
P08865	52	K	40S ribosomal protein SA OS=Homo sapiens OX=9606 GN=RPSA PE=1 SV=4	RPSA	1	0.000579666	80.623	SDGIYIINLK(1)R	2	-2.3738	2	1.114	1.135	1.081	0.913	0.919	0.838	0.802	0.0025425	0.98	1.012	0.973	1.067	0.984	1.004	1.137	1.122	1.111	0.856	0.934	0.835	0.779	0.00192225
P09001	135	K	39S ribosomal protein L3, mitochondrial OS=Homo sapiens OX=9606 GN=MRPL3 PE=1 SV=1	MRPL3	1	0.000412214	93.623	YTSK(1)ENCNGK	2	-0.20933	1	1.169	1.162	0.995	0.825	1.02	0.829	0.804	0.065579	1.06	0.931	1.087	0.988	0.971	1.047	1.103	1.248	0.915	0.835	1.05	0.792	0.82	0.187537
P09012	114	K	U1 small nuclear ribonucleoprotein A OS=Homo sapiens OX=9606 GN=SNRPA PE=1 SV=3	SNRPA	0.879081	0.000624876	78.705	K(0.121)PK(0.879)SQETPATK	3	-1.2565	1	1.2	1.026	1.103	0.93	0.893	0.848	0.802	0.014097	1.077	1.047	1.018	0.951	0.993	0.926	1.114	0.98	1.083	0.978	0.899	0.916	0.879	0.051298
P09012	122	K	U1 small nuclear ribonucleoprotein A OS=Homo sapiens OX=9606 GN=SNRPA PE=1 SV=3	SNRPA	1	0.000544709	102.4	SQETPATK(1)K	2	0.35069	1	1.109	1.19	1.207	0.808	0.841	0.845	0.711	0.00033783	1.077	1.047	1.018	0.951	0.993	0.926	1.03	1.137	1.186	0.85	0.847	0.913	0.778	0.0067403
P09038	188	K	Fibroblast growth factor 2 OS=Homo sapiens OX=9606 GN=FGF2 PE=1 SV=3	FGF2	1	0.0430125	47.603	EK(1)SDPHIK	3	-0.017032	1	1.178	1.033	1.159	0.854	0.882	0.895	0.781	0.0048571	0.96	0.969	0.865	1.116	0.971	1.154	1.227	1.066	1.34	0.765	0.908	0.776	0.674	0.0103956
P09211	128	K	Glutathione S-transferase P OS=Homo sapiens OX=9606 GN=GSTP1 PE=1 SV=2	GSTP1	1	3.06708e-12	97.081	ALPGQLK(1)PFETLLSQNQGGK	3	-0.28849	2	1.558	1.18	1.116	0.718	0.787	0.641	0.557	0.0083008	1.028	1.018	1.005	0.95	1.031	0.965	1.516	1.159	1.11	0.756	0.763	0.664	0.577	0.0072032
P09211	191	K	Glutathione S-transferase P OS=Homo sapiens OX=9606 GN=GSTP1 PE=1 SV=2	GSTP1	1	1.10446e-20	118.72	LK(1)AFLASPEYVNLPINGNGK	4	0.34096	2	1.166	1.162	1.157	0.856	0.86	0.8	0.722	0.0051376	1.028	1.018	1.005	0.95	1.031	0.965	1.134	1.141	1.151	0.901	0.834	0.829	0.748	0.00043639
P09234	35	K	U1 small nuclear ribonucleoprotein C OS=Homo sapiens OX=9606 GN=SNRPC PE=1 SV=1	SNRPC	1	0.000872618	91.961	ENVK(1)DYYQK	2	-0.37371	1	1.154	1.164	1.202	0.809	0.844	0.826	0.704	3.7961e-05	1.063	1.059	1.045	0.896	0.939	0.945	1.086	1.099	1.15	0.903	0.899	0.874	0.802	0.00040268
P09234	22	K	U1 small nuclear ribonucleoprotein C OS=Homo sapiens OX=9606 GN=SNRPC PE=1 SV=1	SNRPC	1	0.034813	61.679	K(1)THCSGR	3	-3.2941	1									1.063	1.059	1.045	0.896	0.939	0.945
P09234	3	K	U1 small nuclear ribonucleoprotein C OS=Homo sapiens OX=9606 GN=SNRPC PE=1 SV=1	SNRPC	1	5.14517e-08	83.395	PK(1)FYCDYCDTYLTHDSPSVR	3	-1.2794	1	1.278	1.23	1.19	0.659	0.678	0.964	0.622	0.0168765	1.063	1.059	1.045	0.896	0.939	0.945	1.202	1.161	1.139	0.735	0.722	1.02	0.707	0.086958
P09382	128	K	Galectin-1 OS=Homo sapiens OX=9606 GN=LGALS1 PE=1 SV=2	LGALS1	1	1.90107e-13	111.65	LNLEAINYMAADGDFK(1)IK	2	-2.5409	6	1.233	1.241	1.21	0.733	0.845	0.739	0.629	0.0005642	0.978	0.953	0.965	1.047	1.066	0.97	1.261	1.302	1.254	0.7	0.793	0.762	0.591	0.000163015
P09382	64	K	Galectin-1 OS=Homo sapiens OX=9606 GN=LGALS1 PE=1 SV=2	LGALS1	1	5.637e-95	204.53	FNAHGDANTIVCNSK(1)DGGAWGTEQR	4	-0.62587	2	1.291	1.241	1.039	0.817	0.665	0.946	0.68	0.032643	0.978	0.953	0.965	1.047	1.066	0.97	1.32	1.302	1.077	0.78	0.624	0.975	0.643	0.034922
P09382	108	K	Galectin-1 OS=Homo sapiens OX=9606 GN=LGALS1 PE=1 SV=2	LGALS1	1	1.09976e-07	100.93	LPDGYEFK(1)FPNR	3	-0.064551	4	1.05	1.187	1.095	0.876	0.889	0.903	0.801	0.0039605	0.978	0.953	0.965	1.047	1.066	0.97	1.074	1.246	1.135	0.837	0.834	0.931	0.753	0.0074016
P09382	29	K	Galectin-1 OS=Homo sapiens OX=9606 GN=LGALS1 PE=1 SV=2	LGALS1	1	3.40398e-129	262.82	GEVAPDAK(1)SFVLNLGK	3	0.26519	4	1.204	1.289	1.24	0.795	0.734	0.737	0.607	0.000103049	0.978	0.953	0.965	1.047	1.066	0.97	1.231	1.353	1.285	0.759	0.689	0.76	0.571	0.000184453
P09429	59	K	High mobility group protein B1 OS=Homo sapiens OX=9606 GN=HMGB1 PE=1 SV=3	HMGB1	1	0.0255627	66.19	GK(1)FEDMAK	2	-1.1369	2	1.517	1.097	1.031	0.804	0.74	0.811	0.646	0.026516	1.022	0.996	1.042	0.974	0.949	0.981	1.484	1.101	0.989	0.825	0.78	0.827	0.68	0.094783
P09429	127	K	High mobility group protein B1 OS=Homo sapiens OX=9606 GN=HMGB1 PE=1 SV=3	HMGB1	1	1.5251e-07	95.264	GEHPGLSIGDVAK(1)K	3	-0.19259	1	1.083	1.186	1.081	0.857	0.903	0.89	0.791	0.0024376	1.022	0.996	1.042	0.974	0.949	0.981	1.06	1.191	1.037	0.88	0.952	0.907	0.833	0.020398
P09429	30	K	High mobility group protein B1 OS=Homo sapiens OX=9606 GN=HMGB1 PE=1 SV=3	HMGB1	1	5.70713e-28	163.91	K(1)HPDASVNFSEFSK	3	-0.20786	3	1.362	1.159	1.206	0.73	0.811	0.731	0.61	0.00117532	1.022	0.996	1.042	0.974	0.949	0.981	1.333	1.164	1.157	0.749	0.855	0.745	0.643	0.0023825
P09429	43	K	High mobility group protein B1 OS=Homo sapiens OX=9606 GN=HMGB1 PE=1 SV=3	HMGB1	1	3.38222e-17	119.04	KHPDASVNFSEFSK(1)K	3	0.2701	3	1.302	1.201	1.16	0.752	0.817	0.769	0.638	0.00044264	1.022	0.996	1.042	0.974	0.949	0.981	1.274	1.206	1.113	0.772	0.861	0.784	0.673	0.00159566
P09429	114	K	High mobility group protein B1 OS=Homo sapiens OX=9606 GN=HMGB1 PE=1 SV=3	HMGB1	1	0.00024585	67.646	IK(1)GEHPGLSIGDVAK	3	0.51333	1	1.262	1.247	1.212	0.684	0.76	0.834	0.612	0.00107994	1.022	0.996	1.042	0.974	0.949	0.981	1.235	1.252	1.163	0.702	0.801	0.85	0.645	0.00191946
P09429	167	K	High mobility group protein B1 OS=Homo sapiens OX=9606 GN=HMGB1 PE=1 SV=3	HMGB1	1	0.0261647	67.032	GK(1)PDAAK	3	0.59925	1	1.397	1.256	1.311	0.544	0.712	0.781	0.514	0.003896	1.022	0.996	1.042	0.974	0.949	0.981	1.367	1.261	1.258	0.559	0.75	0.796	0.542	0.0051963
P09429	55	K	High mobility group protein B1 OS=Homo sapiens OX=9606 GN=HMGB1 PE=1 SV=3	HMGB1	1	0.030501	76.1	TMSAK(1)EK	2	0.00755	1	1.195	1.273	1.21	0.736	0.775	0.813	0.632	0.000183211	1.022	0.996	1.042	0.974	0.949	0.981	1.169	1.278	1.161	0.756	0.817	0.829	0.666	0.00064198
P09493	48	K	Tropomyosin alpha-1 chain OS=Homo sapiens OX=9606 GN=TPM1 PE=1 SV=2	TPM1	1	0.00106032	76.073	QLEDELVSLQK(1)K	3	4.3233	1	1.095	1.235	1.04	0.875	0.818	0.937	0.78	0.0184404	1.022	1.005	0.963	1	1.112	0.962	1.071	1.229	1.08	0.875	0.736	0.974	0.765	0.042683
P09496	136	K	Clathrin light chain A OS=Homo sapiens OX=9606 GN=CLTA PE=1 SV=1	CLTA	0.999979	0.0124028	61.419	KQEAEWK(1)EK	3	-0.31182	1	1.214	1.23	1.205	0.773	0.768	0.81	0.644	1.79819e-05	0.987	1.037	1.005	0.989	0.978	0.984	1.23	1.186	1.199	0.782	0.785	0.823	0.661	3.504e-05
P09496	223	K	Clathrin light chain A OS=Homo sapiens OX=9606 GN=CLTA PE=1 SV=1	CLTA	1	0.00256922	73.435	LCDFNPK(1)SSK	3	0.37827	4	1.21	1.321	1.225	0.73	0.729	0.785	0.597	0.000155212	0.987	1.037	1.005	0.989	0.978	0.984	1.226	1.274	1.219	0.738	0.745	0.798	0.613	6.2671e-05
P09525	246	K	Annexin A4 OS=Homo sapiens OX=9606 GN=ANXA4 PE=1 SV=4	ANXA4	1	0.000351806	107.34	NK(1)SAYFAEK	2	-0.35364	1	1.373	1.204	1.2	0.698	0.808	0.716	0.588	0.00110341	1.005	1.038	0.964	0.951	0.975	1.001	1.366	1.16	1.245	0.734	0.829	0.715	0.604	0.00155711
P09543	197	K	2',3'-cyclic-nucleotide 3'-phosphodiesterase OS=Homo sapiens OX=9606 GN=CNP PE=1 SV=2	CNP	1	0.0250975	83.623	K(1)SSETLR	2	0.11006	1	0.932	1.169	1.124	0.956	0.906	0.913	0.86	0.112481	0.934	1.019	0.957	1.045	1.083	0.986	0.998	1.147	1.175	0.915	0.837	0.926	0.807	0.023724
P09543	217	K	2',3'-cyclic-nucleotide 3'-phosphodiesterase OS=Homo sapiens OX=9606 GN=CNP PE=1 SV=2	CNP	1	0.000252767	66.977	AGQVFLEELGNHK(1)AFK	3	-0.74261	1	1.01	1.095	0.936	0.949	1.032	0.978	0.973	0.6417	0.934	1.019	0.957	1.045	1.083	0.986	1.081	1.075	0.978	0.908	0.953	0.992	0.91	0.086458
P09543	162	K	2',3'-cyclic-nucleotide 3'-phosphodiesterase OS=Homo sapiens OX=9606 GN=CNP PE=1 SV=2	CNP	1	0.000872618	91.961	LDCAQLK(1)EK	3	0.14756	2	1.187	1.194	1.223	0.843	0.733	0.819	0.665	0.00070466	0.934	1.019	0.957	1.045	1.083	0.986	1.271	1.172	1.278	0.807	0.677	0.831	0.622	0.0023848
P09543	101	K	2',3'-cyclic-nucleotide 3'-phosphodiesterase OS=Homo sapiens OX=9606 GN=CNP PE=1 SV=2	CNP	1	0.00447707	79.148	GAFSEEYK(1)R	2	-0.46319	1	1.208	1.101	1.195	0.82	0.834	0.842	0.712	0.00036255	0.934	1.019	0.957	1.045	1.083	0.986	1.293	1.08	1.249	0.785	0.77	0.854	0.665	0.0031019
P09622	159	K	Dihydrolipoyl dehydrogenase, mitochondrial OS=Homo sapiens OX=9606 GN=DLD PE=1 SV=2	DLD	1	9.28648e-08	119.87	ITGK(1)NQVTATK	2	0.2246	1	0.996	1.032	0.994	1.013	1.028	0.937	0.985	0.64912	1.065	1.07	1.113	0.909	0.88	0.908	0.935	0.964	0.893	1.114	1.168	1.032	1.187	0.0157789
P09622	166	K	Dihydrolipoyl dehydrogenase, mitochondrial OS=Homo sapiens OX=9606 GN=DLD PE=1 SV=2	DLD	1	1.14576e-40	161.35	NQVTATK(1)ADGGTQVIDTK	3	-0.56422	1	1.179	1.078	0.801	1.082	0.876	0.983	0.962	0.83368	1.065	1.07	1.113	0.909	0.88	0.908	1.107	1.007	0.72	1.19	0.995	1.083	1.153	0.3282
P09622	320	K	Dihydrolipoyl dehydrogenase, mitochondrial OS=Homo sapiens OX=9606 GN=DLD PE=1 SV=2	DLD	1	0.00179747	56.29	RPFTK(1)NLGLEELGIELDPR	3	-0.089446	1	1.036	0.989	1.149	0.787	1.129	0.91	0.89	0.33296	1.065	1.07	1.113	0.909	0.88	0.908	0.973	0.924	1.032	0.866	1.283	1.002	1.076	0.63682
P09622	66	K	Dihydrolipoyl dehydrogenase, mitochondrial OS=Homo sapiens OX=9606 GN=DLD PE=1 SV=2	DLD	1	3.61921e-35	170.11	AAQLGFK(1)TVCIEK	2	-0.26085	1	1.181	1.192	1.115	0.86	0.82	0.832	0.72	0.00020046	1.065	1.07	1.113	0.909	0.88	0.908	1.109	1.114	1.002	0.946	0.932	0.916	0.866	0.0164833
P09622	146	K	Dihydrolipoyl dehydrogenase, mitochondrial OS=Homo sapiens OX=9606 GN=DLD PE=1 SV=2	DLD	1	6.97203e-06	93.345	QNK(1)VVHVNGYGK	3	0.1668	1	1.161	0.943	1.135	0.92	0.977	0.863	0.852	0.104275	1.065	1.07	1.113	0.909	0.88	0.908	1.09	0.881	1.02	1.012	1.11	0.95	1.027	0.73088
P09622	267	K	Dihydrolipoyl dehydrogenase, mitochondrial OS=Homo sapiens OX=9606 GN=DLD PE=1 SV=2	DLD	1	0.0031253	104.06	ILQK(1)QGFK	2	-0.57311	1	1.149	1.152	1.067	0.935	0.808	0.889	0.781	0.0075374	1.065	1.07	1.113	0.909	0.88	0.908	1.079	1.077	0.959	1.029	0.918	0.979	0.939	0.29062
P09622	417	K	Dihydrolipoyl dehydrogenase, mitochondrial OS=Homo sapiens OX=9606 GN=DLD PE=1 SV=2	DLD	0.999975	0.00182376	56.514	SEEQLKEEGIEYK(1)VGK	3	-0.27534	1	1.056	1.072	0.961	0.908	0.97	1.033	0.942	0.30398	1.065	1.07	1.113	0.909	0.88	0.908	0.992	1.002	0.863	0.999	1.102	1.138	1.134	0.111862
P09622	430	K	Dihydrolipoyl dehydrogenase, mitochondrial OS=Homo sapiens OX=9606 GN=DLD PE=1 SV=2	DLD	1	3.50559e-13	132.08	AK(1)TNADTDGMVK	2	-0.39394	3	0.916	0.906	0.974	1.051	1.037	1.115	1.146	0.0127403	1.065	1.07	1.113	0.909	0.88	0.908	0.86	0.847	0.875	1.156	1.178	1.228	1.38	9.5265e-05
P09622	143	K	Dihydrolipoyl dehydrogenase, mitochondrial OS=Homo sapiens OX=9606 GN=DLD PE=1 SV=2	DLD	1	0.00980305	50.088	ALTGGIAHLFK(1)QNK	3	-0.50747	1									1.065	1.07	1.113	0.909	0.88	0.908
P09622	277	K	Dihydrolipoyl dehydrogenase, mitochondrial OS=Homo sapiens OX=9606 GN=DLD PE=1 SV=2	DLD	1	1.1226e-05	98.942	LNTK(1)VTGATK	2	0.47246	1	1.012	1.173	1.015	0.956	0.941	0.903	0.875	0.063556	1.065	1.07	1.113	0.909	0.88	0.908	0.95	1.096	0.912	1.052	1.069	0.994	1.053	0.4155
P09651	8	K	Heterogeneous nuclear ribonucleoprotein A1 OS=Homo sapiens OX=9606 GN=HNRNPA1 PE=1 SV=5	HNRNPA1	1	3.09391e-06	96.745	SK(1)SESPK(1)EPEQLR	2	0.1805	2	1.104	1.029	1.001	0.937	0.991	0.938	0.914	0.061723	1.023	0.987	1.03	0.939	0.999	0.942	1.079	1.043	0.972	0.998	0.992	0.996	0.965	0.3782
P09651	350	K	Heterogeneous nuclear ribonucleoprotein A1 OS=Homo sapiens OX=9606 GN=HNRNPA1 PE=1 SV=5	HNRNPA1	1	5.74851e-41	177.58	SSGPYGGGGQYFAK(1)PR	2	-1.9049	5	1.208	1.079	1.071	0.845	0.9	0.897	0.787	0.0056002	1.023	0.987	1.03	0.939	0.999	0.942	1.181	1.093	1.04	0.9	0.901	0.952	0.831	0.0111819
P09651	166	K	Heterogeneous nuclear ribonucleoprotein A1 OS=Homo sapiens OX=9606 GN=HNRNPA1 PE=1 SV=5	HNRNPA1	1	2.82049e-47	171.71	IVIQK(1)YHTVNGHNCEVR	4	4.3503	20	1.099	1.109	1.101	0.875	0.934	0.882	0.813	0.0098767	1.023	0.987	1.03	0.939	0.999	0.942	1.074	1.124	1.069	0.932	0.935	0.936	0.858	0.0108409
P09651	3	K	Heterogeneous nuclear ribonucleoprotein A1 OS=Homo sapiens OX=9606 GN=HNRNPA1 PE=1 SV=5	HNRNPA1	1	0.000927354	72.928	SK(1)SESPK(1)EPEQLR	2	0.1805	4	1.009	1.059	0.978	1.039	0.958	0.957	0.97	0.43632	1.023	0.987	1.03	0.939	0.999	0.942	0.986	1.073	0.95	1.106	0.959	1.016	1.024	0.6939
P09651	105	K	Heterogeneous nuclear ribonucleoprotein A1 OS=Homo sapiens OX=9606 GN=HNRNPA1 PE=1 SV=5	HNRNPA1	1	0.00699526	55.724	EDSQRPGAHLTVK(1)K	4	-0.44298	1	0.911	1.084	1.042	0.71	1.583	0.669	0.975	0.73016	1.023	0.987	1.03	0.939	0.999	0.942	0.891	1.098	1.012	0.756	1.585	0.71	1.017	0.858
P09651	78	K	Heterogeneous nuclear ribonucleoprotein A1 OS=Homo sapiens OX=9606 GN=HNRNPA1 PE=1 SV=5	HNRNPA1	1	0.012072	81.191	PHK(1)VDGR	3	-0.75882	1	1.608	1.25	1.127	1.033	0.107	0.874	0.505	0.28982	1.023	0.987	1.03	0.939	0.999	0.942	1.572	1.266	1.094	1.1	0.107	0.928	0.543	0.3185
P09874	662	K	Poly [ADP-ribose] polymerase 1 OS=Homo sapiens OX=9606 GN=PARP1 PE=1 SV=4	PARP1	1	4.11802e-06	109.16	LTVNPGTK(1)SK	3	1.0176	2	1.131	1.095	1.049	0.91	0.88	0.935	0.832	0.0027818	1.045	1.012	1.025	0.975	0.99	0.948	1.082	1.082	1.023	0.933	0.889	0.986	0.881	0.022662
P09874	518	K	Poly [ADP-ribose] polymerase 1 OS=Homo sapiens OX=9606 GN=PARP1 PE=1 SV=4	PARP1	1	0.00431841	77.062	EEGINK(1)SEK	2	-1.5896	1	1.232	0.938	1.134	0.763	1.079	0.853	0.816	0.185378	1.045	1.012	1.025	0.975	0.99	0.948	1.179	0.927	1.106	0.783	1.09	0.9	0.863	0.27584
P09874	346	K	Poly [ADP-ribose] polymerase 1 OS=Homo sapiens OX=9606 GN=PARP1 PE=1 SV=4	PARP1	1	0.0122185	103.74	EISYLK(1)K	2	-0.36421	1	1.106	1.11	0.993	0.917	0.959	0.915	0.87	0.025	1.045	1.012	1.025	0.975	0.99	0.948	1.058	1.097	0.969	0.941	0.969	0.965	0.92	0.09744
P09874	262	K	Poly [ADP-ribose] polymerase 1 OS=Homo sapiens OX=9606 GN=PARP1 PE=1 SV=4	PARP1	1	1.31322e-28	154.65	VCSTNDLK(1)ELLIFNK	3	2.1878	1	1.139	1.094	1.045	0.791	0.979	0.951	0.83	0.056025	1.045	1.012	1.025	0.975	0.99	0.948	1.09	1.081	1.02	0.811	0.989	1.003	0.878	0.135478
P09874	119	K	Poly [ADP-ribose] polymerase 1 OS=Homo sapiens OX=9606 GN=PARP1 PE=1 SV=4	PARP1	1	0.00530274	53.981	TLGDFAAEYAK(1)SNR	3	-2.7331	1	1.143	1.164	1.02	0.942	0.891	0.84	0.803	0.0145758	1.045	1.012	1.025	0.975	0.99	0.948	1.094	1.15	0.995	0.966	0.9	0.886	0.85	0.031944
P09874	87	K	Poly [ADP-ribose] polymerase 1 OS=Homo sapiens OX=9606 GN=PARP1 PE=1 SV=4	PARP1	1	0.00386174	68.972	K(1)TAEAGGVTGK	2	-0.22874	1	1.271	1.218	1.263	0.71	0.865	0.674	0.599	0.0025649	1.045	1.012	1.025	0.975	0.99	0.948	1.216	1.204	1.232	0.728	0.874	0.711	0.633	0.0196248
P09874	629	K	Poly [ADP-ribose] polymerase 1 OS=Homo sapiens OX=9606 GN=PARP1 PE=1 SV=4	PARP1	1	0.0102486	54.09	TGNAWHSK(1)NFTK	3	1.685	1									1.045	1.012	1.025	0.975	0.99	0.948
P09874	637	K	Poly [ADP-ribose] polymerase 1 OS=Homo sapiens OX=9606 GN=PARP1 PE=1 SV=4	PARP1	1	8.56183e-14	116.6	K(1)FYPLEIDYGQDEEAVKK	3	-2.0043	3	1.07	1.083	1.012	0.95	0.918	0.967	0.896	0.0131625	1.045	1.012	1.025	0.975	0.99	0.948	1.024	1.07	0.987	0.974	0.927	1.02	0.948	0.21266
P09874	105	K	Poly [ADP-ribose] polymerase 1 OS=Homo sapiens OX=9606 GN=PARP1 PE=1 SV=4	PARP1	1	0.0313061	51.939	GQDGIGSK(1)AEK	2	0.47883	1	1.064	1.279	0.984	0.923	0.765	0.985	0.803	0.114582	1.045	1.012	1.025	0.975	0.99	0.948	1.018	1.264	0.96	0.947	0.773	1.039	0.851	0.25226
P09874	653	K	Poly [ADP-ribose] polymerase 1 OS=Homo sapiens OX=9606 GN=PARP1 PE=1 SV=4	PARP1	0.999995	0.00784311	53.554	KFYPLEIDYGQDEEAVK(1)K	3	2.3479	1	1.04	1.01	1.033	0.905	1.032	0.98	0.946	0.2215	1.045	1.012	1.025	0.975	0.99	0.948	0.995	0.998	1.008	0.928	1.042	1.034	1.001	0.9931
P09913	390	K	Interferon-induced protein with tetratricopeptide repeats 2 OS=Homo sapiens OX=9606 GN=IFIT2 PE=1 SV=1	IFIT2	1	0.00863759	46.89	CEDK(1)AIHHFIEGVK	4	0.49649	1	1.039	1.149	0.934	1.15	0.949	0.779	0.922	0.51702	1.007	0.972	0.996	1.007	0.999	0.985	1.032	1.182	0.938	1.142	0.95	0.791	0.915	0.48726
P09913	126	K	Interferon-induced protein with tetratricopeptide repeats 2 OS=Homo sapiens OX=9606 GN=IFIT2 PE=1 SV=1	IFIT2	1	3.15608e-05	91.313	HVCEK(1)FSSPYR	2	-0.41037	2	1.056	1.113	1.085	0.859	0.967	0.92	0.844	0.01044	1.007	0.972	0.996	1.007	0.999	0.985	1.049	1.145	1.089	0.853	0.968	0.934	0.839	0.0178436
P09960	580	K	Leukotriene A-4 hydrolase OS=Homo sapiens OX=9606 GN=LTA4H PE=1 SV=2	LTA4H	1	6.18581e-16	119.45	DLAAFDK(1)SHDQAVR	3	0.22016	1	1.05	1.215	1.074	0.915	0.83	0.915	0.797	0.0154009	1.053	1.019	0.996	0.974	1.02	1.01	0.997	1.192	1.078	0.939	0.814	0.906	0.814	0.037961
P09960	73	K	Leukotriene A-4 hydrolase OS=Homo sapiens OX=9606 GN=LTA4H PE=1 SV=2	LTA4H	1	0.000945568	75.445	VVINGQEVK(1)YALGER	2	1.8444	2	1.02	1.111	0.977	0.961	0.959	0.971	0.93	0.20256	1.053	1.019	0.996	0.974	1.02	1.01	0.969	1.09	0.981	0.987	0.94	0.961	0.95	0.2779
P09960	20	K	Leukotriene A-4 hydrolase OS=Homo sapiens OX=9606 GN=LTA4H PE=1 SV=2	LTA4H	1	0.0247678	68.214	TK(1)HLHLR	2	-3.7029	2	1.355	1.5	1.166	0.613	0.72	0.646	0.492	0.00126172	1.053	1.019	0.996	0.974	1.02	1.01	1.287	1.472	1.171	0.629	0.706	0.64	0.503	0.00081885
P0C0S5	8	K	Histone H2A.Z OS=Homo sapiens OX=9606 GN=H2AFZ PE=1 SV=2	H2AFZ	1	4.15801e-11	121.68	AGK(1)DSGK(1)AK(1)TK	2	-0.81211	15	0.982	0.988	0.906	1.044	1.056	1.024	1.086	0.046696
P0C0S5	12	K	Histone H2A.Z OS=Homo sapiens OX=9606 GN=H2AFZ PE=1 SV=2	H2AFZ	1	4.15801e-11	110.97	DSGK(1)AK(1)TK	2	-0.14249	12	0.942	0.966	0.872	1.079	1.092	1.049	1.158	0.0110417
P0C0S5	5	K	Histone H2A.Z OS=Homo sapiens OX=9606 GN=H2AFZ PE=1 SV=2	H2AFZ	1	4.15801e-11	121.68	AGGK(1)AGK(1)DSGK(1)AK(1)TK	3	0.59285	11	1.02	1.018	0.941	0.996	1.025	1.001	1.014	0.6215
P0C0S5	14	K	Histone H2A.Z OS=Homo sapiens OX=9606 GN=H2AFZ PE=1 SV=2	H2AFZ	1	1.51886e-05	98.943	DSGK(1)AK(1)TK	2	-0.14249	4	0.923	0.911	0.81	1.133	1.112	1.11	1.269	0.02938
P0C7V7	101	K	Putative signal peptidase complex catalytic subunit SEC11B OS=Homo sapiens OX=9606 GN=SEC11B PE=5 SV=1	SEC11B	1	0.000331148	90.725	FLTK(1)GDNNAVDDR	2	1.0641	1
P0DMV9	595	K	Heat shock 70 kDa protein 1B OS=Homo sapiens OX=9606 GN=HSPA1B PE=1 SV=1	HSPA1B	1	0.0123841	81.784	DEFEHK(1)R	3	2.0336	1									1.016	0.984	0.974	1.03	1.002	0.969
P0DMV9	246	K	Heat shock 70 kDa protein 1B OS=Homo sapiens OX=9606 GN=HSPA1B PE=1 SV=1	HSPA1B	1	4.28547e-11	141.13	LVNHFVEEFK(1)R	3	-0.22052	2	1.147	1.098	1.124	0.871	0.81	0.949	0.781	0.0062645	1.016	0.984	0.974	1.03	1.002	0.969	1.129	1.116	1.154	0.846	0.808	0.979	0.775	0.0116359
P0DMV9	328	K	Heat shock 70 kDa protein 1B OS=Homo sapiens OX=9606 GN=HSPA1B PE=1 SV=1	HSPA1B	1	3.48167e-05	70.094	LDK(1)AQIHDLVLVGGSTR	3	-1.3415	2	1.031	1.166	1.117	0.801	1.052	0.833	0.811	0.079399	1.016	0.984	0.974	1.03	1.002	0.969	1.015	1.185	1.147	0.778	1.05	0.86	0.803	0.087558
P0DMV9	71	K	Heat shock 70 kDa protein 1B OS=Homo sapiens OX=9606 GN=HSPA1B PE=1 SV=1	HSPA1B	1	1.88643e-70	205.98	NQVALNPQNTVFDAK(1)R	3	2.1203	2	1.039	1.273	1.269	0.826	0.645	0.948	0.676	0.037961	1.016	0.984	0.974	1.03	1.002	0.969	1.023	1.294	1.303	0.802	0.644	0.978	0.67	0.047204
P0DMV9	108	K	Heat shock 70 kDa protein 1B OS=Homo sapiens OX=9606 GN=HSPA1B PE=1 SV=1	HSPA1B	1	0.00453453	71.176	VQVSYK(1)GETK	2	0.035652	1	1.117	1.09	1.158	0.832	0.886	0.918	0.783	0.00191612	1.016	0.984	0.974	1.03	1.002	0.969	1.099	1.108	1.189	0.808	0.884	0.947	0.777	0.0083421
P0DMV9	112	K	Heat shock 70 kDa protein 1B OS=Homo sapiens OX=9606 GN=HSPA1B PE=1 SV=1	HSPA1B	1	0.000229115	66.536	GETK(1)AFYPEEISSMVLTK	3	-1.5105	1	1.02	1.054	1.066	0.836	0.946	1.077	0.911	0.25396	1.016	0.984	0.974	1.03	1.002	0.969	1.004	1.071	1.094	0.812	0.944	1.111	0.905	0.31646
P0DMV9	319	K	Heat shock 70 kDa protein 1B OS=Homo sapiens OX=9606 GN=HSPA1B PE=1 SV=1	HSPA1B	1	3.32102e-06	95.656	STLEPVEK(1)ALR	2	0.36642	1	1.039	1.16	1.041	0.869	0.936	0.954	0.852	0.025681	1.016	0.984	0.974	1.03	1.002	0.969	1.023	1.179	1.069	0.844	0.934	0.985	0.845	0.052037
P0DMV9	88	K	Heat shock 70 kDa protein 1B OS=Homo sapiens OX=9606 GN=HSPA1B PE=1 SV=1	HSPA1B	0.999989	2.08452e-08	73.574	FGDPVVQSDMK(1)HWPFQVINDGDKPK	4	0.58545	1	1.059	1.094	0.896	0.842	1.069	1.041	0.968	0.7442	1.016	0.984	0.974	1.03	1.002	0.969	1.042	1.112	0.92	0.817	1.067	1.074	0.962	0.70374
P0DMV9	77	K	Heat shock 70 kDa protein 1B OS=Homo sapiens OX=9606 GN=HSPA1B PE=1 SV=1	HSPA1B	1	1.18869e-08	106.14	K(1)FGDPVVQSDMK	3	-0.46658	5	1.282	1.172	1.12	0.806	0.792	0.828	0.679	0.00076011	1.016	0.984	0.974	1.03	1.002	0.969	1.262	1.191	1.15	0.783	0.79	0.854	0.674	0.00051811
P0DMV9	56	K	Heat shock 70 kDa protein 1B OS=Homo sapiens OX=9606 GN=HSPA1B PE=1 SV=1	HSPA1B	1	4.93119e-25	120.25	LIGDAAK(1)NQVALNPQNTVFDAK	3	-1.7461	1	1.004	1.03	0.978	1.046	1.009	0.932	0.992	0.8157	1.016	0.984	0.974	1.03	1.002	0.969	0.988	1.047	1.004	1.016	1.007	0.962	0.982	0.5001
P0DMV9	526	K	Heat shock 70 kDa protein 1B OS=Homo sapiens OX=9606 GN=HSPA1B PE=1 SV=1	HSPA1B	1	0.0189647	59.367	YK(1)AEDEVQR	2	-1.599	1	1.863	1.3	0.911	0.503	0.63	0.793	0.473	0.041622	1.016	0.984	0.974	1.03	1.002	0.969	1.834	1.321	0.935	0.488	0.629	0.818	0.473	0.040277
P0DMV9	507	K	Heat shock 70 kDa protein 1B OS=Homo sapiens OX=9606 GN=HSPA1B PE=1 SV=1	HSPA1B	1	0.0235859	56.548	ITITNDK(1)GR	2	0.38657	1	1.007	1.224	1.045	0.814	0.923	0.987	0.832	0.088958	1.016	0.984	0.974	1.03	1.002	0.969	0.991	1.244	1.073	0.79	0.921	1.019	0.825	0.124636
P0DMV9	500	K	Heat shock 70 kDa protein 1B OS=Homo sapiens OX=9606 GN=HSPA1B PE=1 SV=1	HSPA1B	1	6.90961e-06	104.24	ANK(1)ITITNDK	3	-0.13635	2	0.999	1.034	1.082	1.078	0.918	0.89	0.926	0.28076	1.016	0.984	0.974	1.03	1.002	0.969	0.983	1.051	1.111	1.047	0.916	0.918	0.916	0.193437
P0DMV9	539	K	Heat shock 70 kDa protein 1B OS=Homo sapiens OX=9606 GN=HSPA1B PE=1 SV=1	HSPA1B	1	1.37303e-05	85.493	VSAK(1)NALESYAFNMK	3	0.33865	3	0.976	0.987	0.937	1.074	1.013	1.013	1.069	0.056804	1.016	0.984	0.974	1.03	1.002	0.969	0.961	1.003	0.962	1.043	1.011	1.045	1.059	0.031395
P0DMV9	100	K	Heat shock 70 kDa protein 1B OS=Homo sapiens OX=9606 GN=HSPA1B PE=1 SV=1	HSPA1B	1	0.0092445	46.069	HWPFQVINDGDK(1)PK	4	-0.64919	1	1.287	1.043	0.846	0.923	0.974	0.926	0.889	0.48666	1.016	0.984	0.974	1.03	1.002	0.969	1.267	1.06	0.869	0.896	0.972	0.956	0.884	0.37056
P0DN76	175	K	Splicing factor U2AF 35 kDa subunit-like protein OS=Homo sapiens OX=9606 GN=U2AF1L5 PE=1 SV=1	U2AF1L5	1	0.00162564	58.32	GGFCNFMHLK(1)PISR	3	0.11637	2	0.957	1.131	0.957	0.98	0.974	1.001	0.97	0.67974	0.942	0.966	0.997	1.105	1.04	0.946	1.016	1.171	0.96	0.887	0.937	1.058	0.916	0.33052
P0DN76	15	K	Splicing factor U2AF 35 kDa subunit-like protein OS=Homo sapiens OX=9606 GN=U2AF1L5 PE=1 SV=1	U2AF1L5	1	3.11691e-06	111.79	DK(1)VNCSFYFK	2	-0.78275	2	1.301	1.245	1.204	0.731	0.783	0.735	0.6	8.1948e-05	0.942	0.966	0.997	1.105	1.04	0.946	1.381	1.289	1.208	0.662	0.753	0.777	0.565	0.00079504
P0DN79	211	K	Cystathionine beta-synthase-like protein OS=Homo sapiens OX=9606 GN=CBSL PE=1 SV=1	CBSL	1	9.04458e-05	81.346	LK(1)NEIPNSHILDQYR	3	-0.20236	2	1.006	1.176	1.036	0.967	0.838	0.977	0.865	0.102019	0.991	0.977	1.111	0.905	0.962	0.987	1.015	1.204	0.932	1.069	0.871	0.99	0.93	0.5038
P0DP25	95	K	Calmodulin-3 OS=Homo sapiens OX=9606 GN=CALM3 PE=1 SV=1	CALM3	1	8.51289e-11	111.02	VFDK(1)DGNGYISAAELR	2	1.4038	1	1.125	0.955	0.868	0.938	1.031	1.082	1.035	0.68038	0.973	1.007	0.99	1.034	1.042	0.986	1.156	0.948	0.877	0.907	0.989	1.097	1.004	0.94046
P0DPI2	233	K	Glutamine amidotransferase-like class 1 domain-containing protein 3A, mitochondrial OS=Homo sapiens OX=9606 GN=GATD3A PE=1 SV=1	GATD3A	1	1.24228e-07	100.22	EVVEAHVDQK(1)NK	3	-0.20255	1	1.123	1.107	1.02	0.919	0.96	0.871	0.846	0.0153219	0.903	1.023	0.961	0.96	1.019	1.017	1.244	1.082	1.061	0.957	0.942	0.856	0.813	0.02824
P0DPI2	203	K	Glutamine amidotransferase-like class 1 domain-containing protein 3A, mitochondrial OS=Homo sapiens OX=9606 GN=GATD3A PE=1 SV=1	GATD3A	1	8.962e-05	52.97	GVEVTVGHEQEEGGK(1)WPYAGTAEAIK	4	1.5606	1	0.965	1.002	1.151	1.02	0.784	1.079	0.925	0.49122	0.903	1.023	0.961	0.96	1.019	1.017	1.069	0.979	1.198	1.062	0.769	1.061	0.891	0.37096
P0DPI2	219	K	Glutamine amidotransferase-like class 1 domain-containing protein 3A, mitochondrial OS=Homo sapiens OX=9606 GN=GATD3A PE=1 SV=1	GATD3A	1	0.000596124	93.649	ALGAK(1)HCVK	2	0.70023	2	1.067	1.128	1.165	0.92	0.874	0.846	0.786	0.0024363	0.903	1.023	0.961	0.96	1.019	1.017	1.182	1.103	1.212	0.958	0.858	0.832	0.757	0.0055187
P0DPI2	223	K	Glutamine amidotransferase-like class 1 domain-containing protein 3A, mitochondrial OS=Homo sapiens OX=9606 GN=GATD3A PE=1 SV=1	GATD3A	1	0.000169565	69.92	HCVK(1)EVVEAHVDQK	4	1.2795	1	1.12	1.264	0.961	0.829	0.873	0.953	0.794	0.063935	0.903	1.023	0.961	0.96	1.019	1.017	1.24	1.236	1	0.864	0.857	0.937	0.765	0.026143
P10145	91	K	Interleukin-8 OS=Homo sapiens OX=9606 GN=CXCL8 PE=1 SV=1	CXCL8	1	0.0165291	89.355	VVEK(1)FLK	2	-0.7102	1	1.099	1.303	1.046	0.903	0.873	0.775	0.74	0.021096
P10155	214	K	60 kDa SS-A/Ro ribonucleoprotein OS=Homo sapiens OX=9606 GN=TROVE2 PE=1 SV=2	TROVE2	1	0.0386186	44.863	EVHELYK(1)EK	3	2.1257	1									1.036	1.057	1.079	0.927	0.953	0.912
P10316	145	K	HLA class I histocompatibility antigen, A-69 alpha chain OS=Homo sapiens OX=9606 GN=HLA-A PE=1 SV=2	HLA-A	1	5.51879e-12	107.82	GYHQYAYDGK(1)DYIALK	3	-1.0463	1	1.093	1.11	1.095	0.817	0.967	0.918	0.819	0.056425
P10316	292	K	HLA class I histocompatibility antigen, A-69 alpha chain OS=Homo sapiens OX=9606 GN=HLA-A PE=1 SV=2	HLA-A	1	8.53251e-07	81.51	YTCHVQHEGLPK(1)PLTLR	3	0.24664	3	1.275	1.294	1.023	0.859	0.75	0.799	0.67	0.0098159
P10316	168	K	HLA class I histocompatibility antigen, A-69 alpha chain OS=Homo sapiens OX=9606 GN=HLA-A PE=1 SV=2	HLA-A	1	0.00175035	55.975	SWTAADMAAQTTK(1)HK	3	0.017283	1	1.125	1.091	0.876	0.713	0.942	1.254	0.941	0.67628
P10412	85	K	Histone H1.4 OS=Homo sapiens OX=9606 GN=HIST1H1E PE=1 SV=2	HIST1H1E	1	0.000390852	105.46	LGLK(1)SLVSK	2	-1.8093	1	1.079	1.141	1.08	0.879	0.898	0.923	0.818	0.00099758	1.283	1.176	1.169	0.809	0.723	0.783	0.841	0.97	0.924	1.087	1.242	1.179	1.283	0.0120201
P10412	63	K	Histone H1.4 OS=Homo sapiens OX=9606 GN=HIST1H1E PE=1 SV=2	HIST1H1E	1	6.24589e-06	107.06	SGVSLAALK(1)K	2	-0.58904	2	1.253	1.255	1.137	0.82	0.744	0.791	0.646	0.00054146	1.283	1.176	1.169	0.809	0.723	0.783	0.977	1.067	0.973	1.014	1.029	1.01	1.012	0.69856
P10412	75	K	Histone H1.4 OS=Homo sapiens OX=9606 GN=HIST1H1E PE=1 SV=2	HIST1H1E	1	3.52913e-33	163.8	ALAAAGYDVEK(1)NNSR	2	-0.92513	3	1.181	1.173	1.101	0.866	0.821	0.857	0.736	0.00038033	1.283	1.176	1.169	0.809	0.723	0.783	0.92	0.997	0.942	1.07	1.136	1.095	1.155	0.0081833
P10412	97	K	Histone H1.4 OS=Homo sapiens OX=9606 GN=HIST1H1E PE=1 SV=2	HIST1H1E	1	0.000647426	61.962	GTLVQTK(1)GTGASGSFK	3	0.20554	1	0.983	0.943	1.054	1.009	0.98	1.031	1.013	0.7111	1.283	1.176	1.169	0.809	0.723	0.783	0.766	0.802	0.902	1.247	1.355	1.317	1.587	0.00104181
P10412	26	K	Histone H1.4 OS=Homo sapiens OX=9606 GN=HIST1H1E PE=1 SV=2	HIST1H1E	1	0.0413273	74.92	K(1)SAGAAK	2	-0.88433	1	1.159	1.217	1.183	0.813	0.829	0.798	0.686	3.5056e-05	1.283	1.176	1.169	0.809	0.723	0.783	0.903	1.035	1.012	1.005	1.147	1.019	1.075	0.29172
P10412	168	K	Histone H1.4 OS=Homo sapiens OX=9606 GN=HIST1H1E PE=1 SV=2	HIST1H1E	1	0.0259668	82.261	KPAAAAGAK(1)K	3	1.2478	1									1.283	1.176	1.169	0.809	0.723	0.783
P10412	46	K	Histone H1.4 OS=Homo sapiens OX=9606 GN=HIST1H1E PE=1 SV=2	HIST1H1E	1	1.45674e-13	113.88	ASGPPVSELITK(1)AVAASK	3	-0.54833	2	1.15	1.293	1.186	0.948	0.7	0.722	0.653	0.0133014	1.283	1.176	1.169	0.809	0.723	0.783	0.896	1.099	1.015	1.172	0.968	0.922	1.017	0.88002
P10412	117	K	Histone H1.4 OS=Homo sapiens OX=9606 GN=HIST1H1E PE=1 SV=2	HIST1H1E	1	0.0101111	66.92	AASGEAK(1)PK	2	-0.12072	1	1.408	1.356	1.387	0.595	0.641	0.613	0.445	2.4053e-06	1.283	1.176	1.169	0.809	0.723	0.783	1.097	1.153	1.186	0.735	0.887	0.783	0.7	0.0038445
P10515	641	K	Dihydrolipoyllysine-residue acetyltransferase component of pyruvate dehydrogenase complex, mitochondrial OS=Homo sapiens OX=9606 GN=DLAT PE=1 SV=3	DLAT	1	0.0174339	48.284	YLEK(1)PITMLL	2	0.31899	1	0.837	0.835	1.226	0.685	1.273	1.144	1.07	0.83632	0.954	0.88	0.919	1.056	1.055	1.169	0.877	0.949	1.334	0.649	1.207	0.979	0.897	0.60982
P10515	637	K	Dihydrolipoyllysine-residue acetyltransferase component of pyruvate dehydrogenase complex, mitochondrial OS=Homo sapiens OX=9606 GN=DLAT PE=1 SV=3	DLAT	1	5.43296e-07	114.72	K(1)YLEKPITMLL	2	0.49332	4	1.063	1.042	0.954	0.976	0.989	0.975	0.961	0.36892	0.954	0.88	0.919	1.056	1.055	1.169	1.114	1.184	1.038	0.924	0.937	0.834	0.808	0.0156647
P10515	473	K	Dihydrolipoyllysine-residue acetyltransferase component of pyruvate dehydrogenase complex, mitochondrial OS=Homo sapiens OX=9606 GN=DLAT PE=1 SV=3	DLAT	1	4.12164e-08	126.1	SK(1)ISVNDFIIK	3	-2.119	2	0.924	1.025	0.956	0.943	1.086	1.065	1.065	0.3122	0.954	0.88	0.919	1.056	1.055	1.169	0.969	1.165	1.04	0.893	1.029	0.911	0.893	0.18046
P10599	8	K	Thioredoxin OS=Homo sapiens OX=9606 GN=TXN PE=1 SV=3	TXN	1	3.48037e-79	216.75	QIESK(1)TAFQEALDAAGDK	2	-0.3263	2	1.208	1.21	1.275	0.795	0.719	0.792	0.624	0.00022323	0.987	0.991	0.968	1.008	1.029	1.031	1.224	1.221	1.317	0.789	0.699	0.768	0.6	0.00032025
P10599	39	K	Thioredoxin OS=Homo sapiens OX=9606 GN=TXN PE=1 SV=3	TXN	1	5.12838e-11	122.39	MIK(1)PFFHSLSEK	2	-0.5762	7	1.232	1.219	1.207	0.761	0.821	0.759	0.64	7.5773e-05	0.987	0.991	0.968	1.008	1.029	1.031	1.248	1.23	1.247	0.755	0.798	0.736	0.614	3.8321e-05
P10599	94	K	Thioredoxin OS=Homo sapiens OX=9606 GN=TXN PE=1 SV=3	TXN	1	8.76066e-07	109	VGEFSGANK(1)EK	2	0.43962	1	0.874	1.108	1.055	1.006	0.993	0.965	0.976	0.8048	0.987	0.991	0.968	1.008	1.029	1.031	0.886	1.118	1.09	0.998	0.965	0.936	0.937	0.47274
P10644	367	K	cAMP-dependent protein kinase type I-alpha regulatory subunit OS=Homo sapiens OX=9606 GN=PRKAR1A PE=1 SV=1	PRKAR1A	1	5.64056e-07	108.1	VLGPCSDILK(1)R	3	-1.0057	2	1.041	0.91	0.896	1.019	1.044	1.09	1.107	0.113762	0.926	0.945	1.012	1.078	1.169	0.943	1.124	0.963	0.885	0.945	0.893	1.156	1.007	0.95672
P10644	24	K	cAMP-dependent protein kinase type I-alpha regulatory subunit OS=Homo sapiens OX=9606 GN=PRKAR1A PE=1 SV=1	PRKAR1A	1	1.22216e-25	142.91	ECELYVQK(1)HNIQALLK	3	-1.1168	1	1.191	1.327	1.247	0.736	0.721	0.779	0.594	0.000180557	0.926	0.945	1.012	1.078	1.169	0.943	1.286	1.404	1.232	0.683	0.617	0.826	0.542	0.0027392
P10768	39	K	S-formylglutathione hydrolase OS=Homo sapiens OX=9606 GN=ESD PE=1 SV=2	ESD	1	0.000799273	67.997	FAVYLPPK(1)AETGK	3	-3.1219	1									0.975	0.953	1.132	0.896	0.98	1.07
P10768	186	K	S-formylglutathione hydrolase OS=Homo sapiens OX=9606 GN=ESD PE=1 SV=2	ESD	1	1.27313e-17	137.17	K(1)AFSGYLGTDQSK	2	-1.0392	2	1.201	1.172	1.19	0.785	0.881	0.771	0.684	0.00084155	0.975	0.953	1.132	0.896	0.98	1.07	1.232	1.23	1.051	0.876	0.899	0.721	0.711	0.0170017
P10768	31	K	S-formylglutathione hydrolase OS=Homo sapiens OX=9606 GN=ESD PE=1 SV=2	ESD	1	0.0104659	56.548	MK(1)FAVYLPPK	3	-1.9003	1	1.123	1.197	1.143	0.834	0.84	0.864	0.733	0.000141435	0.975	0.953	1.132	0.896	0.98	1.07	1.152	1.256	1.01	0.931	0.857	0.807	0.759	0.022596
P10809	359	K	60 kDa heat shock protein, mitochondrial OS=Homo sapiens OX=9606 GN=HSPD1 PE=1 SV=2	HSPD1	1	0.00050404	96.342	DDAMLLK(1)GK	2	-1.928	1	1.111	0.988	0.933	0.967	1.064	0.937	0.979	0.76884	0.958	0.933	0.932	1.064	1.082	1.054	1.16	1.059	1.001	0.909	0.983	0.889	0.864	0.050559
P10809	233	K	60 kDa heat shock protein, mitochondrial OS=Homo sapiens OX=9606 GN=HSPD1 PE=1 SV=2	HSPD1	1	6.53964e-40	168.45	GYISPYFINTSK(1)GQK	2	-0.91311	2	1.246	1.253	1.228	0.791	0.784	0.697	0.61	0.0068188	0.958	0.933	0.932	1.064	1.082	1.054	1.301	1.343	1.318	0.743	0.725	0.661	0.537	7.5776e-05
P10809	75	K	60 kDa heat shock protein, mitochondrial OS=Homo sapiens OX=9606 GN=HSPD1 PE=1 SV=2	HSPD1	1	0.00993709	65.234	VTK(1)DGVTVAK	2	0.27078	1	1.051	1.131	1.112	0.831	0.879	0.996	0.821	0.026404	0.958	0.933	0.932	1.064	1.082	1.054	1.097	1.212	1.193	0.781	0.812	0.945	0.725	0.0078975
P10809	523	K	60 kDa heat shock protein, mitochondrial OS=Homo sapiens OX=9606 GN=HSPD1 PE=1 SV=2	HSPD1	1	0.000364337	86.344	GIIDPTK(1)VVR	2	-0.26699	1	1.079	1.081	1.045	1.02	0.873	0.903	0.872	0.046038	0.958	0.933	0.932	1.064	1.082	1.054	1.126	1.159	1.121	0.959	0.807	0.857	0.77	0.0069566
P10809	236	K	60 kDa heat shock protein, mitochondrial OS=Homo sapiens OX=9606 GN=HSPD1 PE=1 SV=2	HSPD1	1	5.44553e-07	93.226	GQK(1)CEFQDAYVLLSEK	3	-0.10348	1	1.084	0.947	0.993	0.996	1.091	0.889	0.984	0.8138	0.958	0.933	0.932	1.064	1.082	1.054	1.132	1.015	1.065	0.936	1.008	0.843	0.868	0.077197
P10809	91	K	60 kDa heat shock protein, mitochondrial OS=Homo sapiens OX=9606 GN=HSPD1 PE=1 SV=2	HSPD1	1	0.0122349	97.798	YK(1)NIGAK	2	-0.57096	2	1.043	1.112	1.017	0.968	0.974	0.887	0.892	0.046457	0.958	0.933	0.932	1.064	1.082	1.054	1.089	1.192	1.091	0.91	0.9	0.842	0.786	0.0033607
P10809	249	K	60 kDa heat shock protein, mitochondrial OS=Homo sapiens OX=9606 GN=HSPD1 PE=1 SV=2	HSPD1	1	4.45311e-05	81.327	CEFQDAYVLLSEK(1)K	3	-2.034	1	1.189	0.965	1.034	0.974	0.968	0.87	0.882	0.160479	0.958	0.933	0.932	1.064	1.082	1.054	1.241	1.034	1.109	0.915	0.895	0.825	0.779	0.0158646
P10809	417	K	60 kDa heat shock protein, mitochondrial OS=Homo sapiens OX=9606 GN=HSPD1 PE=1 SV=2	HSPD1	1	2.35867e-21	143.93	VGGTSDVEVNEK(1)K	3	-0.41557	2	1.16	1.18	1.118	0.857	0.854	0.832	0.735	7.822e-05	0.958	0.933	0.932	1.064	1.082	1.054	1.211	1.265	1.2	0.805	0.789	0.789	0.648	1.80798e-05
P10809	396	K	60 kDa heat shock protein, mitochondrial OS=Homo sapiens OX=9606 GN=HSPD1 PE=1 SV=2	HSPD1	1	0.000151072	92.19	LAK(1)LSDGVAVLK	3	-1.8447	1									0.958	0.933	0.932	1.064	1.082	1.054
P10809	191	K	60 kDa heat shock protein, mitochondrial OS=Homo sapiens OX=9606 GN=HSPD1 PE=1 SV=2	HSPD1	1	1.60709e-07	98.942	EIGNIISDAMK(1)K	2	0.42342	5	1.03	1.017	0.959	1.018	0.982	0.993	0.996	0.87892	0.958	0.933	0.932	1.064	1.082	1.054	1.075	1.09	1.029	0.957	0.908	0.942	0.879	0.0052
P10809	125	K	60 kDa heat shock protein, mitochondrial OS=Homo sapiens OX=9606 GN=HSPD1 PE=1 SV=2	HSPD1	1	0.00310742	80.245	SIAK(1)EGFEK	2	-0.93182	1	0.967	1.063	1.065	0.852	1.031	1.022	0.939	0.39738	0.958	0.933	0.932	1.064	1.082	1.054	1.009	1.139	1.143	0.801	0.953	0.97	0.828	0.060197
P10809	364	K	60 kDa heat shock protein, mitochondrial OS=Homo sapiens OX=9606 GN=HSPD1 PE=1 SV=2	HSPD1	1	0.00275964	73.435	GDK(1)AQIEK	3	0.53404	5	1.052	1.063	1.042	0.976	0.929	0.939	0.901	0.0028635	0.958	0.933	0.932	1.064	1.082	1.054	1.098	1.139	1.118	0.917	0.859	0.891	0.795	0.00044389
P10809	31	K	60 kDa heat shock protein, mitochondrial OS=Homo sapiens OX=9606 GN=HSPD1 PE=1 SV=2	HSPD1	1	0.00310742	80.245	DVK(1)FGADAR	2	1.0679	1	1.132	1.08	1	0.977	0.875	0.936	0.868	0.043095	0.958	0.933	0.932	1.064	1.082	1.054	1.182	1.158	1.073	0.918	0.809	0.888	0.766	0.0050984
P10809	82	K	60 kDa heat shock protein, mitochondrial OS=Homo sapiens OX=9606 GN=HSPD1 PE=1 SV=2	HSPD1	1	1.1893e-17	148.52	DGVTVAK(1)SIDLK	2	-1.3015	3	0.996	0.878	0.884	1.045	1.048	1.149	1.175	0.034302	0.958	0.933	0.932	1.064	1.082	1.054	1.04	0.941	0.948	0.982	0.969	1.09	1.038	0.49188
P11021	370	K	Endoplasmic reticulum chaperone BiP OS=Homo sapiens OX=9606 GN=HSPA5 PE=1 SV=2	HSPA5	1	0.000380198	87.639	IPK(1)IQQLVK	3	-0.24011	1									0.987	0.984	0.964	1.03	1.041	1.034
P11021	446	K	Endoplasmic reticulum chaperone BiP OS=Homo sapiens OX=9606 GN=HSPA5 PE=1 SV=2	HSPA5	1	0.0249223	56.432	NTVVPTK(1)K	3	-0.04332	1									0.987	0.984	0.964	1.03	1.041	1.034
P11021	326	K	Endoplasmic reticulum chaperone BiP OS=Homo sapiens OX=9606 GN=HSPA5 PE=1 SV=2	HSPA5	1	0.00883516	51.463	AK(1)FEELNMDLFR	2	0.052472	2	1.109	1.064	0.942	0.945	1.025	0.915	0.926	0.27334	0.987	0.984	0.964	1.03	1.041	1.034	1.124	1.081	0.977	0.917	0.985	0.885	0.876	0.06534
P11021	213	K	Endoplasmic reticulum chaperone BiP OS=Homo sapiens OX=9606 GN=HSPA5 PE=1 SV=2	HSPA5	1	2.50817e-05	73.928	IINEPTAAAIAYGLDK(1)R	3	0.21989	1	1.037	1.111	1.03	0.997	0.907	0.918	0.888	0.035944	0.987	0.984	0.964	1.03	1.041	1.034	1.051	1.129	1.068	0.968	0.871	0.888	0.84	0.0108773
P11021	523	K	Endoplasmic reticulum chaperone BiP OS=Homo sapiens OX=9606 GN=HSPA5 PE=1 SV=2	HSPA5	1	2.40629e-05	92.99	NK(1)ITITNDQNR	2	-0.50274	1	1.206	1.255	1.17	0.78	0.788	0.801	0.652	3.9842e-05	0.987	0.984	0.964	1.03	1.041	1.034	1.222	1.275	1.214	0.757	0.757	0.775	0.617	4.8348e-06
P11021	268	K	Endoplasmic reticulum chaperone BiP OS=Homo sapiens OX=9606 GN=HSPA5 PE=1 SV=2	HSPA5	1	0.00103784	77.662	VMEHFIK(1)LYK	3	0.40049	2	1.158	1.168	1.15	0.895	0.816	0.813	0.726	0.0096418	0.987	0.984	0.964	1.03	1.041	1.034	1.173	1.187	1.193	0.869	0.784	0.786	0.686	0.0081422
P11021	81	K	Endoplasmic reticulum chaperone BiP OS=Homo sapiens OX=9606 GN=HSPA5 PE=1 SV=2	HSPA5	1	2.25282e-32	141.78	LIGDAAK(1)NQLTSNPENTVFDAK	3	-2.103	1	1.044	1.073	1.15	0.98	0.88	0.873	0.837	0.0190762	0.987	0.984	0.964	1.03	1.041	1.034	1.058	1.09	1.193	0.951	0.845	0.844	0.79	0.011695
P11021	163	K	Endoplasmic reticulum chaperone BiP OS=Homo sapiens OX=9606 GN=HSPA5 PE=1 SV=2	HSPA5	1	0.0103671	58.699	ETAEAYLGK(1)K	2	-0.45518	2	1.251	1.265	1.066	0.824	0.876	0.718	0.675	0.0082	0.987	0.984	0.964	1.03	1.041	1.034	1.267	1.286	1.106	0.8	0.841	0.694	0.638	0.0038611
P11021	447	K	Endoplasmic reticulum chaperone BiP OS=Homo sapiens OX=9606 GN=HSPA5 PE=1 SV=2	HSPA5	1	2.50612e-34	144.68	K(1)SQIFSTASDNQPTVTIK	4	0.073469	5	1.06	1.095	1.097	0.918	0.919	0.911	0.845	0.000122999	0.987	0.984	0.964	1.03	1.041	1.034	1.074	1.113	1.138	0.891	0.883	0.881	0.798	0.000199178
P11021	353	K	Endoplasmic reticulum chaperone BiP OS=Homo sapiens OX=9606 GN=HSPA5 PE=1 SV=2	HSPA5	1	9.86222e-12	115.2	K(1)SDIDEIVLVGGSTR	2	-0.076038	3	1.451	0.966	0.943	0.861	0.89	0.889	0.786	0.2558	0.987	0.984	0.964	1.03	1.041	1.034	1.47	0.982	0.978	0.836	0.855	0.86	0.744	0.177339
P11021	352	K	Endoplasmic reticulum chaperone BiP OS=Homo sapiens OX=9606 GN=HSPA5 PE=1 SV=2	HSPA5	1	0.0090666	62.558	VLEDSDLK(1)K	3	3.4764	1	1.45	1.054	0.943	0.861	0.859	0.833	0.741	0.15998	0.987	0.984	0.964	1.03	1.041	1.034	1.469	1.071	0.978	0.836	0.825	0.806	0.701	0.111222
P11021	125	K	Endoplasmic reticulum chaperone BiP OS=Homo sapiens OX=9606 GN=HSPA5 PE=1 SV=2	HSPA5	1	1.40368e-23	131.45	TK(1)PYIQVDIGGGQTK	2	-1.4273	2	1.594	1.02	0.978	0.713	0.824	0.871	0.67	0.086777	0.987	0.984	0.964	1.03	1.041	1.034	1.615	1.037	1.015	0.692	0.792	0.842	0.634	0.055141
P11021	573	K	Endoplasmic reticulum chaperone BiP OS=Homo sapiens OX=9606 GN=HSPA5 PE=1 SV=2	HSPA5	1	2.79569e-40	160.43	NELESYAYSLK(1)NQIGDK	3	-1.2227	4	1.173	1.043	0.983	0.91	0.997	0.894	0.876	0.101404	0.987	0.984	0.964	1.03	1.041	1.034	1.188	1.06	1.02	0.883	0.958	0.865	0.828	0.02762
P11021	96	K	Endoplasmic reticulum chaperone BiP OS=Homo sapiens OX=9606 GN=HSPA5 PE=1 SV=2	HSPA5	1	5.51874e-147	268.21	NQLTSNPENTVFDAK(1)R	3	0.15978	2	1.297	1.242	1.297	0.775	0.7	0.689	0.564	0.0001359	0.987	0.984	0.964	1.03	1.041	1.034	1.314	1.262	1.345	0.752	0.672	0.666	0.533	0.000124597
P11142	246	K	Heat shock cognate 71 kDa protein OS=Homo sapiens OX=9606 GN=HSPA8 PE=1 SV=1	HSPA8	1	5.21996e-05	89.731	MVNHFIAEFK(1)R	3	0.098285	4	1.195	1.169	1.11	0.838	0.841	0.846	0.727	0.0047571	1.008	1.024	1.014	0.975	0.968	0.999	1.186	1.142	1.095	0.859	0.869	0.847	0.752	0.00030085
P11142	159	K	Heat shock cognate 71 kDa protein OS=Homo sapiens OX=9606 GN=HSPA8 PE=1 SV=1	HSPA8	1	0.00337533	53.255	QATK(1)DAGTIAGLNVLR	3	1.4405	1	1.038	1.176	0.971	0.896	0.977	0.943	0.884	0.121457	1.008	1.024	1.014	0.975	0.968	0.999	1.03	1.148	0.958	0.919	1.009	0.944	0.916	0.22188
P11142	524	K	Heat shock cognate 71 kDa protein OS=Homo sapiens OX=9606 GN=HSPA8 PE=1 SV=1	HSPA8	1	0.000523586	94.767	MVQEAEK(1)YK	2	-0.6326	2	1.103	1.176	1.122	0.901	0.8	0.897	0.764	0.003365	1.008	1.024	1.014	0.975	0.968	0.999	1.094	1.148	1.107	0.924	0.826	0.898	0.791	0.0029988
P11142	328	K	Heat shock cognate 71 kDa protein OS=Homo sapiens OX=9606 GN=HSPA8 PE=1 SV=1	HSPA8	1	3.93594e-40	162.09	LDK(1)SQIHDIVLVGGSTR	2	-1.3361	3	1.147	1.074	1.116	0.829	0.969	0.865	0.798	0.0106623	1.008	1.024	1.014	0.975	0.968	0.999	1.138	1.049	1.101	0.85	1.001	0.866	0.826	0.02742
P11142	71	K	Heat shock cognate 71 kDa protein OS=Homo sapiens OX=9606 GN=HSPA8 PE=1 SV=1	HSPA8	1	1.15961e-59	200.58	NQVAMNPTNTVFDAK(1)R	2	-0.73932	6	1.31	1.279	1.241	0.724	0.724	0.722	0.567	0.00076082	1.008	1.024	1.014	0.975	0.968	0.999	1.3	1.249	1.224	0.743	0.748	0.723	0.587	1.65416e-05
P11142	597	K	Heat shock cognate 71 kDa protein OS=Homo sapiens OX=9606 GN=HSPA8 PE=1 SV=1	HSPA8	1	0.00982164	54.343	EEFEHQQK(1)ELEK	3	-1.9319	1									1.008	1.024	1.014	0.975	0.968	0.999
P11142	108	K	Heat shock cognate 71 kDa protein OS=Homo sapiens OX=9606 GN=HSPA8 PE=1 SV=1	HSPA8	1	2.58909e-05	93.766	VQVEYK(1)GETK	3	-0.12261	2	1.122	1.185	1.007	0.879	0.901	0.906	0.811	0.0129776	1.008	1.024	1.014	0.975	0.968	0.999	1.113	1.157	0.993	0.902	0.931	0.907	0.84	0.021161
P11142	601	K	Heat shock cognate 71 kDa protein OS=Homo sapiens OX=9606 GN=HSPA8 PE=1 SV=1	HSPA8	1	0.000253456	78.814	ELEK(1)VCNPIITK	3	-0.42372	1	1.071	1.093	1.133	0.909	0.96	0.835	0.82	0.0103443	1.008	1.024	1.014	0.975	0.968	0.999	1.062	1.067	1.117	0.932	0.992	0.836	0.85	0.035176
P11142	112	K	Heat shock cognate 71 kDa protein OS=Homo sapiens OX=9606 GN=HSPA8 PE=1 SV=1	HSPA8	1	2.53637e-13	109.28	GETK(1)SFYPEEVSSMVLTK	3	-1.8222	2	1.072	1.069	1.036	0.861	1.037	0.924	0.888	0.09328	1.008	1.024	1.014	0.975	0.968	0.999	1.063	1.044	1.022	0.883	1.071	0.925	0.92	0.21788
P11142	88	K	Heat shock cognate 71 kDa protein OS=Homo sapiens OX=9606 GN=HSPA8 PE=1 SV=1	HSPA8	1	0.00356713	40.492	RFDDAVVQSDMK(1)HWPFMVVNDAGR	4	2.4982	1	1.083	1.191	1.041	0.93	0.918	0.838	0.81	0.0153241	1.008	1.024	1.014	0.975	0.968	0.999	1.074	1.163	1.027	0.954	0.948	0.839	0.84	0.034223
P11142	56	K	Heat shock cognate 71 kDa protein OS=Homo sapiens OX=9606 GN=HSPA8 PE=1 SV=1	HSPA8	1	3.50118e-40	149.71	LIGDAAK(1)NQVAMNPTNTVFDAK	3	-1.3939	2	1.026	1.149	1.09	0.895	0.941	0.899	0.838	0.0083966	1.008	1.024	1.014	0.975	0.968	0.999	1.018	1.122	1.075	0.918	0.972	0.9	0.868	0.0177153
P11142	507	K	Heat shock cognate 71 kDa protein OS=Homo sapiens OX=9606 GN=HSPA8 PE=1 SV=1	HSPA8	1	0.0235859	56.548	ITITNDK(1)GR	2	0.38657	1	1.007	1.224	1.045	0.814	0.923	0.987	0.832	0.088958	1.008	1.024	1.014	0.975	0.968	0.999	0.999	1.195	1.031	0.835	0.954	0.988	0.861	0.119004
P11142	539	K	Heat shock cognate 71 kDa protein OS=Homo sapiens OX=9606 GN=HSPA8 PE=1 SV=1	HSPA8	1	1.62622e-05	82.663	VSSK(1)NSLESYAFNMK	3	3.1341	1	1.004	1.166	1.09	0.923	1.046	0.77	0.84	0.142682	1.008	1.024	1.014	0.975	0.968	0.999	0.996	1.139	1.075	0.947	1.081	0.771	0.872	0.242
P11142	187	K	Heat shock cognate 71 kDa protein OS=Homo sapiens OX=9606 GN=HSPA8 PE=1 SV=1	HSPA8	1	6.92318e-13	108.71	IINEPTAAAIAYGLDK(1)K	3	-2.1343	1	1.095	1.117	0.982	0.959	0.855	0.992	0.879	0.097123	1.008	1.024	1.014	0.975	0.968	0.999	1.086	1.091	0.968	0.984	0.883	0.993	0.909	0.155735
P11142	126	K	Heat shock cognate 71 kDa protein OS=Homo sapiens OX=9606 GN=HSPA8 PE=1 SV=1	HSPA8	1	3.11282e-09	104.95	SFYPEEVSSMVLTK(1)MK	3	2.124	3	1.127	1.163	1.06	0.873	0.859	0.918	0.791	0.0022792	1.008	1.024	1.014	0.975	0.968	0.999	1.118	1.136	1.045	0.895	0.887	0.919	0.819	0.0019773
P11171	228	K	Protein 4.1 OS=Homo sapiens OX=9606 GN=EPB41 PE=1 SV=4	EPB41	1	1.19956e-09	97.095	VSLLDDTVYECVVEK(1)HAK	3	-0.18699	1	1.117	1.112	1.144	0.828	0.916	0.882	0.779	0.0012219	0.945	1.003	1.04	0.968	0.927	1.132	1.182	1.109	1.1	0.855	0.988	0.779	0.773	0.022905
P11177	354	K	Pyruvate dehydrogenase E1 component subunit beta, mitochondrial OS=Homo sapiens OX=9606 GN=PDHB PE=1 SV=3	PDHB	1	0.00320845	107.57	DIIFAIK(1)K	3	-1.2551	2	0.901	0.92	0.872	1.085	1.093	1.13	1.228	0.00050104	0.949	1.014	0.991	1.041	1.057	1.007	0.949	0.907	0.88	1.042	1.034	1.122	1.169	0.0102028
P11216	371	K	Glycogen phosphorylase, brain form OS=Homo sapiens OX=9606 GN=PYGB PE=1 SV=5	PYGB	1	1.00758e-09	102.98	K(1)TCAYTNHTVLPEALER	3	-1.643	1	1.122	1.105	1.157	0.875	0.878	0.862	0.773	6.073e-05	1.025	0.982	0.991	1.011	0.97	0.997	1.095	1.125	1.168	0.865	0.905	0.865	0.778	0.00047629
P11216	811	K	Glycogen phosphorylase, brain form OS=Homo sapiens OX=9606 GN=PYGB PE=1 SV=5	PYGB	1	7.71126e-10	108.58	NIACSGK(1)FSSDR	2	-0.63003	2	1.166	1.195	1.17	0.827	0.773	0.868	0.699	0.00047967	1.025	0.982	0.991	1.011	0.97	0.997	1.138	1.217	1.181	0.818	0.797	0.871	0.703	0.00042039
P11234	5	K	Ras-related protein Ral-B OS=Homo sapiens OX=9606 GN=RALB PE=1 SV=1	RALB	1	0.0291765	60.478	MAANK(1)SK	2	-2.6091	1									1.029	1.028	1.003	1.039	0.94	0.966
P11310	418	K	Medium-chain specific acyl-CoA dehydrogenase, mitochondrial OS=Homo sapiens OX=9606 GN=ACADM PE=1 SV=1	ACADM	1	0.037687	57.281	EHIDK(1)YK	3	-0.54759	1	1.194	1.118	0.981	0.852	0.945	0.91	0.822	0.041184	1.098	0.949	0.96	0.973	1.023	0.972	1.087	1.178	1.022	0.876	0.924	0.936	0.832	0.0164968
P11310	259	K	Medium-chain specific acyl-CoA dehydrogenase, mitochondrial OS=Homo sapiens OX=9606 GN=ACADM PE=1 SV=1	ACADM	1	0.00341532	54.281	VPK(1)ENVLIGDGAGFK	3	-1.9446	1	1.206	1.066	0.933	0.914	0.925	0.956	0.872	0.155542	1.098	0.949	0.96	0.973	1.023	0.972	1.098	1.123	0.972	0.939	0.904	0.984	0.885	0.078137
P11310	256	K	Medium-chain specific acyl-CoA dehydrogenase, mitochondrial OS=Homo sapiens OX=9606 GN=ACADM PE=1 SV=1	ACADM	1	0.00907036	56.404	GIVFEDVK(1)VPK	3	-0.86494	1	0.981	1.06	1.089	1.006	1.003	0.861	0.917	0.21598	1.098	0.949	0.96	0.973	1.023	0.972	0.893	1.117	1.134	1.034	0.98	0.886	0.922	0.43824
P11310	301	K	Medium-chain specific acyl-CoA dehydrogenase, mitochondrial OS=Homo sapiens OX=9606 GN=ACADM PE=1 SV=1	ACADM	1	0.00448103	64.798	ALDEATK(1)YALER	2	-3.3822	1	1.041	1.121	1.043	0.892	0.907	0.995	0.872	0.030064	1.098	0.949	0.96	0.973	1.023	0.972	0.948	1.181	1.086	0.917	0.887	1.024	0.88	0.178404
P11387	191	K	DNA topoisomerase 1 OS=Homo sapiens OX=9606 GN=TOP1 PE=1 SV=2	TOP1	0.999943	0.0191505	56.043	KVPEPDNK(1)K	3	0.28743	1	1.209	1.15	0.999	0.92	0.89	0.832	0.787	0.020982	1.025	1.021	1.017	0.993	0.98	0.942	1.18	1.126	0.982	0.926	0.908	0.883	0.826	0.029696
P11387	673	K	DNA topoisomerase 1 OS=Homo sapiens OX=9606 GN=TOP1 PE=1 SV=2	TOP1	1	0.0261324	54.157	ADAK(1)VMK	3	-1.558	2	1.044	1.091	1.019	0.944	0.964	0.938	0.902	0.0090587	1.025	1.021	1.017	0.993	0.98	0.942	1.019	1.069	1.002	0.951	0.984	0.996	0.949	0.091658
P11387	549	K	DNA topoisomerase 1 OS=Homo sapiens OX=9606 GN=TOP1 PE=1 SV=2	TOP1	1	5.58174e-05	83.182	VFK(1)NLQLFMENK	3	1.7183	1	1.049	0.964	1.233	1.07	0.843	0.841	0.848	0.198797	1.025	1.021	1.017	0.993	0.98	0.942	1.023	0.944	1.212	1.078	0.86	0.893	0.891	0.3191
P11387	443	K	DNA topoisomerase 1 OS=Homo sapiens OX=9606 GN=TOP1 PE=1 SV=2	TOP1	1	0.00413644	77.541	DWQK(1)YETAR	2	1.9671	1	1.141	1.109	0.982	0.908	0.932	0.928	0.856	0.030683	1.025	1.021	1.017	0.993	0.98	0.942	1.113	1.086	0.966	0.914	0.951	0.985	0.9	0.101202
P11387	347	K	DNA topoisomerase 1 OS=Homo sapiens OX=9606 GN=TOP1 PE=1 SV=2	TOP1	1	0.00228305	59.294	EYGFCIMDNHK(1)ER	3	-0.9612	1	1.106	1.022	0.952	0.967	0.965	0.988	0.948	0.30614	1.025	1.021	1.017	0.993	0.98	0.942	1.079	1.001	0.936	0.974	0.985	1.049	0.997	0.97604
P11387	150	K	DNA topoisomerase 1 OS=Homo sapiens OX=9606 GN=TOP1 PE=1 SV=2	TOP1	0.961283	0.00617734	63.415	DEDDADYK(0.039)PK(0.961)K	3	-0.59116	1	1.077	1.033	1.16	0.852	1.038	0.841	0.835	0.073159	1.025	1.021	1.017	0.993	0.98	0.942	1.051	1.012	1.141	0.858	1.059	0.893	0.877	0.142399
P11387	735	K	DNA topoisomerase 1 OS=Homo sapiens OX=9606 GN=TOP1 PE=1 SV=2	TOP1	1	0.0277186	68.657	K(1)WGVPIEK	3	0.22153	2	1.246	1.31	1.125	0.84	0.723	0.756	0.63	0.00185645	1.025	1.021	1.017	0.993	0.98	0.942	1.216	1.283	1.106	0.846	0.738	0.803	0.662	0.0021978
P11388	431	K	DNA topoisomerase 2-alpha OS=Homo sapiens OX=9606 GN=TOP2A PE=1 SV=3	TOP2A	1	0.000251748	124.98	CSAVK(1)HNR	3	-0.23008	1	1.489	1.037	1.101	0.656	0.875	0.842	0.654	0.043462	1.01	1.006	0.975	1.018	1.049	0.984	1.474	1.031	1.129	0.644	0.834	0.856	0.642	0.035421
P11388	1159	K	DNA topoisomerase 2-alpha OS=Homo sapiens OX=9606 GN=TOP2A PE=1 SV=3	TOP2A	1	0.0363945	55.258	EQELDTLK(1)R	2	0.43884	1	1.172	1.093	1.026	0.927	0.897	0.885	0.823	0.00906	1.01	1.006	0.975	1.018	1.049	0.984	1.16	1.086	1.052	0.911	0.855	0.899	0.808	0.003579
P11388	827	K	DNA topoisomerase 2-alpha OS=Homo sapiens OX=9606 GN=TOP2A PE=1 SV=3	TOP2A	1	0.0320243	40.242	DDHTLK(1)FLYDDNQR	3	-0.49466	1									1.01	1.006	0.975	1.018	1.049	0.984
P11388	893	K	DNA topoisomerase 2-alpha OS=Homo sapiens OX=9606 GN=TOP2A PE=1 SV=3	TOP2A	1	0.000607244	58.688	LMDGEEPLPMLPSYK(1)NFK	3	3.424	1	1.077	0.978	1.018	0.947	1.056	0.924	0.952	0.37442	1.01	1.006	0.975	1.018	1.049	0.984	1.066	0.972	1.044	0.93	1.007	0.939	0.933	0.139785
P11388	386	K	DNA topoisomerase 2-alpha OS=Homo sapiens OX=9606 GN=TOP2A PE=1 SV=3	TOP2A	1	5.26563e-08	86.539	ENMTLQPK(1)SFGSTCQLSEK	3	-1.5402	1	1.124	0.966	1.007	1.05	0.939	0.913	0.937	0.35604	1.01	1.006	0.975	1.018	1.049	0.984	1.113	0.96	1.033	1.031	0.895	0.928	0.919	0.2325
P11388	480	K	DNA topoisomerase 2-alpha OS=Homo sapiens OX=9606 GN=TOP2A PE=1 SV=3	TOP2A	1	0.0130957	64.374	DK(1)YGVFPLR	2	1.9247	1	1.086	1.009	1.017	0.915	0.934	1.039	0.928	0.173363	1.01	1.006	0.975	1.018	1.049	0.984	1.075	1.003	1.043	0.899	0.89	1.056	0.912	0.181099
P11413	403	K	Glucose-6-phosphate 1-dehydrogenase OS=Homo sapiens OX=9606 GN=G6PD PE=1 SV=4	G6PD	1	0.000111948	72.898	VQPNEAVYTK(1)MMTK	3	-1.3628	1	1.105	1.021	1.256	0.894	0.813	0.911	0.774	0.022177	1.02	1.003	0.971	1.055	1.035	1.023	1.083	1.018	1.294	0.847	0.786	0.891	0.743	0.022177
P11413	386	K	Glucose-6-phosphate 1-dehydrogenase OS=Homo sapiens OX=9606 GN=G6PD PE=1 SV=4	G6PD	1	1.11611e-26	142.76	LQFHDVAGDIFHQQCK(1)R	3	0.032726	2	1.069	1.076	1.078	0.891	0.878	1.007	0.861	0.073804	1.02	1.003	0.971	1.055	1.035	1.023	1.048	1.073	1.11	0.845	0.848	0.984	0.829	0.02276
P11498	319	K	Pyruvate carboxylase, mitochondrial OS=Homo sapiens OX=9606 GN=PC PE=1 SV=2	PC	1	0.00415794	60.157	HGK(1)HYFIEVNSR	3	1.5802	2	1.012	0.952	1.04	1.005	0.989	1.003	0.998	0.95274	0.922	0.989	1.001	1.005	1.006	1.058	1.098	0.963	1.039	1	0.983	0.948	0.945	0.25338
P11532	3214	K	Dystrophin OS=Homo sapiens OX=9606 GN=DMD PE=1 SV=3	DMD	1	0.0121555	68.625	AHLEDK(1)YR	3	-0.059936	1	1.221	1.105	1.158	0.859	0.782	0.875	0.722	0.00196005
P11586	21	K	C-1-tetrahydrofolate synthase, cytoplasmic OS=Homo sapiens OX=9606 GN=MTHFD1 PE=1 SV=3	MTHFD1	1	0.000239849	111.27	LK(1)NQVTQLK	2	-1.0285	2	1.134	1.158	1.043	0.857	0.873	0.934	0.799	0.0055639	0.997	0.988	0.996	1.048	1.008	0.981	1.137	1.172	1.047	0.818	0.866	0.952	0.785	0.012083
P11586	157	K	C-1-tetrahydrofolate synthase, cytoplasmic OS=Homo sapiens OX=9606 GN=MTHFD1 PE=1 SV=3	MTHFD1	1	0.00037159	65.467	GCLELIK(1)ETGVPIAGR	3	-0.41644	1	1.001	0.994	0.944	1.027	1.05	0.984	1.042	0.20046	0.997	0.988	0.996	1.048	1.008	0.981	1.004	1.006	0.948	0.98	1.042	1.003	1.023	0.44354
P11586	329	K	C-1-tetrahydrofolate synthase, cytoplasmic OS=Homo sapiens OX=9606 GN=MTHFD1 PE=1 SV=3	MTHFD1	0.967967	0.0100463	64.103	SCK(0.032)PK(0.968)PIGK	3	-0.31016	1	1.237	1.28	1.072	0.802	0.815	0.793	0.671	0.0187377	0.997	0.988	0.996	1.048	1.008	0.981	1.241	1.296	1.076	0.765	0.809	0.808	0.659	0.0021978
P11586	364	K	C-1-tetrahydrofolate synthase, cytoplasmic OS=Homo sapiens OX=9606 GN=MTHFD1 PE=1 SV=3	MTHFD1	1	0.0238512	70.028	LK(1)HRPDGK	4	-0.38245	1	1.164	1.279	1.217	1.009	0.601	0.729	0.639	0.037619	0.997	0.988	0.996	1.048	1.008	0.981	1.168	1.295	1.222	0.963	0.596	0.743	0.625	0.026139
P11586	262	K	C-1-tetrahydrofolate synthase, cytoplasmic OS=Homo sapiens OX=9606 GN=MTHFD1 PE=1 SV=3	MTHFD1	1	2.67665e-07	94.717	VVGDVAYDEAK(1)ER	2	-1.9618	1	1.078	1.182	1.157	0.762	0.859	0.962	0.756	0.0176246	0.997	0.988	0.996	1.048	1.008	0.981	1.081	1.196	1.162	0.727	0.852	0.981	0.744	0.030124
P11717	183	K	Cation-independent mannose-6-phosphate receptor OS=Homo sapiens OX=9606 GN=IGF2R PE=1 SV=3	IGF2R	1	0.000528891	91.867	K(1)HDLNPLIK	3	0.51294	1	1.193	1.262	1.067	0.875	0.724	0.879	0.704	0.0119243	0.991	0.995	1.034	0.991	0.951	0.99	1.204	1.268	1.032	0.883	0.761	0.888	0.723	0.0154436
P11766	366	K	Alcohol dehydrogenase class-3 OS=Homo sapiens OX=9606 GN=ADH5 PE=1 SV=4	ADH5	1	0.0113352	53.448	AFELMHSGK(1)SIR	3	-0.67126	1	1.044	1.143	0.968	0.989	0.959	0.896	0.901	0.142802	1.012	1.004	1.037	1.02	0.925	0.997	1.032	1.138	0.933	0.97	1.037	0.899	0.937	0.41612
P11766	101	K	Alcohol dehydrogenase class-3 OS=Homo sapiens OX=9606 GN=ADH5 PE=1 SV=4	ADH5	1	1.17036e-09	88.872	AGDTVIPLYIPQCGECK(1)FCLNPK	3	-0.44541	3	1.021	0.964	1.008	1.045	1.058	0.905	1.005	0.96002	1.012	1.004	1.037	1.02	0.925	0.997	1.009	0.96	0.972	1.025	1.144	0.908	1.046	0.58116
P11766	107	K	Alcohol dehydrogenase class-3 OS=Homo sapiens OX=9606 GN=ADH5 PE=1 SV=4	ADH5	1	5.59007e-11	125.82	FCLNPK(1)TNLCQK	2	-0.81893	2	1.234	1.244	1.225	0.781	0.75	0.764	0.62	1.4002e-06	1.012	1.004	1.037	1.02	0.925	0.997	1.219	1.239	1.181	0.766	0.811	0.766	0.644	4.4545e-05
P11802	211	K	Cyclin-dependent kinase 4 OS=Homo sapiens OX=9606 GN=CDK4 PE=1 SV=2	CDK4	1	1.29995e-05	86.497	K(1)PLFCGNSEADQLGK	3	0.1591	1	1.147	1.027	1.005	0.882	0.981	0.958	0.887	0.084743	0.927	0.968	0.924	1.056	1.039	1.022	1.237	1.061	1.088	0.835	0.944	0.937	0.802	0.02384
P11940	95	K	Polyadenylate-binding protein 1 OS=Homo sapiens OX=9606 GN=PABPC1 PE=1 SV=2	PABPC1	1	0.000292353	89.301	K(1)SGVGNIFIK	3	1.3688	2	1.223	1.179	1.073	0.814	0.889	0.823	0.727	0.0026551	1.009	1.099	1.034	0.96	0.949	0.98	1.212	1.073	1.038	0.848	0.937	0.84	0.79	0.0161019
P11940	213	K	Polyadenylate-binding protein 1 OS=Homo sapiens OX=9606 GN=PABPC1 PE=1 SV=2	PABPC1	1	1.73372e-11	107.82	DLFGK(1)FGPALSVK	3	-0.68063	2	1.131	1.164	1.114	0.803	0.861	0.926	0.76	0.003043	1.009	1.099	1.034	0.96	0.949	0.98	1.121	1.059	1.077	0.836	0.907	0.945	0.825	0.008321
P11940	138	K	Polyadenylate-binding protein 1 OS=Homo sapiens OX=9606 GN=PABPC1 PE=1 SV=2	PABPC1	1	1.10004e-87	205.07	VVCDENGSK(1)GYGFVHFETQEAAER	3	0.65158	2	1.109	1.164	1.041	0.826	0.895	0.965	0.811	0.0188644	1.009	1.099	1.034	0.96	0.949	0.98	1.099	1.059	1.007	0.86	0.943	0.985	0.881	0.054179
P11940	78	K	Polyadenylate-binding protein 1 OS=Homo sapiens OX=9606 GN=PABPC1 PE=1 SV=2	PABPC1	1	1.44442e-16	130.1	ALDTMNFDVIK(1)GK	3	-2.5068	3	1.077	1.157	1.074	0.893	0.875	0.923	0.813	0.0020436	1.009	1.099	1.034	0.96	0.949	0.98	1.067	1.053	1.039	0.93	0.922	0.942	0.884	0.00024104
P11940	299	K	Polyadenylate-binding protein 1 OS=Homo sapiens OX=9606 GN=PABPC1 PE=1 SV=2	PABPC1	1	1.46329e-20	121.41	YQGVNLYVK(1)NLDDGIDDER	3	4.2354	3	1.082	0.985	0.858	1.018	1.069	0.988	1.051	0.4904	1.009	1.099	1.034	0.96	0.949	0.98	1.072	0.896	0.83	1.06	1.126	1.008	1.142	0.17088
P11940	606	K	Polyadenylate-binding protein 1 OS=Homo sapiens OX=9606 GN=PABPC1 PE=1 SV=2	PABPC1	1	1.80549e-24	136.34	SK(1)VDEAVAVLQAHQAK	3	-1.3976	1	1.357	1.147	1.056	0.726	0.82	0.893	0.685	0.0167585	1.009	1.099	1.034	0.96	0.949	0.98	1.345	1.044	1.021	0.756	0.864	0.911	0.742	0.048384
P11940	324	K	Polyadenylate-binding protein 1 OS=Homo sapiens OX=9606 GN=PABPC1 PE=1 SV=2	PABPC1	1	0.000224788	64.26	EFSPFGTITSAK(1)VMMEGGR	3	-0.62665	1	1.014	0.999	0.901	1.105	0.883	1.099	1.059	0.5513	1.009	1.099	1.034	0.96	0.949	0.98	1.005	0.909	0.871	1.151	0.93	1.121	1.15	0.159599
P11940	229	K	Polyadenylate-binding protein 1 OS=Homo sapiens OX=9606 GN=PABPC1 PE=1 SV=2	PABPC1	1	0.0217494	44.847	VMTDESGK(1)SK	2	1.3482	1	1.143	1.051	0.974	0.924	0.89	1.017	0.894	0.1401	1.009	1.099	1.034	0.96	0.949	0.98	1.133	0.956	0.942	0.963	0.938	1.038	0.97	0.6938
P12004	248	K	Proliferating cell nuclear antigen OS=Homo sapiens OX=9606 GN=PCNA PE=1 SV=1	PCNA	1	2.06055e-06	93.348	IADMGHLK(1)YYLAPK	3	-0.73284	2	1.13	1.174	1.043	0.975	0.88	0.797	0.792	0.025743	1.004	0.985	0.985	1.002	0.919	0.995	1.125	1.192	1.059	0.973	0.958	0.801	0.809	0.039464
P12081	240	K	Histidine--tRNA ligase, cytoplasmic OS=Homo sapiens OX=9606 GN=HARS PE=1 SV=2	HARS	1	0.000221903	82.85	TICSSVDK(1)LDK	2	0.15171	1	1.229	1.259	1.212	0.705	0.768	0.827	0.622	0.00054407	1.063	1.094	1.063	0.902	0.939	0.961	1.156	1.151	1.14	0.782	0.818	0.861	0.714	0.0068577
P12081	443	K	Histidine--tRNA ligase, cytoplasmic OS=Homo sapiens OX=9606 GN=HARS PE=1 SV=2	HARS	1	0.0273575	81.296	AELLYK(1)K	2	-0.029843	1	1.079	1.178	0.97	0.863	0.949	0.962	0.86	0.085664	1.063	1.094	1.063	0.902	0.939	0.961	1.015	1.077	0.913	0.957	1.011	1.001	0.988	0.85434
P12081	499	K	Histidine--tRNA ligase, cytoplasmic OS=Homo sapiens OX=9606 GN=HARS PE=1 SV=2	HARS	1	2.82304e-06	110.08	REDLVEEIK(1)R	3	1.4647	2	0.966	0.967	0.896	1.1	0.977	1.095	1.121	0.070125	1.063	1.094	1.063	0.902	0.939	0.961	0.909	0.884	0.843	1.22	1.04	1.139	1.289	0.0078576
P12107	774	K	Collagen alpha-1(XI) chain OS=Homo sapiens OX=9606 GN=COL11A1 PE=1 SV=4	COL11A1	1	0.028866	57.532	GLK(1)GSK(1)GEK	2	-1.1199	1	0.962	0.95	0.916	1.091	1.085	0.995	1.121	0.026703
P12107	777	K	Collagen alpha-1(XI) chain OS=Homo sapiens OX=9606 GN=COL11A1 PE=1 SV=4	COL11A1	1	0.028866	57.532	GLK(1)GSK(1)GEK	2	-1.1199	1	0.962	0.95	0.916	1.091	1.085	0.995	1.121	0.026703
P12235	23	K	ADP/ATP translocase 1 OS=Homo sapiens OX=9606 GN=SLC25A4 PE=1 SV=4	SLC25A4	1	9.10873e-17	114.46	DFLAGGVAAAVSK(1)TAVAPIER	3	0.58726	1	0.646	1.257	0.83	0.963	1.134	1.17	1.195	0.35346	1.007	0.856	1.078	1.005	1.099	0.984	0.642	1.468	0.77	0.958	1.032	1.189	1.104	0.5681
P12236	163	K	ADP/ATP translocase 3 OS=Homo sapiens OX=9606 GN=SLC25A6 PE=1 SV=4	SLC25A6	1	0.00394605	64.64	GLGDCLVK(1)ITK	3	-3.0539	1	1.072	1.144	1.103	0.755	0.916	1.01	0.808	0.0656
P12236	147	K	ADP/ATP translocase 3 OS=Homo sapiens OX=9606 GN=SLC25A6 PE=1 SV=4	SLC25A6	1	0.000488439	78.529	LAADVGK(1)SGTER	2	0.83465	1	1.112	1.158	1.177	0.865	0.803	0.886	0.741	0.00091733
P12236	23	K	ADP/ATP translocase 3 OS=Homo sapiens OX=9606 GN=SLC25A6 PE=1 SV=4	SLC25A6	1	3.61074e-17	117.03	DFLAGGIAAAISK(1)TAVAPIER	3	0.61855	1	1.115			1.067		0.818	0.845
P12236	105	K	ADP/ATP translocase 3 OS=Homo sapiens OX=9606 GN=SLC25A6 PE=1 SV=4	SLC25A6	1	3.33141e-12	116	QIFLGGVDK(1)HTQFWR	3	1.3588	1	1.026	1.081	0.962	1.02	0.99	0.921	0.955	0.36976
P12268	238	K	Inosine-5'-monophosphate dehydrogenase 2 OS=Homo sapiens OX=9606 GN=IMPDH2 PE=1 SV=2	IMPDH2	1	1.48113e-05	94.538	DYPLASK(1)DAK	2	-0.73682	1	1.26	1.168	1.019	0.815	0.899	0.838	0.74	0.0122787	0.964	0.974	0.967	1.059	1.027	1.019	1.307	1.199	1.054	0.77	0.875	0.822	0.693	0.0073989
P12268	109	K	Inosine-5'-monophosphate dehydrogenase 2 OS=Homo sapiens OX=9606 GN=IMPDH2 PE=1 SV=2	IMPDH2	1	8.33586e-13	117.18	K(1)YEQGFITDPVVLSPK	4	-0.281	2	1.373	1.178	0.881	0.829	0.912	0.827	0.748	0.109884	0.964	0.974	0.967	1.059	1.027	1.019	1.424	1.209	0.911	0.783	0.888	0.812	0.701	0.066103
P12268	124	K	Inosine-5'-monophosphate dehydrogenase 2 OS=Homo sapiens OX=9606 GN=IMPDH2 PE=1 SV=2	IMPDH2	0.999999	0.000959251	60.621	KYEQGFITDPVVLSPK(1)DR	3	3.2055	1									0.964	0.974	0.967	1.059	1.027	1.019
P12268	208	K	Inosine-5'-monophosphate dehydrogenase 2 OS=Homo sapiens OX=9606 GN=IMPDH2 PE=1 SV=2	IMPDH2	1	6.6482e-35	148.44	GK(1)LPIVNEDDELVAIIAR	3	1.2702	1	0.985	1.128	0.992	0.901	1.093	0.902	0.933	0.40794	0.964	0.974	0.967	1.059	1.027	1.019	1.022	1.158	1.026	0.851	1.064	0.885	0.873	0.158979
P12268	293	K	Inosine-5'-monophosphate dehydrogenase 2 OS=Homo sapiens OX=9606 GN=IMPDH2 PE=1 SV=2	IMPDH2	1	9.45629e-46	161.04	DK(1)YPNLQVIGGNVVTAAQAK	3	2.7569	7	1.081	1.06	0.964	0.977	0.938	0.98	0.932	0.144296	0.964	0.974	0.967	1.059	1.027	1.019	1.121	1.088	0.997	0.923	0.913	0.962	0.873	0.024881
P12268	257	K	Inosine-5'-monophosphate dehydrogenase 2 OS=Homo sapiens OX=9606 GN=IMPDH2 PE=1 SV=2	IMPDH2	1	1.6642e-34	147.09	QLLCGAAIGTHEDDK(1)YR	3	-0.94074	3	1.289	1.071	1.041	0.873	0.879	0.847	0.764	0.0176604	0.964	0.974	0.967	1.059	1.027	1.019	1.337	1.1	1.077	0.824	0.856	0.831	0.715	0.0089827
P12268	242	K	Inosine-5'-monophosphate dehydrogenase 2 OS=Homo sapiens OX=9606 GN=IMPDH2 PE=1 SV=2	IMPDH2	1	1.28178e-40	164.53	K(1)QLLCGAAIGTHEDDKYR	3	-1.2407	3	1.194	1.123	1.295	0.794	0.765	0.828	0.661	0.00093913	0.964	0.974	0.967	1.059	1.027	1.019	1.239	1.153	1.339	0.75	0.745	0.813	0.619	0.00074118
P12270	124	K	Nucleoprotein TPR OS=Homo sapiens OX=9606 GN=TPR PE=1 SV=3	TPR	0.99999	0.0167806	56.205	TKEELEAEK(1)R	3	-0.97817	1	1.274	1.224	1.23	0.795	0.689	0.788	0.609	0.0004849	1.001	1.017	1.012	1.007	1.019	0.983	1.273	1.204	1.215	0.789	0.676	0.802	0.614	0.00101598
P12270	204	K	Nucleoprotein TPR OS=Homo sapiens OX=9606 GN=TPR PE=1 SV=3	TPR	1	0.0113008	60.157	TK(1)TDELLALGR	2	-0.21663	1	1.124	1.214	1.1	0.888	0.817	0.857	0.745	0.00157829	1.001	1.017	1.012	1.007	1.019	0.983	1.123	1.194	1.087	0.882	0.802	0.872	0.751	0.0021408
P12277	304	K	Creatine kinase B-type OS=Homo sapiens OX=9606 GN=CKB PE=1 SV=1	CKB	1	0.00286996	74.841	LPNLGK(1)HEK	3	0.29022	2	1.196	1.202	1.195	0.768	0.846	0.792	0.67	0.0050221	1.038	1.016	1.038	0.915	0.993	0.987	1.152	1.183	1.151	0.839	0.852	0.802	0.715	7.8911e-05
P12277	298	K	Creatine kinase B-type OS=Homo sapiens OX=9606 GN=CKB PE=1 SV=1	CKB	1	0.0202653	50.354	AGVHIK(1)LPNLGK	3	-0.49577	1									1.038	1.016	1.038	0.915	0.993	0.987
P12277	307	K	Creatine kinase B-type OS=Homo sapiens OX=9606 GN=CKB PE=1 SV=1	CKB	1	0.00025509	99.973	HEK(1)FSEVLK	2	0.1421	3	1.199	1.226	1.173	0.801	0.788	0.813	0.668	1.66443e-05	1.038	1.016	1.038	0.915	0.993	0.987	1.155	1.207	1.13	0.875	0.794	0.824	0.714	0.00059957
P12429	169	K	Annexin A3 OS=Homo sapiens OX=9606 GN=ANXA3 PE=1 SV=3	ANXA3	1	0.00605502	56.569	DESLK(1)VDEHLAK	3	-1.3803	1	1.078	0.92	0.816	1.136	1.051	0.999	1.132	0.21944	1.045	1.006	0.974	0.945	0.989	0.993	1.032	0.915	0.838	1.202	1.063	1.006	1.175	0.113539
P12429	138	K	Annexin A3 OS=Homo sapiens OX=9606 GN=ANXA3 PE=1 SV=3	ANXA3	1	1.52186e-50	192.21	K(1)SLGDDISSETSGDFR	2	-1.5352	1	1.115	1.144	1.044	0.928	0.865	0.904	0.817	0.0040404	1.045	1.006	0.974	0.945	0.989	0.993	1.067	1.137	1.072	0.982	0.875	0.91	0.845	0.0127789
P12429	293	K	Annexin A3 OS=Homo sapiens OX=9606 GN=ANXA3 PE=1 SV=3	ANXA3	1	5.24694e-05	85.554	K(1)HYGYSLYSAIK	3	0.78816	1	1.176	1.12	1.042	0.858	0.956	0.848	0.797	0.0119968	1.045	1.006	0.974	0.945	0.989	0.993	1.125	1.113	1.07	0.908	0.967	0.854	0.825	0.0076831
P12814	312	K	Alpha-actinin-1 OS=Homo sapiens OX=9606 GN=ACTN1 PE=1 SV=2	ACTN1	1	0.00579547	43.261	VPENTMHAMQQK(1)LEDFR	3	-0.57952	1	1.252	1.129	1.122	0.859	0.747	0.892	0.713	0.0062631	1.017	1	1.02	0.976	0.952	1.006	1.231	1.129	1.1	0.88	0.785	0.887	0.738	0.0042599
P12814	704	K	Alpha-actinin-1 OS=Homo sapiens OX=9606 GN=ACTN1 PE=1 SV=2	ACTN1	1	6.16265e-32	127.92	IDQLEGDHQLIQEALIFDNK(1)HTNYTMEHIR	5	1.8553	3	0.974	1.013	0.964	1.01	1.243	0.795	1.033	0.91302	1.017	1	1.02	0.976	0.952	1.006	0.958	1.013	0.945	1.035	1.306	0.79	1.074	0.7626
P12814	603	K	Alpha-actinin-1 OS=Homo sapiens OX=9606 GN=ACTN1 PE=1 SV=2	ACTN1	1	1.83684e-20	98.033	IVQTYHVNMAGTNPYTTITPQEINGK(1)WDHVR	4	2.1281	2	1.022	1.094	1.088	0.936	0.929	0.93	0.872	0.02506	1.017	1	1.02	0.976	0.952	1.006	1.005	1.094	1.067	0.959	0.976	0.924	0.903	0.027319
P12883	1895	K	Myosin-7 OS=Homo sapiens OX=9606 GN=MYH7 PE=1 SV=5	MYH7	1	0.000161352	72.359	RQAEEAEEQANTNLSK(1)FR	3	3.5748	2	1.148	0.963	0.936	0.791	0.912	1.25	0.969	0.77432	1.031	1.089	1.207	0.834	0.932	0.886	1.113	0.884	0.775	0.948	0.979	1.411	1.204	0.33778
P12883	1485	K	Myosin-7 OS=Homo sapiens OX=9606 GN=MYH7 PE=1 SV=5	MYH7	1	0.00264034	56.121	LK(1)NAYEESLEHLETFK	3	3.3566	1									1.031	1.089	1.207	0.834	0.932	0.886
P12956	605	K	X-ray repair cross-complementing protein 6 OS=Homo sapiens OX=9606 GN=XRCC6 PE=1 SV=2	XRCC6	1	1.81133e-05	89.624	QELLEALTK(1)HFQD	2	-1.7184	3	1.146	0.967	1.14	0.92	0.879	0.948	0.844	0.049903	0.993	0.987	0.971	0.953	1.001	0.976	1.154	0.98	1.174	0.965	0.878	0.971	0.851	0.073377
P12956	182	K	X-ray repair cross-complementing protein 6 OS=Homo sapiens OX=9606 GN=XRCC6 PE=1 SV=2	XRCC6	1	0.00246215	51.876	IMLFTNEDNPHGNDSAK(1)ASR	3	-3.1884	1	0.977	1.115	1.075	0.956	0.847	1.03	0.895	0.177836	0.993	0.987	0.971	0.953	1.001	0.976	0.984	1.13	1.107	1.003	0.846	1.055	0.902	0.25264
P12956	206	K	X-ray repair cross-complementing protein 6 OS=Homo sapiens OX=9606 GN=XRCC6 PE=1 SV=2	XRCC6	1	0.00635121	61.11	DTGIFLDLMHLK(1)K	3	1.0938	2	1.148	1.134	1.004	1.012	0.91	0.791	0.826	0.079164	0.993	0.987	0.971	0.953	1.001	0.976	1.156	1.149	1.034	1.062	0.909	0.81	0.833	0.095561
P12956	582	K	X-ray repair cross-complementing protein 6 OS=Homo sapiens OX=9606 GN=XRCC6 PE=1 SV=2	XRCC6	1	0.00784535	56.551	FTVPMLK(1)EACR	3	-1.0586	1	1.022	1.214	0.824	0.955	0.899	1.087	0.961	0.82026	0.993	0.987	0.971	0.953	1.001	0.976	1.029	1.23	0.849	1.002	0.898	1.114	0.97	0.86062
P12956	565	K	X-ray repair cross-complementing protein 6 OS=Homo sapiens OX=9606 GN=XRCC6 PE=1 SV=2	XRCC6	1	9.36183e-06	90.707	VEYSEEELK(1)THISK	3	-0.33003	1	1.291	0.991	1.188	0.737	0.826	0.966	0.729	0.045921	0.993	0.987	0.971	0.953	1.001	0.976	1.3	1.004	1.223	0.773	0.825	0.99	0.734	0.04522
P12956	114	K	X-ray repair cross-complementing protein 6 OS=Homo sapiens OX=9606 GN=XRCC6 PE=1 SV=2	XRCC6	1	8.16604e-12	115.8	NIYVLQELDNPGAK(1)R	2	-0.81023	2	1.051	1.152	1.067	0.864	0.929	0.938	0.835	0.009457	0.993	0.987	0.971	0.953	1.001	0.976	1.058	1.167	1.099	0.907	0.928	0.961	0.841	0.006496
P12956	591	K	X-ray repair cross-complementing protein 6 OS=Homo sapiens OX=9606 GN=XRCC6 PE=1 SV=2	XRCC6	1	0.000447729	100.88	AYGLK(1)SGLK	3	0.061641	4	1.266	1.239	1.22	0.773	0.784	0.719	0.611	6.4443e-05	0.993	0.987	0.971	0.953	1.001	0.976	1.275	1.255	1.256	0.811	0.783	0.737	0.616	6.4326e-05
P12956	596	K	X-ray repair cross-complementing protein 6 OS=Homo sapiens OX=9606 GN=XRCC6 PE=1 SV=2	XRCC6	1	0.000158615	91.62	K(1)QELLEALTK	3	-0.38309	2	1.396	1.248	1.006	0.84	0.726	0.784	0.644	0.014544	0.993	0.987	0.971	0.953	1.001	0.976	1.406	1.264	1.036	0.881	0.725	0.803	0.65	0.015738
P12956	556	K	X-ray repair cross-complementing protein 6 OS=Homo sapiens OX=9606 GN=XRCC6 PE=1 SV=2	XRCC6	1	0.00108457	70.089	RPK(1)VEYSEEELK	3	0.57571	1	1.048	1.191	1.128	1.02	0.803	0.811	0.782	0.044318	0.993	0.987	0.971	0.953	1.001	0.976	1.055	1.207	1.162	1.07	0.802	0.831	0.789	0.07026
P12956	317	K	X-ray repair cross-complementing protein 6 OS=Homo sapiens OX=9606 GN=XRCC6 PE=1 SV=2	XRCC6	1	3.25138e-47	177.41	TFNTSTGGLLLPSDTK(1)R	2	0.72348	2	1.046	1.101	1.106	0.959	0.881	0.907	0.844	0.0052387	0.993	0.987	0.971	0.953	1.001	0.976	1.053	1.116	1.139	1.006	0.88	0.929	0.851	0.023295
P12956	461	K	X-ray repair cross-complementing protein 6 OS=Homo sapiens OX=9606 GN=XRCC6 PE=1 SV=2	XRCC6	1	0.010611	48.568	IMATPEQVGK(1)MK	3	-3.1236	1	1.124	1.071	1.02	0.906	0.962	0.917	0.866	0.0128995	0.993	0.987	0.971	0.953	1.001	0.976	1.132	1.085	1.05	0.951	0.961	0.94	0.873	0.003957
P12956	338	K	X-ray repair cross-complementing protein 6 OS=Homo sapiens OX=9606 GN=XRCC6 PE=1 SV=2	XRCC6	1	2.26681e-05	88.009	QIILEKEETEELK(1)R	3	-0.023105	1	1.235	1.029	0.871	0.953	0.958	0.953	0.914	0.50966	0.993	0.987	0.971	0.953	1.001	0.976	1.244	1.043	0.897	1	0.957	0.976	0.921	0.52228
P12956	100	K	X-ray repair cross-complementing protein 6 OS=Homo sapiens OX=9606 GN=XRCC6 PE=1 SV=2	XRCC6	1	6.9673e-37	153.06	NSVNFK(1)NIYVLQELDNPGAK	3	2.013	2	1.086	1.157	0.969	0.938	0.96	0.89	0.868	0.069177	0.993	0.987	0.971	0.953	1.001	0.976	1.094	1.172	0.998	0.984	0.959	0.912	0.875	0.062557
P12956	297	K	X-ray repair cross-complementing protein 6 OS=Homo sapiens OX=9606 GN=XRCC6 PE=1 SV=2	XRCC6	1	0.00251779	81.92	ETNEPVK(1)TK	2	0.61372	1	1.108	1.144	1.071	0.904	0.932	0.84	0.805	0.0039026	0.993	0.987	0.971	0.953	1.001	0.976	1.116	1.159	1.103	0.949	0.931	0.861	0.811	0.0032581
P13010	274	K	X-ray repair cross-complementing protein 5 OS=Homo sapiens OX=9606 GN=XRCC5 PE=1 SV=3	XRCC5	1	0.00059044	99.5	K(1)TWTVVDAK	2	0.41547	1	1.075	1.289	1.119	0.87	0.896	0.751	0.723	0.0138397	1.026	1.025	0.982	1.012	1.028	0.989	1.048	1.258	1.14	0.86	0.872	0.759	0.723	0.0092791
P13010	565	K	X-ray repair cross-complementing protein 5 OS=Homo sapiens OX=9606 GN=XRCC5 PE=1 SV=3	XRCC5	1	9.81251e-65	188.24	DQVTAQEIFQDNHEDGPTAK(1)K	4	-1.0995	2	1.05	1.027	0.991	0.91	1.004	1.017	0.955	0.29736	1.026	1.025	0.982	1.012	1.028	0.989	1.023	1.002	1.009	0.899	0.977	1.028	0.957	0.37086
P13010	282	K	X-ray repair cross-complementing protein 5 OS=Homo sapiens OX=9606 GN=XRCC5 PE=1 SV=3	XRCC5	1	1.70854e-05	93.348	TWTVVDAK(1)TLK	2	-0.13342	2	1.115	1.248	1.159	0.841	0.809	0.828	0.704	0.00055685	1.026	1.025	0.982	1.012	1.028	0.989	1.087	1.218	1.18	0.831	0.787	0.837	0.704	0.00086214
P13010	332	K	X-ray repair cross-complementing protein 5 OS=Homo sapiens OX=9606 GN=XRCC5 PE=1 SV=3	XRCC5	1	0.000313181	108.7	VDEEQMK(1)YK	2	-0.65455	4	1.142	1.265	1.16	0.834	0.796	0.805	0.683	0.00039727	1.026	1.025	0.982	1.012	1.028	0.989	1.113	1.234	1.181	0.824	0.774	0.814	0.684	0.00043666
P13010	543	K	X-ray repair cross-complementing protein 5 OS=Homo sapiens OX=9606 GN=XRCC5 PE=1 SV=3	XRCC5	1	0.000116802	90.05	TLFPLIEAK(1)K	3	0.6811	1	1.07	1.14	0.974	0.893	0.952	0.971	0.884	0.080817	1.026	1.025	0.982	1.012	1.028	0.989	1.043	1.112	0.992	0.882	0.926	0.982	0.887	0.056824
P13010	665	K	X-ray repair cross-complementing protein 5 OS=Homo sapiens OX=9606 GN=XRCC5 PE=1 SV=3	XRCC5	1	1.08883e-05	126.19	ALQEK(1)VEIK	3	0.80621	2	1.179	1.225	1.095	0.844	0.806	0.852	0.715	0.00083951	1.026	1.025	0.982	1.012	1.028	0.989	1.149	1.195	1.115	0.834	0.784	0.861	0.717	0.00060432
P13010	702	K	X-ray repair cross-complementing protein 5 OS=Homo sapiens OX=9606 GN=XRCC5 PE=1 SV=3	XRCC5	1	2.47498e-13	118.52	EEASGSSVTAEEAK(1)K	3	0.9333	1	1.13	0.923	1.157	0.93	0.885	0.975	0.869	0.151984	1.026	1.025	0.982	1.012	1.028	0.989	1.101	0.9	1.178	0.919	0.861	0.986	0.87	0.2092
P13010	481	K	X-ray repair cross-complementing protein 5 OS=Homo sapiens OX=9606 GN=XRCC5 PE=1 SV=3	XRCC5	1	2.31115e-55	180.78	TDTLEDLFPTTK(1)IPNPR	2	0.053757	2	1.263	1.195	1.121	0.782	0.773	0.866	0.676	0.00143616	1.026	1.025	0.982	1.012	1.028	0.989	1.231	1.166	1.142	0.773	0.752	0.876	0.678	0.00169918
P13010	265	K	X-ray repair cross-complementing protein 5 OS=Homo sapiens OX=9606 GN=XRCC5 PE=1 SV=3	XRCC5	1	3.40084e-06	95.273	IAAYK(1)SILQER	2	0.17091	4	1.191	1.265	1.087	0.755	0.933	0.769	0.693	0.0103022	1.026	1.025	0.982	1.012	1.028	0.989	1.161	1.234	1.107	0.746	0.908	0.778	0.694	0.0055418
P13010	144	K	X-ray repair cross-complementing protein 5 OS=Homo sapiens OX=9606 GN=XRCC5 PE=1 SV=3	XRCC5	1	0.000129848	76.82	FSK(1)SQLDIIIHSLK	3	-1.2964	1	1.035	0.882	0.999	0.827	1.274	0.983	1.058	0.76848	1.026	1.025	0.982	1.012	1.028	0.989	1.009	0.86	1.017	0.817	1.239	0.994	1.057	0.75726
P13010	648	K	X-ray repair cross-complementing protein 5 OS=Homo sapiens OX=9606 GN=XRCC5 PE=1 SV=3	XRCC5	1	0.000650302	79.639	EEAIK(1)FSEEQR	2	-0.1614	2	1.147	1.108	0.968	0.943	0.923	0.912	0.862	0.050219	1.026	1.025	0.982	1.012	1.028	0.989	1.118	1.081	0.986	0.932	0.898	0.922	0.864	0.020819
P13010	338	K	X-ray repair cross-complementing protein 5 OS=Homo sapiens OX=9606 GN=XRCC5 PE=1 SV=3	XRCC5	1	1.85693e-21	143.93	SEGK(1)CFSVLGFCK	2	-0.9506	2	1.196	1.159	1.121	0.845	0.81	0.868	0.726	0.00030437	1.026	1.025	0.982	1.012	1.028	0.989	1.166	1.131	1.142	0.835	0.788	0.878	0.727	0.00060111
P13010	532	K	X-ray repair cross-complementing protein 5 OS=Homo sapiens OX=9606 GN=XRCC5 PE=1 SV=3	XRCC5	1	0.00209345	78.513	SQIPLSK(1)IK	3	-0.40356	2	1.097	1.09	1.052	0.921	0.904	0.936	0.852	0.00063608	1.026	1.025	0.982	1.012	1.028	0.989	1.069	1.063	1.071	0.91	0.879	0.946	0.854	0.0176617
P13073	53	K	Cytochrome c oxidase subunit 4 isoform 1, mitochondrial OS=Homo sapiens OX=9606 GN=COX4I1 PE=1 SV=1	COX4I1	1	1.69654e-05	71.601	DHPLPEVAHVK(1)HLSASQK	5	-1.0296	1	1.081	0.87	1.06	0.723	1.128	1.138	0.993	0.89212	1.004	1.001	1.023	0.98	0.987	1.001	1.077	0.869	1.036	0.738	1.143	1.137	1.012	0.9829
P13489	226	K	Ribonuclease inhibitor OS=Homo sapiens OX=9606 GN=RNH1 PE=1 SV=2	RNH1	1	0.000826096	71.031	DLCGIVASK(1)ASLR	3	-0.65829	2	1.021	1.101	1.008	0.943	0.919	1.009	0.917	0.092065	0.997	1.018	0.975	0.992	1.025	1.01	1.024	1.082	1.034	0.951	0.897	0.999	0.907	0.049724
P13489	195	K	Ribonuclease inhibitor OS=Homo sapiens OX=9606 GN=RNH1 PE=1 SV=2	RNH1	1	1.81049e-18	124.25	VLCQGLK(1)DSPCQLEALK	3	0.15686	2	1.15	1.165	1.099	0.876	0.87	0.84	0.757	0.00022234	0.997	1.018	0.975	0.992	1.025	1.01	1.153	1.144	1.127	0.883	0.849	0.832	0.749	0.00010083
P13639	572	K	Elongation factor 2 OS=Homo sapiens OX=9606 GN=EEF2 PE=1 SV=4	EEF2	1	0.00190047	88.155	K(1)SDPVVSYR	2	0.54913	1	1.181	1.249	1.175	0.873	0.76	0.762	0.664	0.00117876	1.007	0.97	0.973	0.999	1.004	1.006	1.173	1.288	1.208	0.874	0.757	0.757	0.651	0.00146046
P13639	571	K	Elongation factor 2 OS=Homo sapiens OX=9606 GN=EEF2 PE=1 SV=4	EEF2	1	2.34862e-21	143.98	DLEEDHACIPIK(1)K	2	-1.1012	3	1.238	1.168	1.073	0.88	0.818	0.823	0.725	0.0025381	1.007	0.97	0.973	0.999	1.004	1.006	1.229	1.204	1.103	0.881	0.815	0.818	0.711	0.0012241
P13639	32	K	Elongation factor 2 OS=Homo sapiens OX=9606 GN=EEF2 PE=1 SV=4	EEF2	1	1.08657e-31	131.33	NMSVIAHVDHGK(1)STLTDSLVCK	4	-1.6396	4	1.163	1.159	1.105	0.743	1.072	0.758	0.751	0.12916	1.007	0.97	0.973	0.999	1.004	1.006	1.155	1.195	1.136	0.744	1.068	0.753	0.736	0.115037
P13639	239	K	Elongation factor 2 OS=Homo sapiens OX=9606 GN=EEF2 PE=1 SV=4	EEF2	1	2.26993e-16	128.74	FAAK(1)GEGQLGPAER	2	0.25176	1	1.177	1.226	0.994	0.931	0.795	0.877	0.766	0.028702	1.007	0.97	0.973	0.999	1.004	1.006	1.169	1.264	1.022	0.932	0.792	0.872	0.751	0.02188
P13639	386	K	Elongation factor 2 OS=Homo sapiens OX=9606 GN=EEF2 PE=1 SV=4	EEF2	1	4.59207e-10	92.01	YRCELLYEGPPDDEAAMGIK(1)SCDPK	3	1.5354	4	1.188	1.108	1.142	0.871	0.815	0.876	0.745	0.00066219	1.007	0.97	0.973	0.999	1.004	1.006	1.18	1.142	1.174	0.872	0.812	0.871	0.731	0.00025828
P13639	638	K	Elongation factor 2 OS=Homo sapiens OX=9606 GN=EEF2 PE=1 SV=4	EEF2	1	3.86175e-22	149	YLAEK(1)YEWDVAEAR	2	-0.23815	2	1.101	1.209	1.193	0.739	0.885	0.873	0.713	0.0062816	1.007	0.97	0.973	0.999	1.004	1.006	1.093	1.246	1.226	0.74	0.881	0.868	0.698	0.0065358
P13639	438	K	Elongation factor 2 OS=Homo sapiens OX=9606 GN=EEF2 PE=1 SV=4	EEF2	1	0.00241873	73.273	IMGPNYTPGK(1)K	2	-1.2612	2	1.185	1.213	1.006	0.835	0.903	0.856	0.762	0.0131379	1.007	0.97	0.973	0.999	1.004	1.006	1.177	1.251	1.034	0.836	0.899	0.851	0.747	0.0086759
P13639	258	K	Elongation factor 2 OS=Homo sapiens OX=9606 GN=EEF2 PE=1 SV=4	EEF2	0.999999	0.0140759	71.614	KVEDMMK(1)K	3	0.41566	1	1.263	1.205	1.081	0.87	0.809	0.772	0.691	0.0030626	1.007	0.97	0.973	0.999	1.004	1.006	1.254	1.242	1.111	0.871	0.806	0.767	0.678	0.00191957
P13639	445	K	Elongation factor 2 OS=Homo sapiens OX=9606 GN=EEF2 PE=1 SV=4	EEF2	1	2.52472e-06	95.417	EDLYLK(1)PIQR	2	-0.56935	4	1.273	1.124	1.01	0.93	0.798	0.865	0.761	0.027938	1.007	0.97	0.973	0.999	1.004	1.006	1.264	1.159	1.038	0.931	0.795	0.86	0.747	0.0164394
P13639	42	K	Elongation factor 2 OS=Homo sapiens OX=9606 GN=EEF2 PE=1 SV=4	EEF2	1	9.85661e-19	123.14	STLTDSLVCK(1)AGIIASAR	3	-0.75599	1	1.002	0.927	1.073	0.922	0.997	1.08	0.999	0.9843	1.007	0.97	0.973	0.999	1.004	1.006	0.995	0.956	1.103	0.923	0.993	1.074	0.979	0.74526
P13639	308	K	Elongation factor 2 OS=Homo sapiens OX=9606 GN=EEF2 PE=1 SV=4	EEF2	1	2.44737e-07	126.19	VFDAIMNFK(1)K	3	-1.5595	4	1.265	1.278	1.241	0.708	0.75	0.758	0.586	1.9885e-05	1.007	0.97	0.973	0.999	1.004	1.006	1.256	1.318	1.275	0.709	0.747	0.753	0.574	1.97329e-05
P13639	439	K	Elongation factor 2 OS=Homo sapiens OX=9606 GN=EEF2 PE=1 SV=4	EEF2	0.999999	0.00104016	75.89	K(1)EDLYLKPIQR	3	0.17229	1	1.291	1.146	1.093	0.848	0.777	0.844	0.699	0.0033781	1.007	0.97	0.973	0.999	1.004	1.006	1.282	1.181	1.123	0.849	0.774	0.839	0.687	0.00147896
P13639	598	K	Elongation factor 2 OS=Homo sapiens OX=9606 GN=EEF2 PE=1 SV=4	EEF2	1	0.00821099	92.47	SPNK(1)HNR	3	2.5191	4	1.485	1.44	1.478	0.489	0.558	0.55	0.363	1.94153e-05	1.007	0.97	0.973	0.999	1.004	1.006	1.475	1.485	1.519	0.489	0.556	0.547	0.355	1.75171e-05
P13639	648	K	Elongation factor 2 OS=Homo sapiens OX=9606 GN=EEF2 PE=1 SV=4	EEF2	1	0.00176245	54.225	K(1)IWCFGPDGTGPNILTDITK	3	-0.54051	1	1.032	1.16	0.9	0.933	0.901	1.073	0.94	0.54936	1.007	0.97	0.973	0.999	1.004	1.006	1.025	1.196	0.925	0.934	0.897	1.067	0.921	0.43392
P13639	275	K	Elongation factor 2 OS=Homo sapiens OX=9606 GN=EEF2 PE=1 SV=4	EEF2	1	1.71083e-06	102.33	FSK(1)SATSPEGK	3	0.13997	3	1.142	1.156	1.09	0.918	0.842	0.853	0.771	0.0012969	1.007	0.97	0.973	0.999	1.004	1.006	1.134	1.192	1.12	0.919	0.839	0.848	0.756	0.00125632
P13639	235	K	Elongation factor 2 OS=Homo sapiens OX=9606 GN=EEF2 PE=1 SV=4	EEF2	1	0.00158703	64.104	QFAEMYVAK(1)FAAK	3	0.66707	1	1.281	1.193	1.179	0.672	1.044	0.632	0.643	0.043344	1.007	0.97	0.973	0.999	1.004	1.006	1.272	1.23	1.212	0.673	1.04	0.628	0.63	0.091537
P13667	362	K	Protein disulfide-isomerase A4 OS=Homo sapiens OX=9606 GN=PDIA4 PE=1 SV=2	PDIA4	1	1.5365e-07	82.877	VSQGQLVVMQPEK(1)FQSK	3	3.9857	6	1.011	1.087	1.012	0.973	0.936	0.981	0.929	0.059779	1.003	0.957	0.967	1.007	1.028	1.015	1.008	1.136	1.047	0.966	0.911	0.967	0.891	0.047443
P13667	245	K	Protein disulfide-isomerase A4 OS=Homo sapiens OX=9606 GN=PDIA4 PE=1 SV=2	PDIA4	1	0.00156679	71.976	VDATAETDLAK(1)R	2	-1.4959	1									1.003	0.957	0.967	1.007	1.028	1.015
P13667	485	K	Protein disulfide-isomerase A4 OS=Homo sapiens OX=9606 GN=PDIA4 PE=1 SV=2	PDIA4	1	0.0313532	40.547	K(1)FAMEPEEFDSDTLR	2	-0.47608	1	1.246	1.081	0.945	0.921	0.876	0.93	0.833	0.098022	1.003	0.957	0.967	1.007	1.028	1.015	1.242	1.13	0.977	0.915	0.852	0.916	0.801	0.042101
P13667	211	K	Protein disulfide-isomerase A4 OS=Homo sapiens OX=9606 GN=PDIA4 PE=1 SV=2	PDIA4	1	0.0187693	76.228	K(1)LAPEYEK	2	1.0606	1	1.157	1.135	1.154	0.761	0.879	0.914	0.741	0.032623	1.003	0.957	0.967	1.007	1.028	1.015	1.154	1.186	1.193	0.756	0.855	0.9	0.711	0.0028561
P13674	157	K	Prolyl 4-hydroxylase subunit alpha-1 OS=Homo sapiens OX=9606 GN=P4HA1 PE=1 SV=2	P4HA1	1	0.00334248	72.607	GNLPGVK(1)HK	3	1.6583	1	1.207	1.327	1.101	0.833	0.787	0.745	0.651	0.0024218	1.071	1.046	1.029	0.948	0.968	0.911	1.127	1.269	1.07	0.879	0.813	0.818	0.724	0.0047033
P13693	112	K	Translationally-controlled tumor protein OS=Homo sapiens OX=9606 GN=TPT1 PE=1 SV=1	TPT1	1	7.66765e-12	109	VK(1)PFMTGAAEQIK	3	-0.30187	2	1.17	1.121	0.845	0.864	0.861	1.14	0.914	0.55348	1.011	0.996	1.04	0.964	0.995	0.945	1.157	1.126	0.812	0.896	0.865	1.206	0.959	0.80336
P13693	93	K	Translationally-controlled tumor protein OS=Homo sapiens OX=9606 GN=TPT1 PE=1 SV=1	TPT1	1	0.036559	50.127	YIK(1)DYMK	3	-0.99502	2	1.168	1.293	1.177	0.815	0.733	0.814	0.649	0.00084151	1.011	0.996	1.04	0.964	0.995	0.945	1.155	1.298	1.132	0.845	0.737	0.861	0.681	0.0041006
P13693	97	K	Translationally-controlled tumor protein OS=Homo sapiens OX=9606 GN=TPT1 PE=1 SV=1	TPT1	1	0.018343	86.136	DYMK(1)SIK	2	1.2017	2	1.075	1.128	1.056	0.874	0.924	0.943	0.841	0.0045005	1.011	0.996	1.04	0.964	0.995	0.945	1.063	1.133	1.015	0.907	0.929	0.998	0.883	0.043856
P13693	102	K	Translationally-controlled tumor protein OS=Homo sapiens OX=9606 GN=TPT1 PE=1 SV=1	TPT1	1	0.0113213	66.267	GK(1)LEEQRPER	2	0.065407	2	1.159	1.183	1.087	0.839	0.819	0.914	0.75	0.0023562	1.011	0.996	1.04	0.964	0.995	0.945	1.146	1.188	1.045	0.87	0.823	0.967	0.787	0.0168351
P13693	19	K	Translationally-controlled tumor protein OS=Homo sapiens OX=9606 GN=TPT1 PE=1 SV=1	TPT1	1	4.52101e-12	109.79	DLISHDEMFSDIYK(1)IR	3	-0.77525	2	1.223	1.132	0.99	0.764	0.906	0.984	0.793	0.073642	1.011	0.996	1.04	0.964	0.995	0.945	1.21	1.137	0.952	0.793	0.911	1.041	0.832	0.157375
P13716	213	K	Delta-aminolevulinic acid dehydratase OS=Homo sapiens OX=9606 GN=ALAD PE=1 SV=1	ALAD	1	0.0254988	51.771	DAAK(1)SSPAFGDR	2	-2.4514	1	1.16	1.085	1.105	0.772	1.072	0.806	0.791	0.079862
P13797	545	K	Plastin-3 OS=Homo sapiens OX=9606 GN=PLS3 PE=1 SV=4	PLS3	1	0.00353924	68.355	STSIQSFK(1)DK	3	0.5083	1	1.084	1.161	1.119	0.784	0.886	0.966	0.784	0.0178752	1.009	0.962	1.003	1.012	1.012	1.026	1.074	1.207	1.116	0.775	0.875	0.942	0.763	0.0148558
P13797	582	K	Plastin-3 OS=Homo sapiens OX=9606 GN=PLS3 PE=1 SV=4	PLS3	1	6.85689e-12	113.4	SGNLTEDDK(1)HNNAK	4	1.7256	2	1.426	1.074	0.924	0.842	0.925	0.809	0.752	0.113002	1.009	0.962	1.003	1.012	1.012	1.026	1.413	1.116	0.921	0.832	0.914	0.788	0.734	0.08762
P13797	459	K	Plastin-3 OS=Homo sapiens OX=9606 GN=PLS3 PE=1 SV=4	PLS3	1	1.60478e-21	147.7	K(1)LENCNYAVELGK	2	-0.43789	2	1.298	1.312	1.233	0.75	0.686	0.722	0.562	5.8332e-05	1.009	0.962	1.003	1.012	1.012	1.026	1.286	1.364	1.229	0.741	0.678	0.704	0.547	0.000104761
P13797	335	K	Plastin-3 OS=Homo sapiens OX=9606 GN=PLS3 PE=1 SV=4	PLS3	1	0.000411278	65.924	IDINMSGFNETDDLK(1)R	2	-0.24329	1	1.427	1.017	1.15	0.725	0.724	0.957	0.669	0.041976	1.009	0.962	1.003	1.012	1.012	1.026	1.414	1.057	1.147	0.716	0.715	0.933	0.653	0.0263
P13797	611	K	Plastin-3 OS=Homo sapiens OX=9606 GN=PLS3 PE=1 SV=4	PLS3	1	2.01552e-05	86.803	VYALPEDLVEVK(1)PK	3	-1.9511	1	1.283	1.054	0.926	1.036	0.917	0.782	0.838	0.23616	1.009	0.962	1.003	1.012	1.012	1.026	1.272	1.096	0.923	1.024	0.906	0.762	0.818	0.188917
P13797	471	K	Plastin-3 OS=Homo sapiens OX=9606 GN=PLS3 PE=1 SV=4	PLS3	1	2.23866e-09	102.57	LENCNYAVELGK(1)HPAK	3	-0.9762	3	1.159	1.172	1.043	0.87	0.883	0.873	0.778	0.021799	1.009	0.962	1.003	1.012	1.012	1.026	1.149	1.218	1.04	0.86	0.873	0.851	0.758	0.0041973
P13797	91	K	Plastin-3 OS=Homo sapiens OX=9606 GN=PLS3 PE=1 SV=4	PLS3	1	0.0235859	56.548	SSDIAK(1)TFR	2	0.37132	1	1.232	1.217	1.374	0.845	0.629	0.703	0.569	0.0038023	1.009	0.962	1.003	1.012	1.012	1.026	1.221	1.265	1.37	0.835	0.622	0.685	0.555	0.0030965
P13797	300	K	Plastin-3 OS=Homo sapiens OX=9606 GN=PLS3 PE=1 SV=4	PLS3	1	2.01021e-05	81.656	DSK(1)AYFHLLNQIAPK	3	-2.1677	1	1.048	1.129	1.011	0.917	0.968	0.928	0.882	0.026918	1.009	0.962	1.003	1.012	1.012	1.026	1.039	1.174	1.008	0.906	0.957	0.904	0.859	0.040317
P13804	206	K	Electron transfer flavoprotein subunit alpha, mitochondrial OS=Homo sapiens OX=9606 GN=ETFA PE=1 SV=1	ETFA	1	0.0268158	45.825	LTK(1)SDRPELTGAK	3	-1.3364	1	1.011	1.132	0.875	1.062	1.058	0.861	0.988	0.91542	1.009	0.936	0.978	1.052	1.026	1.034	1.002	1.209	0.895	1.01	1.031	0.833	0.925	0.5393
P13804	62	K	Electron transfer flavoprotein subunit alpha, mitochondrial OS=Homo sapiens OX=9606 GN=ETFA PE=1 SV=1	ETFA	1	3.11691e-06	111.79	CDK(1)VAQDLCK	2	-0.24785	1	1.065	1.126	1.122	0.847	0.893	0.946	0.811	0.0045564	1.009	0.936	0.978	1.052	1.026	1.034	1.056	1.203	1.147	0.805	0.87	0.915	0.76	0.006784
P13804	226	K	Electron transfer flavoprotein subunit alpha, mitochondrial OS=Homo sapiens OX=9606 GN=ETFA PE=1 SV=1	ETFA	1	0.0011857	90.05	GLK(1)SGENFK	3	-0.8329	2	1.071	0.988	0.991	1.055	0.935	0.96	0.967	0.4936	1.009	0.936	0.978	1.052	1.026	1.034	1.061	1.056	1.013	1.003	0.911	0.928	0.908	0.041958
P13861	243	K	cAMP-dependent protein kinase type II-alpha regulatory subunit OS=Homo sapiens OX=9606 GN=PRKAR2A PE=1 SV=2	PRKAR2A	1	0.0317528	62.107	IIVK(1)NNAK	2	-2.0858	1									0.982	1.006	0.971	0.968	1.011	1.021
P13861	379	K	cAMP-dependent protein kinase type II-alpha regulatory subunit OS=Homo sapiens OX=9606 GN=PRKAR2A PE=1 SV=2	PRKAR2A	1	0.0240089	45.433	LLGPCMDIMK(1)R	3	-1.2082	1	0.999	1.088	1.029	1.046	0.995	0.843	0.926	0.31108	0.982	1.006	0.971	0.968	1.011	1.021	1.017	1.082	1.06	1.081	0.984	0.826	0.915	0.30792
P13861	332	K	cAMP-dependent protein kinase type II-alpha regulatory subunit OS=Homo sapiens OX=9606 GN=PRKAR2A PE=1 SV=2	PRKAR2A	1	2.08452e-07	87.676	CHK(1)GQYFGELALVTNKPR	4	-0.42212	1	1.134	1.251	1.117	0.894	0.774	0.83	0.713	0.0034778	0.982	1.006	0.971	0.968	1.011	1.021	1.155	1.244	1.15	0.924	0.766	0.813	0.705	0.0044764
P13929	334	K	Beta-enolase OS=Homo sapiens OX=9606 GN=ENO3 PE=1 SV=5	ENO3	1	0.00581335	96.143	IAQAVEK(1)K	3	-0.094695	3	1.21	1.236	1.139	0.857	0.749	0.809	0.674	0.00100309	1.074	0.95	1.029	0.91	0.967	0.989	1.127	1.301	1.107	0.942	0.775	0.818	0.717	0.0126016
P13929	193	K	Beta-enolase OS=Homo sapiens OX=9606 GN=ENO3 PE=1 SV=5	ENO3	1	2.19202e-22	145	IGAEVYHHLK(1)GVIK	4	-0.86878	1	1.078	1.087	0.914	0.927	1.061	0.932	0.948	0.50918	1.074	0.95	1.029	0.91	0.967	0.989	1.004	1.144	0.888	1.019	1.097	0.942	1.007	0.90682
P13984	154	K	General transcription factor IIF subunit 2 OS=Homo sapiens OX=9606 GN=GTF2F2 PE=1 SV=2	GTF2F2	1	6.105e-28	135.21	VVTTNYK(1)PVANHQYNIEYER	3	-2.4166	1	1.053	1.099	0.98	0.83	1.044	0.994	0.916	0.30132	1.111	1.15	1.001	0.821	0.902	0.84	0.948	0.956	0.979	1.011	1.157	1.183	1.162	0.041497
P13987	90	K	CD59 glycoprotein OS=Homo sapiens OX=9606 GN=CD59 PE=1 SV=1	CD59	1	2.43074e-14	145.6	LRENELTYYCCK(1)K	4	-1.4178	7	1.337	1.204	1.178	0.755	0.78	0.745	0.613	0.00029813	1.086	0.866	1.04	1.03	1.067	1.007	1.231	1.39	1.133	0.733	0.731	0.74	0.587	0.0124032
P13987	66	K	CD59 glycoprotein OS=Homo sapiens OX=9606 GN=CD59 PE=1 SV=1	CD59	1	3.02442e-28	153.26	CWK(1)FEHCNFNDVTTR	3	-0.55561	3	1.054	1.114	1.098	0.914	0.952	0.867	0.837	0.0049035	1.086	0.866	1.04	1.03	1.067	1.007	0.971	1.286	1.056	0.887	0.892	0.861	0.797	0.119923
P13995	152	K	Bifunctional methylenetetrahydrofolate dehydrogenase/cyclohydrolase, mitochondrial OS=Homo sapiens OX=9606 GN=MTHFD2 PE=1 SV=2	MTHFD2	1	4.35884e-06	76.492	ICNAVSPDK(1)DVDGFHVINVGR	3	0.91216	1	1.101	1.073	0.923	0.945	0.975	0.983	0.937	0.33348	0.906	0.996	1.021	1.059	0.978	0.953	1.215	1.077	0.904	0.892	0.997	1.031	0.914	0.4279
P14174	78	K	Macrophage migration inhibitory factor OS=Homo sapiens OX=9606 GN=MIF PE=1 SV=4	MIF	1	3.24133e-08	103.83	SYSK(1)LLCGLLAER	3	-1.4983	5	0.961	0.987	0.895	1.056	1.071	1.03	1.11	0.028195	1.061	1.086	1.181	1.07	0.704	1.037	0.906	0.909	0.758	0.987	1.521	0.993	1.361	0.134942
P14314	464	K	Glucosidase 2 subunit beta OS=Homo sapiens OX=9606 GN=PRKCSH PE=1 SV=2	PRKCSH	1	0.00426744	53.255	FSAMK(1)YEQGTGCWQGPNR	3	1.526	1	0.983	0.938	0.936	1.088	0.996	1.058	1.1	0.036379	0.979	0.958	1.012	1.029	0.967	1.006	1.004	0.979	0.925	1.057	1.03	1.052	1.079	0.039263
P14314	149	K	Glucosidase 2 subunit beta OS=Homo sapiens OX=9606 GN=PRKCSH PE=1 SV=2	PRKCSH	1	0.00743235	91.867	ILIEDWK(1)K	2	0.014383	1	1.004	1.208	1.049	0.936	0.913	0.89	0.84	0.040996	0.979	0.958	1.012	1.029	0.967	1.006	1.026	1.261	1.037	0.91	0.944	0.885	0.824	0.052958
P14314	196	K	Glucosidase 2 subunit beta OS=Homo sapiens OX=9606 GN=PRKCSH PE=1 SV=2	PRKCSH	1	3.46316e-08	103.01	EQHQK(1)LWEEQLAAAK	3	1.0303	1	0.967	1.051	1.08	0.936	0.937	1.03	0.937	0.23052	0.979	0.958	1.012	1.029	0.967	1.006	0.988	1.097	1.067	0.91	0.969	1.024	0.921	0.149339
P14324	123	K	Farnesyl pyrophosphate synthase OS=Homo sapiens OX=9606 GN=FDPS PE=1 SV=4	FDPS	1	5.30312e-18	134.37	EVLEYNAIGGK(1)YNR	3	0.54997	4	1.03	1.131	1.085	0.92	0.913	0.92	0.848	0.026381	1.062	1.015	1.121	0.945	0.986	0.874	0.97	1.114	0.968	0.974	0.926	1.053	0.968	0.61814
P14384	338	K	Carboxypeptidase M OS=Homo sapiens OX=9606 GN=CPM PE=1 SV=2	CPM	1	0.0222333	72.138	K(1)HICPYR	3	0.46976	1	1.117	1.175	0.954	0.885	0.725	1.144	0.848	0.2902	0.836	0.991	0.934	1.116	1.12	1.039	1.336	1.186	1.021	0.793	0.647	1.101	0.717	0.11302
P14550	127	K	Alcohol dehydrogenase [NADP(+)] OS=Homo sapiens OX=9606 GN=AKR1A1 PE=1 SV=3	AKR1A1	1	2.19719e-22	129.85	GDNPFPK(1)NADGTICYDSTHYK	3	-1.2997	1	1.07	1.032	0.997	0.91	0.974	1.017	0.936	0.156382	1	1.047	0.985	1.027	1.035	1.02	1.07	0.986	1.012	0.886	0.941	0.997	0.92	0.116257
P14550	85	K	Alcohol dehydrogenase [NADP(+)] OS=Homo sapiens OX=9606 GN=AKR1A1 PE=1 SV=3	AKR1A1	1	0.000654178	57.197	LWNTK(1)HHPEDVEPALR	4	-1.9991	1	1.099	1.04	1.259	0.905	0.745	0.952	0.766	0.045598	1	1.047	0.985	1.027	1.035	1.02	1.099	0.993	1.278	0.881	0.72	0.933	0.752	0.056461
P14618	206	K	Pyruvate kinase PKM OS=Homo sapiens OX=9606 GN=PKM PE=1 SV=4	PKM	1	8.58956e-27	131.37	GADFLVTEVENGGSLGSK(1)K	3	-1.8372	3	1.067	0.979	1.017	0.972	0.998	0.967	0.959	0.195937	0.989	0.994	0.998	1.007	1.022	0.978	1.079	0.985	1.019	0.965	0.977	0.989	0.951	0.144076
P14618	305	K	Pyruvate kinase PKM OS=Homo sapiens OX=9606 GN=PKM PE=1 SV=4	PKM	1	1.84466e-09	99.711	GDLGIEIPAEK(1)VFLAQK	4	-0.2455	2	1.188	1.239	1.248	0.824	0.778	0.722	0.632	0.00036436	0.989	0.994	0.998	1.007	1.022	0.978	1.201	1.246	1.251	0.818	0.761	0.738	0.627	0.000142908
P14618	322	K	Pyruvate kinase PKM OS=Homo sapiens OX=9606 GN=PKM PE=1 SV=4	PKM	1	3.08728e-18	119.46	AGK(1)PVICATQMLESMIK	3	-0.95755	13	1.042	1.096	1.014	0.898	0.981	0.969	0.904	0.046977	0.989	0.994	0.998	1.007	1.022	0.978	1.054	1.103	1.016	0.892	0.96	0.991	0.896	0.048204
P14618	336	K	Pyruvate kinase PKM OS=Homo sapiens OX=9606 GN=PKM PE=1 SV=4	PKM	0.999977	0.00275286	48.623	AGKPVICATQMLESMIK(1)K	4	-0.092161	1	1.021	1.039	1.039	0.997	0.962	0.942	0.936	0.0195385	0.989	0.994	0.998	1.007	1.022	0.978	1.032	1.045	1.041	0.99	0.941	0.963	0.928	0.0078192
P14618	135	K	Pyruvate kinase PKM OS=Homo sapiens OX=9606 GN=PKM PE=1 SV=4	PKM	1	1.51966e-06	99.343	GSGTAEVELK(1)K	2	-0.36368	3	1.242	1.208	1.2	0.748	0.823	0.779	0.644	0.000119307	0.989	0.994	0.998	1.007	1.022	0.978	1.256	1.215	1.202	0.743	0.805	0.797	0.638	9.7172e-05
P14618	166	K	Pyruvate kinase PKM OS=Homo sapiens OX=9606 GN=PKM PE=1 SV=4	PKM	1	5.07956e-05	91.62	NICK(1)VVEVGSK	2	0.50394	1	0.947	0.909	0.846	1.055	1.13	1.113	1.221	0.0068425	0.989	0.994	0.998	1.007	1.022	0.978	0.958	0.914	0.848	1.048	1.106	1.138	1.21	0.0111628
P14618	162	K	Pyruvate kinase PKM OS=Homo sapiens OX=9606 GN=PKM PE=1 SV=4	PKM	1	4.98741e-08	101.53	CDENILWLDYK(1)NICK	3	0.16031	2	1.083	1.056	0.965	0.924	0.971	1.001	0.933	0.177878	0.989	0.994	0.998	1.007	1.022	0.978	1.095	1.062	0.967	0.918	0.95	1.024	0.926	0.194815
P14618	141	K	Pyruvate kinase PKM OS=Homo sapiens OX=9606 GN=PKM PE=1 SV=4	PKM	1	0.00031229	66.289	GATLK(1)ITLDNAYMEK	3	-1.4672	1									0.989	0.994	0.998	1.007	1.022	0.978
P14618	89	K	Pyruvate kinase PKM OS=Homo sapiens OX=9606 GN=PKM PE=1 SV=4	PKM	1	6.93067e-74	198.98	LNFSHGTHEYHAETIK(1)NVR	3	0.13963	3	1.092	1.163	1.112	0.727	1.068	0.839	0.782	0.08602	0.989	0.994	0.998	1.007	1.022	0.978	1.104	1.17	1.114	0.722	1.045	0.858	0.775	0.069856
P14618	66	K	Pyruvate kinase PKM OS=Homo sapiens OX=9606 GN=PKM PE=1 SV=4	PKM	1	0.00215973	71.976	EMIK(1)SGMNVAR	2	-1.485	2	1.095	1.161	1.069	0.866	0.851	0.957	0.804	0.007676	0.989	0.994	0.998	1.007	1.022	0.978	1.107	1.168	1.071	0.86	0.833	0.979	0.799	0.0149984
P14618	270	K	Pyruvate kinase PKM OS=Homo sapiens OX=9606 GN=PKM PE=1 SV=4	PKM	1	9.09828e-18	145.81	IISK(1)IENHEGVR	3	-3.3875	5	1.161	1.085	1.081	0.889	0.91	0.875	0.804	0.00108073	0.989	0.994	0.998	1.007	1.022	0.978	1.174	1.092	1.083	0.883	0.89	0.895	0.797	0.0128235
P14618	62	K	Pyruvate kinase PKM OS=Homo sapiens OX=9606 GN=PKM PE=1 SV=4	PKM	1	9.17187e-11	142.1	SVETLK(1)EMIK	3	-2.5116	9	1.152	1.177	1.108	0.861	0.836	0.865	0.745	0.000141117	0.989	0.994	0.998	1.007	1.022	0.978	1.165	1.184	1.11	0.855	0.818	0.884	0.739	0.0005218
P14618	247	K	Pyruvate kinase PKM OS=Homo sapiens OX=9606 GN=PKM PE=1 SV=4	PKM	1	0.000591397	99.439	K(1)ASDVHEVR	2	-0.29151	3	1.242	1.219	1.204	0.74	0.799	0.796	0.637	7.5106e-05	0.989	0.994	0.998	1.007	1.022	0.978	1.256	1.226	1.206	0.735	0.782	0.814	0.632	0.00013793
P14625	479	K	Endoplasmin OS=Homo sapiens OX=9606 GN=HSP90B1 PE=1 SV=1	HSP90B1	1	3.95766e-11	127.36	IADDK(1)YNDTFWK	2	-0.20176	1	1.53	1.133	1.114	0.624	0.836	0.763	0.589	0.0173238	1.002	0.976	0.976	1.027	1.008	1.004	1.527	1.161	1.141	0.608	0.829	0.76	0.574	0.0136815
P14625	161	K	Endoplasmin OS=Homo sapiens OX=9606 GN=HSP90B1 PE=1 SV=1	HSP90B1	1	1.94802e-17	143.93	EELVK(1)NLGTIAK	2	-1.6376	2	1.169	1.141	1.021	0.921	0.846	0.902	0.801	0.0107379	1.002	0.976	0.976	1.027	1.008	1.004	1.167	1.169	1.046	0.897	0.839	0.898	0.779	0.0044443
P14625	142	K	Endoplasmin OS=Homo sapiens OX=9606 GN=HSP90B1 PE=1 SV=1	HSP90B1	1	5.26218e-18	122.13	EK(1)NLLHVTDTGVGMTR	3	0.19678	4	1.231	1.207	1.144	0.703	0.883	0.831	0.675	0.0051554	1.002	0.976	0.976	1.027	1.008	1.004	1.229	1.237	1.172	0.685	0.876	0.828	0.657	0.0050614
P14625	95	K	Endoplasmin OS=Homo sapiens OX=9606 GN=HSP90B1 PE=1 SV=1	HSP90B1	1	0.00689557	63.073	LIINSLYK(1)NK	3	-1.9683	1									1.002	0.976	0.976	1.027	1.008	1.004
P14625	428	K	Endoplasmin OS=Homo sapiens OX=9606 GN=HSP90B1 PE=1 SV=1	HSP90B1	1	0.000158919	66.022	VFITDDFHDMMPK(1)YLNFVK	3	2.3929	1	1.056	1.194	1.021	0.836	1.023	0.869	0.834	0.078779	1.002	0.976	0.976	1.027	1.008	1.004	1.054	1.223	1.046	0.814	1.015	0.866	0.811	0.063901
P14625	168	K	Endoplasmin OS=Homo sapiens OX=9606 GN=HSP90B1 PE=1 SV=1	HSP90B1	1	1.36197e-08	103.01	NLGTIAK(1)SGTSEFLNK	3	0.92015	1	0.965	1.141	1.011	0.991	0.982	0.909	0.925	0.24974	1.002	0.976	0.976	1.027	1.008	1.004	0.963	1.169	1.036	0.965	0.974	0.905	0.898	0.160002
P14625	682	K	Endoplasmin OS=Homo sapiens OX=9606 GN=HSP90B1 PE=1 SV=1	HSP90B1	1	0.003571	62.454	DISTNYYASQK(1)K	3	-0.03817	1									1.002	0.976	0.976	1.027	1.008	1.004
P14625	356	K	Endoplasmin OS=Homo sapiens OX=9606 GN=HSP90B1 PE=1 SV=1	HSP90B1	1	3.63504e-13	131.66	EVEEDEYK(1)AFYK	2	1.4157	1	1.179	1.103	1.16	0.84	0.869	0.85	0.743	0.000184404	1.002	0.976	0.976	1.027	1.008	1.004	1.177	1.13	1.189	0.818	0.862	0.847	0.723	0.000120162
P14625	683	K	Endoplasmin OS=Homo sapiens OX=9606 GN=HSP90B1 PE=1 SV=1	HSP90B1	1	0.00150427	107.57	K(1)TFEINPR	3	-0.27938	2	1.282	1.15	1.135	0.793	0.839	0.8	0.682	0.00084038	1.002	0.976	0.976	1.027	1.008	1.004	1.279	1.178	1.163	0.772	0.832	0.797	0.663	0.00037526
P14625	493	K	Endoplasmin OS=Homo sapiens OX=9606 GN=HSP90B1 PE=1 SV=1	HSP90B1	1	0.00050497	63.436	EFGTNIK(1)LGVIEDHSNR	3	-0.18516	1	0.966	0.973	0.991	1.012	1.096	0.962	1.048	0.307	1.002	0.976	0.976	1.027	1.008	1.004	0.964	0.997	1.015	0.985	1.087	0.958	1.018	0.70552
P14635	408	K	G2/mitotic-specific cyclin-B1 OS=Homo sapiens OX=9606 GN=CCNB1 PE=1 SV=1	CCNB1	1	0.0172782	62.546	YATSK(1)HAK	3	-0.55315	1	1.239	1.045	1.137	0.808	0.932	0.839	0.754	0.0123583	1.03	1.051	1.027	0.971	0.979	0.975	1.203	0.994	1.107	0.832	0.952	0.861	0.801	0.031995
P14854	13	K	Cytochrome c oxidase subunit 6B1 OS=Homo sapiens OX=9606 GN=COX6B1 PE=1 SV=2	COX6B1	1	0.0167611	59.265	NYK(1)TAPFDSR	2	0.017163	1	1.152	1.137	1.142	0.95	0.729	0.89	0.749	0.065716	0.968	1.081	0.938	1.019	1.009	1.001	1.19	1.052	1.217	0.932	0.722	0.889	0.735	0.026277
P14866	538	K	Heterogeneous nuclear ribonucleoprotein L OS=Homo sapiens OX=9606 GN=HNRNPL PE=1 SV=2	HNRNPL	1	0.0390912	57.267	VFSGK(1)SER	2	0.46051	1	1.196	1.29	1.212	0.788	0.689	0.825	0.622	0.00126373	1.009	0.977	0.983	1	1.006	1.024	1.185	1.32	1.233	0.788	0.685	0.806	0.61	0.00115673
P14866	302	K	Heterogeneous nuclear ribonucleoprotein L OS=Homo sapiens OX=9606 GN=HNRNPL PE=1 SV=2	HNRNPL	1	1.37749e-28	120.27	NDQDTWDYTNPNLSGQGDPGSNPNK(1)R	3	-2.2805	1	1.208	1.187	1.09	0.932	0.841	0.742	0.722	0.0107957	1.009	0.977	0.983	1	1.006	1.024	1.197	1.215	1.109	0.932	0.836	0.725	0.708	0.0109757
P14866	493	K	Heterogeneous nuclear ribonucleoprotein L OS=Homo sapiens OX=9606 GN=HNRNPL PE=1 SV=2	HNRNPL	1	3.09391e-06	96.745	FSTPEQAAK(1)NR	2	-0.20525	2	1.081	1.192	1.217	0.849	0.746	0.914	0.719	0.0088635	1.009	0.977	0.983	1	1.006	1.024	1.071	1.22	1.238	0.849	0.742	0.893	0.704	0.0080822
P14866	475	K	Heterogeneous nuclear ribonucleoprotein L OS=Homo sapiens OX=9606 GN=HNRNPL PE=1 SV=2	HNRNPL	1	2.94686e-09	80.02	QPAIMPGQSYGLEDGSCSYK(1)DFSESR	3	4.4398	2	1.175	0.942	1.044	1.138	0.712	0.989	0.898	0.46964	1.009	0.977	0.983	1	1.006	1.024	1.165	0.964	1.062	1.138	0.708	0.966	0.881	0.3952
P14866	277	K	Heterogeneous nuclear ribonucleoprotein L OS=Homo sapiens OX=9606 GN=HNRNPL PE=1 SV=2	HNRNPL	1	8.43652e-41	137.42	LNVFK(1)NDQDTWDYTNPNLSGQGDPGSNPNK	3	3.1313	1	1.157	1.067	1.06	1.01	0.968	0.739	0.827	0.123677	1.009	0.977	0.983	1	1.006	1.024	1.147	1.092	1.078	1.01	0.962	0.722	0.812	0.109563
P14868	453	K	Aspartate--tRNA ligase, cytoplasmic OS=Homo sapiens OX=9606 GN=DARS PE=1 SV=2	DARS	1	0.00423267	77.288	IK(1)AYIDSFR	2	-1.856	1	1.22	1.204	1.119	0.784	0.851	0.822	0.693	0.00052044	0.979	0.998	1.013	1.009	1.017	1.023	1.246	1.206	1.105	0.777	0.837	0.804	0.68	0.00077548
P14868	338	K	Aspartate--tRNA ligase, cytoplasmic OS=Homo sapiens OX=9606 GN=DARS PE=1 SV=2	DARS	1	0.0020168	55.912	QFPCEPFK(1)FLEPTLR	3	-1.5948	1	1.025	1.135	1.056	0.933	0.952	0.899	0.866	0.0142577	0.979	0.998	1.013	1.009	1.017	1.023	1.047	1.137	1.042	0.925	0.936	0.879	0.849	0.0089441
P14868	451	K	Aspartate--tRNA ligase, cytoplasmic OS=Homo sapiens OX=9606 GN=DARS PE=1 SV=2	DARS	1	0.0144521	46.796	ALHHGIDLEK(1)IK	4	-0.96118	1	1.209	1.146	1.104	0.762	0.86	0.919	0.735	0.0069566	0.979	0.998	1.013	1.009	1.017	1.023	1.235	1.148	1.09	0.755	0.846	0.898	0.72	0.0061351
P14921	8	K	Protein C-ets-1 OS=Homo sapiens OX=9606 GN=ETS1 PE=1 SV=1	ETS1	1	1.79567e-14	129.38	AAVDLK(1)PTLTIIK	2	1.515	1
P14927	19	K	Cytochrome b-c1 complex subunit 7 OS=Homo sapiens OX=9606 GN=UQCRB PE=1 SV=2	UQCRB	1	7.56534e-06	98.04	K(1)WYYNAAGFNK	3	4.266	2	1.153	1.206	1.123	0.833	0.89	0.796	0.723	0.0010843	1.011	0.97	0.98	0.986	1.056	1.018	1.14	1.243	1.146	0.845	0.843	0.782	0.7	0.00070293
P15018	181	K	Leukemia inhibitory factor OS=Homo sapiens OX=9606 GN=LIF PE=1 SV=1	LIF	1	0.0210866	56.404	K(1)K(1)LGCQLLGK	2	1.1805	1	0.921	0.918	0.981	1.041	1.016	1.123	1.128	0.032063
P15018	182	K	Leukemia inhibitory factor OS=Homo sapiens OX=9606 GN=LIF PE=1 SV=1	LIF	1	0.0210866	56.404	K(1)K(1)LGCQLLGK	2	1.1805	1	0.921	0.918	0.981	1.041	1.016	1.123	1.128	0.032063
P15121	240	K	Aldose reductase OS=Homo sapiens OX=9606 GN=AKR1B1 PE=1 SV=3	AKR1B1	1	0.00106136	111.82	AIAAK(1)HNK	2	0.4976	2	1.205	1.297	1.144	0.849	0.71	0.795	0.646	0.0023202	0.909	0.895	0.982	1.134	1.103	1.106	1.326	1.449	1.165	0.749	0.644	0.719	0.536	0.00132395
P15121	90	K	Aldose reductase OS=Homo sapiens OX=9606 GN=AKR1B1 PE=1 SV=3	AKR1B1	1	0.000691084	89.698	GLVK(1)GACQK	3	0.38774	2	1.182	1.12	1.067	0.841	0.888	0.902	0.781	0.0024631	0.909	0.895	0.982	1.134	1.103	1.106	1.3	1.251	1.087	0.742	0.805	0.816	0.65	0.0022774
P15121	95	K	Aldose reductase OS=Homo sapiens OX=9606 GN=AKR1B1 PE=1 SV=3	AKR1B1	1	0.0276305	53.034	GACQK(1)TLSDLK	2	-3.8667	1									0.909	0.895	0.982	1.134	1.103	1.106
P15121	263	K	Aldose reductase OS=Homo sapiens OX=9606 GN=AKR1B1 PE=1 SV=3	AKR1B1	1	0.00177281	63.185	NLVVIPK(1)SVTPER	3	-1.2885	3	1.043	1.026	1.024	0.994	0.952	0.961	0.94	0.0123202	0.909	0.895	0.982	1.134	1.103	1.106	1.147	1.146	1.043	0.877	0.863	0.869	0.782	0.0165376
P15121	243	K	Aldose reductase OS=Homo sapiens OX=9606 GN=AKR1B1 PE=1 SV=3	AKR1B1	1	0.00178694	70.806	HNK(1)TTAQVLIR	2	0.93118	2	1.128	1.19	1.076	0.907	0.855	0.844	0.768	0.00195818	0.909	0.895	0.982	1.134	1.103	1.106	1.241	1.33	1.096	0.8	0.775	0.763	0.638	0.00155702
P15121	308	K	Aldose reductase OS=Homo sapiens OX=9606 GN=AKR1B1 PE=1 SV=3	AKR1B1	1	6.37921e-08	85.937	VCALLSCTSHK(1)DYPFHEEF	3	-3.8508	1	1.058	1.003	0.998	0.919	0.981	1.041	0.961	0.37682	0.909	0.895	0.982	1.134	1.103	1.106	1.164	1.121	1.016	0.81	0.889	0.941	0.8	0.0198843
P15121	179	K	Aldose reductase OS=Homo sapiens OX=9606 GN=AKR1B1 PE=1 SV=3	AKR1B1	1	4.7032e-41	165.3	YK(1)PAVNQIECHPYLTQEK	3	-1.4813	2	1.346	1.042	1.034	0.869	0.869	0.84	0.753	0.087515	0.909	0.895	0.982	1.134	1.103	1.106	1.481	1.164	1.053	0.766	0.788	0.759	0.625	0.045879
P15121	86	K	Aldose reductase OS=Homo sapiens OX=9606 GN=AKR1B1 PE=1 SV=3	AKR1B1	1	4.29124e-10	108.56	LWCTYHEK(1)GLVK	3	0.043261	1	1.219	1.279	0.99	0.845	0.897	0.77	0.72	0.022944	0.909	0.895	0.982	1.134	1.103	1.106	1.341	1.429	1.008	0.745	0.813	0.696	0.597	0.0120593
P15121	195	K	Aldose reductase OS=Homo sapiens OX=9606 GN=AKR1B1 PE=1 SV=3	AKR1B1	1	2.93724e-28	119.48	YKPAVNQIECHPYLTQEK(1)LIQYCQSK	4	-1.7926	1	1.34	1.071	1.027	0.937	0.927	0.699	0.745	0.079778	0.909	0.895	0.982	1.134	1.103	1.106	1.474	1.197	1.046	0.826	0.84	0.632	0.618	0.024298
P15144	219	K	Aminopeptidase N OS=Homo sapiens OX=9606 GN=ANPEP PE=1 SV=4	ANPEP	1	8.16181e-05	82.483	K(1)SFPCFDEPAMK	2	-1.6957	1	1.243	1.195	1.128	0.796	0.853	0.784	0.682	0.00056389	1.007	1.019	0.976	0.994	1.02	0.98	1.234	1.173	1.156	0.801	0.836	0.8	0.684	0.000100711
P15170	240	K	Eukaryotic peptide chain release factor GTP-binding subunit ERF3A OS=Homo sapiens OX=9606 GN=GSPT1 PE=1 SV=1	GSPT1	1	0.0189349	71.451	EK(1)LVPFLK	2	-1.5406	1									0.961	0.963	0.949	1.048	1.109	1.024
P15170	152	K	Eukaryotic peptide chain release factor GTP-binding subunit ERF3A OS=Homo sapiens OX=9606 GN=GSPT1 PE=1 SV=1	GSPT1	1	1.49921e-05	90.614	K(1)HFTILDAPGHK	4	-0.99762	1	1.15	1.356	1.117	0.707	0.892	0.779	0.656	0.0095751	0.961	0.963	0.949	1.048	1.109	1.024	1.197	1.408	1.177	0.675	0.804	0.761	0.592	0.0024565
P15170	254	K	Eukaryotic peptide chain release factor GTP-binding subunit ERF3A OS=Homo sapiens OX=9606 GN=GSPT1 PE=1 SV=1	GSPT1	1	8.9553e-09	95.205	K(1)DIHFMPCSGLTGANLK	3	-1.1644	1	1.246	1.064	1.106	0.88	0.864	0.841	0.757	0.0049589	0.961	0.963	0.949	1.048	1.109	1.024	1.297	1.105	1.165	0.84	0.779	0.821	0.684	0.00192152
P15170	309	K	Eukaryotic peptide chain release factor GTP-binding subunit ERF3A OS=Homo sapiens OX=9606 GN=GSPT1 PE=1 SV=1	GSPT1	1	0.0150029	65.246	LPIVDK(1)YK	3	-0.56843	3	1.176	1.147	1.118	0.956	0.771	0.833	0.744	0.0097406	0.961	0.963	0.949	1.048	1.109	1.024	1.224	1.191	1.178	0.912	0.695	0.813	0.674	0.037155
P15170	484	K	Eukaryotic peptide chain release factor GTP-binding subunit ERF3A OS=Homo sapiens OX=9606 GN=GSPT1 PE=1 SV=1	GSPT1	1	0.0130301	62.528	DEGK(1)TIAIGK	2	-0.16157	1									0.961	0.963	0.949	1.048	1.109	1.024
P15170	253	K	Eukaryotic peptide chain release factor GTP-binding subunit ERF3A OS=Homo sapiens OX=9606 GN=GSPT1 PE=1 SV=1	GSPT1	1	0.0118221	104.45	VGFNPK(1)K	2	-1.868	1	1.025	0.995	0.896	0.942	1.199	0.943	1.058	0.60086	0.961	0.963	0.949	1.048	1.109	1.024	1.067	1.033	0.944	0.899	1.081	0.921	0.953	0.50422
P15170	208	K	Eukaryotic peptide chain release factor GTP-binding subunit ERF3A OS=Homo sapiens OX=9606 GN=GSPT1 PE=1 SV=1	GSPT1	1	0.000488935	75.088	EHAMLAK(1)TAGVK	3	-0.77364	2	1.034	0.986	1.027	1.01	0.922	1.021	0.969	0.41736	0.961	0.963	0.949	1.048	1.109	1.024	1.076	1.024	1.082	0.964	0.831	0.997	0.877	0.085004
P15170	108	K	Eukaryotic peptide chain release factor GTP-binding subunit ERF3A OS=Homo sapiens OX=9606 GN=GSPT1 PE=1 SV=1	GSPT1	1	0.0184972	85.862	TLEK(1)YER	2	-1.4468	1	1.123	1.129	1.134	0.872	0.872	0.87	0.772	4.861e-08	0.961	0.963	0.949	1.048	1.109	1.024	1.169	1.172	1.195	0.832	0.786	0.85	0.698	0.00012105
P15291	348	K	Beta-1,4-galactosyltransferase 1 OS=Homo sapiens OX=9606 GN=B4GALT1 PE=1 SV=5	B4GALT1	0.846551	0.00033629	84.479	DK(0.153)K(0.847)NEPNPQR	3	-0.99473	1	1.309	1.3	1.169	0.766	0.707	0.749	0.588	0.00026262	0.928	1.125	1.062	0.975	1.013	1.15	1.411	1.156	1.101	0.786	0.698	0.651	0.582	0.0045565
P15311	60	K	Ezrin OS=Homo sapiens OX=9606 GN=EZR PE=1 SV=4	EZR	1	0.00230597	75.819	GFPTWLK(1)LDK	3	1.1465	2	1.03	1.084	1.131	0.86	1.011	0.883	0.849	0.043536	1.057	1.005	1.051	0.939	0.979	0.911	0.974	1.079	1.076	0.916	1.033	0.969	0.933	0.22192
P15311	296	K	Ezrin OS=Homo sapiens OX=9606 GN=EZR PE=1 SV=4	EZR	1	0.00183272	69.345	K(1)PDTIEVQQMK	2	-0.37112	2	1.353	1.197	1.062	0.842	0.81	0.736	0.661	0.0069986	1.057	1.005	1.051	0.939	0.979	0.911	1.28	1.191	1.01	0.897	0.827	0.808	0.727	0.0150035
P15311	458	K	Ezrin OS=Homo sapiens OX=9606 GN=EZR PE=1 SV=4	EZR	1	0.000124874	91.62	EAQDDLVK(1)TK	2	-0.4099	1	1.084	0.909	1.104	0.94	0.967	0.996	0.937	0.3942	1.057	1.005	1.051	0.939	0.979	0.911	1.026	0.904	1.05	1.001	0.988	1.093	1.034	0.57032
P15311	79	K	Ezrin OS=Homo sapiens OX=9606 GN=EZR PE=1 SV=4	EZR	1	1.07547e-05	95.094	KENPLQFK(1)FR	3	0.77516	3	1.123	1.125	1.087	0.911	0.86	0.894	0.799	0.00038056	1.057	1.005	1.051	0.939	0.979	0.911	1.062	1.119	1.034	0.97	0.878	0.981	0.88	0.038122
P15311	143	K	Ezrin OS=Homo sapiens OX=9606 GN=EZR PE=1 SV=4	EZR	1	0.00068827	71.933	EVHK(1)SGYLSSER	3	-0.43833	1									1.057	1.005	1.051	0.939	0.979	0.911
P15311	258	K	Ezrin OS=Homo sapiens OX=9606 GN=EZR PE=1 SV=4	EZR	1	0.0190562	70.056	FVIK(1)PIDK	3	0.30719	2	1.485	1.073	1.077	0.747	0.83	0.789	0.651	0.020158	1.057	1.005	1.051	0.939	0.979	0.911	1.405	1.068	1.025	0.796	0.848	0.866	0.718	0.034303
P15311	316	K	Ezrin OS=Homo sapiens OX=9606 GN=EZR PE=1 SV=4	EZR	1	0.0143922	78.77	HQK(1)QLER	3	-0.18821	1	1.591	1.188	1.119	1.068	0.635	0.399	0.539	0.087519	1.057	1.005	1.051	0.939	0.979	0.911	1.505	1.182	1.065	1.137	0.649	0.438	0.593	0.116463
P15328	41	K	Folate receptor alpha OS=Homo sapiens OX=9606 GN=FOLR1 PE=1 SV=3	FOLR1	1	9.13339e-12	107.65	TELLNVCMNAK(1)HHK	4	-0.5918	3	1.176	1.148	1.147	0.867	0.832	0.829	0.728	4.1798e-05	0.982	0.947	0.984	1.062	1.03	1.012	1.198	1.212	1.166	0.816	0.808	0.819	0.683	3.0879e-06
P15531	39	K	Nucleoside diphosphate kinase A OS=Homo sapiens OX=9606 GN=NME1 PE=1 SV=1	NME1	1	1.82894e-17	121.24	LVGLK(1)FMQASEDLLK	3	-0.74477	3	1.175	1.33	1.12	0.767	0.844	0.764	0.655	0.0022601	1.073	1.012	1.042	0.911	1.009	0.896	1.095	1.314	1.075	0.842	0.836	0.853	0.726	0.039179
P15531	56	K	Nucleoside diphosphate kinase A OS=Homo sapiens OX=9606 GN=NME1 PE=1 SV=1	NME1	1	1.2343e-25	139.9	EHYVDLK(1)DRPFFAGLVK	3	-0.16831	3	1.149	1.206	1.08	0.813	0.879	0.873	0.747	0.00197791	1.073	1.012	1.042	0.911	1.009	0.896	1.071	1.192	1.036	0.892	0.871	0.974	0.83	0.026562
P15559	271	K	NAD(P)H dehydrogenase [quinone] 1 OS=Homo sapiens OX=9606 GN=NQO1 PE=1 SV=1	NQO1	1	2.74727e-06	98.406	SIPTDNQIK(1)AR	2	-1.1895	1	1.036	1.155	1.037	0.92	0.934	0.919	0.859	0.053885	0.958	0.951	0.923	1.018	1.11	1.032	1.081	1.215	1.124	0.904	0.841	0.891	0.771	0.0031359
P15559	209	K	NAD(P)H dehydrogenase [quinone] 1 OS=Homo sapiens OX=9606 GN=NQO1 PE=1 SV=1	NQO1	1	0.0011201	85.807	IQILEGWK(1)K	3	0.20117	1									0.958	0.951	0.923	1.018	1.11	1.032
P15559	61	K	NAD(P)H dehydrogenase [quinone] 1 OS=Homo sapiens OX=9606 GN=NQO1 PE=1 SV=1	NQO1	1	0.00114731	56.719	LK(1)DPANFQYPAESVLAYK	3	0.98354	1	1.09	0.932	0.905	1.018	1.056	0.999	1.05	0.43654	0.958	0.951	0.923	1.018	1.11	1.032	1.138	0.98	0.98	1	0.951	0.968	0.942	0.3326
P15559	31	K	NAD(P)H dehydrogenase [quinone] 1 OS=Homo sapiens OX=9606 GN=NQO1 PE=1 SV=1	NQO1	1	0.000430767	107.79	EAAAAALK(1)K	3	-0.99426	2	1.131	0.961	1.045	0.966	0.956	0.94	0.912	0.133484	0.958	0.951	0.923	1.018	1.11	1.032	1.181	1.011	1.132	0.949	0.861	0.911	0.819	0.021538
P15880	238	K	40S ribosomal protein S2 OS=Homo sapiens OX=9606 GN=RPS2 PE=1 SV=2	RPS2	1	1.67604e-36	149.47	GCTATLGNFAK(1)ATFDAISK	3	1.3436	1	1.109	1.201	1.072	0.844	0.899	0.874	0.774	0.0026206	1.012	1.026	1.028	0.956	1.011	0.964	1.096	1.171	1.043	0.883	0.889	0.907	0.809	0.0036441
P15880	108	K	40S ribosomal protein S2 OS=Homo sapiens OX=9606 GN=RPS2 PE=1 SV=2	RPS2	1	9.12095e-05	85.813	DEVLK(1)IMPVQK	3	-0.99617	3	1.068	1.07	1.033	0.912	0.964	0.953	0.892	0.0049841	1.012	1.026	1.028	0.956	1.011	0.964	1.055	1.043	1.005	0.954	0.954	0.989	0.934	0.02232
P15880	263	K	40S ribosomal protein S2 OS=Homo sapiens OX=9606 GN=RPS2 PE=1 SV=2	RPS2	1	1.78922e-49	180.31	ETVFTK(1)SPYQEFTDHLVK	4	-0.53819	2	1.109	1.113	1.107	0.87	0.909	0.892	0.802	0.0033579	1.012	1.026	1.028	0.956	1.011	0.964	1.096	1.085	1.077	0.91	0.899	0.925	0.839	5.74e-05
P15880	275	K	40S ribosomal protein S2 OS=Homo sapiens OX=9606 GN=RPS2 PE=1 SV=2	RPS2	1	3.93168e-06	87.676	SPYQEFTDHLVK(1)THTR	3	-0.82141	2	1.02	1.162	0.988	0.802	1.064	0.964	0.893	0.28976	1.012	1.026	1.028	0.956	1.011	0.964	1.008	1.133	0.961	0.839	1.052	1	0.932	0.437
P15880	211	K	40S ribosomal protein S2 OS=Homo sapiens OX=9606 GN=RPS2 PE=1 SV=2	RPS2	1	4.43802e-07	96.745	GTGIVSAPVPK(1)K	2	-0.26796	2	1.164	1.148	1.107	0.936	0.907	0.737	0.755	0.0199242	1.012	1.026	1.028	0.956	1.011	0.964	1.15	1.119	1.077	0.979	0.897	0.765	0.789	0.03188
P15880	176	K	40S ribosomal protein S2 OS=Homo sapiens OX=9606 GN=RPS2 PE=1 SV=2	RPS2	1	0.00578576	64.82	IGK(1)PHTVPCK	3	0.33392	1	1.093	1.153	0.987	0.915	0.974	0.878	0.856	0.047542	1.012	1.026	1.028	0.956	1.011	0.964	1.08	1.124	0.96	0.957	0.963	0.911	0.895	0.096379
P15924	402	K	Desmoplakin OS=Homo sapiens OX=9606 GN=DSP PE=1 SV=3	DSP	0.85515	0.0358015	66.692	K(0.145)K(0.855)YPCDK	3	1.893	1	1.295	1.356	1.284	0.716	0.707	0.642	0.525	7.6632e-05	0.964	1.03	1.001	0.997	1.021	1.019	1.343	1.317	1.283	0.718	0.692	0.63	0.517	8.3934e-05
P15924	1056	K	Desmoplakin OS=Homo sapiens OX=9606 GN=DSP PE=1 SV=3	DSP	1	2.23556e-10	140.24	NK(1)FLDQNLQK	2	-0.63597	2	1.228	1.313	1.222	0.739	0.732	0.767	0.595	4.2174e-05	0.964	1.03	1.001	0.997	1.021	1.019	1.274	1.275	1.221	0.741	0.717	0.753	0.586	1.6228e-05
P15924	1840	K	Desmoplakin OS=Homo sapiens OX=9606 GN=DSP PE=1 SV=3	DSP	1	0.0363396	52.495	AK(1)STLEAETR	2	1.1125	1	1.074	1.167	1.137	0.802	0.84	0.98	0.776	0.017197	0.964	1.03	1.001	0.997	1.021	1.019	1.114	1.133	1.136	0.804	0.823	0.962	0.765	0.041119
P15924	140	K	Desmoplakin OS=Homo sapiens OX=9606 GN=DSP PE=1 SV=3	DSP	1	0.0400265	42.797	QMGQPCDAYQK(1)R	2	0.45515	1	1.215	1.168	1.276	0.791	0.711	0.84	0.64	0.00124099	0.964	1.03	1.001	0.997	1.021	1.019	1.26	1.134	1.275	0.793	0.696	0.824	0.63	0.00185873
P15927	231	K	Replication protein A 32 kDa subunit OS=Homo sapiens OX=9606 GN=RPA2 PE=1 SV=1	RPA2	1	1.11886e-25	132.79	ACPRPEGLNFQDLK(1)NQLK	4	1.9575	2	1.128	1.198	1.169	0.877	0.781	0.847	0.717	0.00097814	0.965	1.026	0.944	1.028	1.077	1.034	1.169	1.168	1.238	0.853	0.725	0.819	0.67	0.00156416
P16035	189	K	Metalloproteinase inhibitor 2 OS=Homo sapiens OX=9606 GN=TIMP2 PE=1 SV=2	TIMP2	1	0.0150953	50.897	NINGHQAK(1)FFACIK	3	3.8249	1	1.049	0.776	1.022	1.125	0.923	1.104	1.107	0.40616
P16070	38	K	CD44 antigen OS=Homo sapiens OX=9606 GN=CD44 PE=1 SV=3	CD44	1	4.57024e-05	89.266	FAGVFHVEK(1)NGR	3	0.048408	1	1.154	1.144	1.267	0.864	0.945	0.627	0.683	0.03746	1.029	1.045	0.961	1.023	0.982	0.971	1.121	1.095	1.318	0.845	0.962	0.646	0.694	0.045723
P16104	6	K	Histone H2AX OS=Homo sapiens OX=9606 GN=H2AFX PE=1 SV=2	H2AFX	1	0.00193125	112.36	GK(1)TGGK(1)AR	2	-1.1344	1	1.227	1.253	1.277	0.783	0.695	0.765	0.597	0.000176854	1.116	1.362	1.237	0.816	0.637	0.84	1.099	0.92	1.032	0.96	1.091	0.911	0.971	0.71006
P16104	120	K	Histone H2AX OS=Homo sapiens OX=9606 GN=H2AFX PE=1 SV=2	H2AFX	1	0.00327994	81.625	K(1)TSATVGPK	3	0.045341	2	1.369	1.053	1.127	0.869	0.712	0.871	0.691	0.023484	1.116	1.362	1.237	0.816	0.637	0.84	1.227	0.773	0.911	1.065	1.118	1.037	1.106	0.43414
P16104	10	K	Histone H2AX OS=Homo sapiens OX=9606 GN=H2AFX PE=1 SV=2	H2AFX	1	0.00193125	112.36	GK(1)TGGK(1)AR	2	-1.1344	1	1.227	1.253	1.277	0.783	0.695	0.765	0.597	0.000176854	1.116	1.362	1.237	0.816	0.637	0.84	1.099	0.92	1.032	0.96	1.091	0.911	0.971	0.71006
P16144	834	K	Integrin beta-4 OS=Homo sapiens OX=9606 GN=ITGB4 PE=1 SV=5	ITGB4	1	0.00142868	70.26	LCTENLLK(1)PDTR	2	0.016031	1	1.066	1.076	1.015	0.963	0.953	0.927	0.901	0.0080839	1.006	1.023	1.012	1.007	0.939	1.008	1.06	1.052	1.003	0.956	1.015	0.92	0.928	0.08778
P16152	272	K	Carbonyl reductase [NADPH] 1 OS=Homo sapiens OX=9606 GN=CBR1 PE=1 SV=3	CBR1	1	7.80862e-06	46.412	SPEEGAETPVYLALLPPDAEGPHGQFVSEK(1)R	4	3.2226	1	1.192	1.033	0.961	0.857	0.958	1	0.884	0.194379	0.994	1.004	0.972	0.976	1.078	0.991	1.199	1.029	0.989	0.878	0.889	1.009	0.863	0.118478
P16152	148	K	Carbonyl reductase [NADPH] 1 OS=Homo sapiens OX=9606 GN=CBR1 PE=1 SV=3	CBR1	1	1.60349e-13	138.21	ALK(1)SCSPELQQK	3	-0.54544	2	1.231	1.22	1.184	0.8	0.767	0.797	0.65	1.88397e-05	0.994	1.004	0.972	0.976	1.078	0.991	1.238	1.215	1.218	0.82	0.712	0.804	0.636	0.0094978
P16152	157	K	Carbonyl reductase [NADPH] 1 OS=Homo sapiens OX=9606 GN=CBR1 PE=1 SV=3	CBR1	1	0.00288318	84.507	SCSPELQQK(1)FR	3	-0.93725	2	1.245	1.272	1.011	0.865	0.898	0.708	0.7	0.026637	0.994	1.004	0.972	0.976	1.078	0.991	1.253	1.267	1.04	0.886	0.833	0.714	0.683	0.0137152
P16333	345	K	Cytoplasmic protein NCK1 OS=Homo sapiens OX=9606 GN=NCK1 PE=1 SV=1	NCK1	1	7.20377e-12	111.12	K(1)FSTMEELVEHYK	3	0.21273	2	1.139	1.142	1.132	0.858	0.832	0.899	0.759	0.0066385	0.964	1.015	1.035	0.974	0.966	1.06	1.182	1.125	1.094	0.881	0.861	0.848	0.762	0.00041868
P16401	35	K	Histone H1.5 OS=Homo sapiens OX=9606 GN=HIST1H1B PE=1 SV=3	HIST1H1B	1	0.00732891	73.248	AAGAGAAK(1)R	2	-0.17596	1	1.485	1.545	1.388	0.597	0.475	0.51	0.358	0.000158869	1.137	1.185	1.154	0.81	0.826	0.871	1.306	1.304	1.203	0.737	0.575	0.586	0.498	0.0011227
P16401	66	K	Histone H1.5 OS=Homo sapiens OX=9606 GN=HIST1H1B PE=1 SV=3	HIST1H1B	1	3.43564e-05	99.283	NGLSLAALK(1)K	3	0.17046	2	1.171	1.227	1.339	0.766	0.72	0.778	0.606	0.00040076	1.137	1.185	1.154	0.81	0.826	0.871	1.03	1.035	1.16	0.946	0.872	0.893	0.841	0.0195363
P16401	78	K	Histone H1.5 OS=Homo sapiens OX=9606 GN=HIST1H1B PE=1 SV=3	HIST1H1B	1	1.74374e-27	147.83	ALAAGGYDVEK(1)NNSR	2	0.41398	1	1.248	1.252	1.198	0.719	0.79	0.792	0.622	0.000163647	1.137	1.185	1.154	0.81	0.826	0.871	1.098	1.057	1.038	0.888	0.956	0.909	0.862	0.0055837
P16401	168	K	Histone H1.5 OS=Homo sapiens OX=9606 GN=HIST1H1B PE=1 SV=3	HIST1H1B	1	8.91313e-05	88.495	KPAAAGVK(1)K	2	-0.78328	2									1.137	1.185	1.154	0.81	0.826	0.871
P16403	168	K	Histone H1.2 OS=Homo sapiens OX=9606 GN=HIST1H1C PE=1 SV=2	HIST1H1C	1	0.0295953	80.69	KPAAATVTK(1)K	3	2.5065	1									1.1	1.052	1.093	0.95	0.903	0.904
P16591	130	K	Tyrosine-protein kinase Fer OS=Homo sapiens OX=9606 GN=FER PE=1 SV=2	FER	1	0.0345613	60.255	VTK(1)TELEK	2	0.67765	1	1.139	1.138	1.149	0.857	0.915	0.801	0.751	0.0174612	1.02	0.926	1.075	1.053	1.034	0.907	1.117	1.229	1.069	0.814	0.885	0.883	0.756	0.004902
P16615	476	K	Sarcoplasmic/endoplasmic reticulum calcium ATPase 2 OS=Homo sapiens OX=9606 GN=ATP2A2 PE=1 SV=1	ATP2A2	1	9.53596e-08	98.902	ANACNSVIK(1)QLMK	3	-1.5336	3	1.207	1.18	1.085	0.849	0.825	0.855	0.728	0.0007616	0.963	0.956	0.941	1.101	1.024	1.048	1.253	1.234	1.153	0.771	0.806	0.816	0.657	0.000164713
P16949	128	K	Stathmin OS=Homo sapiens OX=9606 GN=STMN1 PE=1 SV=3	STMN1	1	0.00172024	104.22	DK(1)HIEEVR	3	1.8319	2	1.161	1.059	0.997	0.919	0.948	0.916	0.865	0.034955	1.071	1.079	1.095	0.925	0.968	0.971	1.084	0.981	0.911	0.994	0.979	0.943	0.98	0.74926
P16949	62	K	Stathmin OS=Homo sapiens OX=9606 GN=STMN1 PE=1 SV=3	STMN1	1	0.00107706	92.112	K(1)SHEAEVLK	2	-0.66242	3	1.193	1.113	1.075	0.874	0.868	0.877	0.775	0.0143035	1.071	1.079	1.095	0.925	0.968	0.971	1.114	1.032	0.982	0.945	0.897	0.903	0.878	0.032142
P17096	7	K	High mobility group protein HMG-I/HMG-Y OS=Homo sapiens OX=9606 GN=HMGA1 PE=1 SV=3	HMGA1	1	0.00554875	51.771	SESSSK(1)SSQPLASK	3	0.93055	1	1.094	1.25	0.871	1.055	0.826	0.904	0.866	0.34022	1.017	1.086	1.057	0.973	0.986	0.941	1.076	1.151	0.824	1.084	0.838	0.961	0.945	0.70128
P17096	15	K	High mobility group protein HMG-I/HMG-Y OS=Homo sapiens OX=9606 GN=HMGA1 PE=1 SV=3	HMGA1	1	7.21431e-27	179.83	SSQPLASK(1)QEK	3	1.2884	11	1.19	1.188	1.184	0.843	0.781	0.815	0.685	0.0033974	1.017	1.086	1.057	0.973	0.986	0.941	1.17	1.094	1.12	0.866	0.792	0.866	0.746	0.00118439
P17252	615	K	Protein kinase C alpha type OS=Homo sapiens OX=9606 GN=PRKCA PE=1 SV=4	PRKCA	1	0.00448826	68.657	EIQPPFK(1)PK	3	-0.86208	1	1.201	1.23	1.084	0.865	0.75	0.871	0.707	0.0050762	1.024	1.003	1.003	0.953	0.985	1.104	1.173	1.226	1.081	0.908	0.761	0.789	0.706	0.0058814
P17275	36	K	Transcription factor jun-B OS=Homo sapiens OX=9606 GN=JUNB PE=1 SV=1	JUNB	1	1.8264e-40	174.39	LLK(1)PSLAVNLADPYR	2	-2.4875	2	1.033	1.063	1.016	0.935	0.996	0.956	0.928	0.029719	0.914	1.094	0.994	1.073	0.991	0.926	1.13	0.972	1.022	0.871	1.005	1.032	0.931	0.3521
P17480	71	K	Nucleolar transcription factor 1 OS=Homo sapiens OX=9606 GN=UBTF PE=1 SV=1	UBTF	1	0.00154679	75.088	LK(1)WVEISNEVR	2	-2.4422	1	1.041	1.191	1.215	0.751	1.118	0.685	0.741	0.111983	0.988	1.009	0.9	0.995	1.081	1.05	1.054	1.18	1.35	0.755	1.034	0.652	0.681	0.060779
P17480	266	K	Nucleolar transcription factor 1 OS=Homo sapiens OX=9606 GN=UBTF PE=1 SV=1	UBTF	1	2.16732e-05	77.08	DYIQK(1)HPELNISEEGITK	3	3.7818	1	1.036	1.165	0.996	0.897	1.018	0.888	0.877	0.111236	0.988	1.009	0.9	0.995	1.081	1.05	1.049	1.155	1.107	0.902	0.942	0.846	0.812	0.0076579
P17612	30	K	cAMP-dependent protein kinase catalytic subunit alpha OS=Homo sapiens OX=9606 GN=PRKACA PE=1 SV=2	PRKACA	1	0.000428875	67.645	K(1)WESPAQNTAHLDQFER	3	3.2788	1	1.04	1.121	0.999	0.976	0.903	0.961	0.899	0.061842	1.133	0.988	1.011	1.005	0.928	1.004	0.918	1.135	0.988	0.971	0.973	0.957	0.954	0.56006
P17655	354	K	Calpain-2 catalytic subunit OS=Homo sapiens OX=9606 GN=CAPN2 PE=1 SV=6	CAPN2	1	4.45072e-08	91.401	LEICNLTPDTLTSDTYK(1)K	3	0.16328	1	1.021	1.147	1.208	0.873	0.837	0.914	0.777	0.0109846	0.962	1.007	0.969	1.01	1.086	0.986	1.061	1.139	1.247	0.864	0.771	0.927	0.743	0.0139419
P17655	414	K	Calpain-2 catalytic subunit OS=Homo sapiens OX=9606 GN=CAPN2 PE=1 SV=6	CAPN2	1	1.10061e-08	72.935	LEEEDEDEEDGESGCTFLVGLIQK(1)HR	4	-0.94107	1	0.908	1.041	0.975	0.827	1.272	0.978	1.052	0.79392	0.962	1.007	0.969	1.01	1.086	0.986	0.944	1.034	1.006	0.819	1.171	0.992	0.999	0.92608
P17655	26	K	Calpain-2 catalytic subunit OS=Homo sapiens OX=9606 GN=CAPN2 PE=1 SV=6	CAPN2	1	2.58184e-15	120.92	AIK(1)YLNQDYEALR	3	-0.22968	2	1.171	1.143	1.116	0.83	0.847	0.893	0.749	0.00036247	0.962	1.007	0.969	1.01	1.086	0.986	1.217	1.135	1.152	0.822	0.78	0.906	0.716	0.0023209
P17812	309	K	CTP synthase 1 OS=Homo sapiens OX=9606 GN=CTPS1 PE=1 SV=2	CTPS1	1	1.27631e-17	135.47	YTK(1)FSDSYASVIK	2	-0.37308	1	1.315	1.173	1.213	0.749	0.836	0.714	0.621	0.0011638	0.976	1.007	0.951	0.983	1.048	1.063	1.347	1.165	1.275	0.762	0.798	0.672	0.589	0.00135536
P17844	197	K	Probable ATP-dependent RNA helicase DDX5 OS=Homo sapiens OX=9606 GN=DDX5 PE=1 SV=1	DDX5	1	8.96573e-11	122.64	LK(1)STCIYGGAPK	2	-0.87409	4	1.24	1.321	1.248	0.696	0.784	0.711	0.575	0.000183723	1.064	1.03	1.076	0.96	0.903	0.941	1.165	1.283	1.16	0.725	0.868	0.756	0.651	0.0024641
P17844	56	K	Probable ATP-dependent RNA helicase DDX5 OS=Homo sapiens OX=9606 GN=DDX5 PE=1 SV=1	DDX5	1	0.000111705	77.746	FEK(1)NFYQEHPDLAR	3	-1.1914	2	1.156	1.113	0.977	1.011	0.746	0.996	0.848	0.197864	1.064	1.03	1.076	0.96	0.903	0.941	1.086	1.081	0.908	1.053	0.826	1.058	0.955	0.65216
P17844	40	K	Probable ATP-dependent RNA helicase DDX5 OS=Homo sapiens OX=9606 GN=DDX5 PE=1 SV=1	DDX5	1	0.000109399	91.961	FGNPGEK(1)LVK	3	-1.2214	2	0.998	1.144	0.836	1.023	0.976	1.023	1.015	0.81836	1.064	1.03	1.076	0.96	0.903	0.941	0.938	1.111	0.777	1.066	1.081	1.087	1.144	0.29496
P17844	45	K	Probable ATP-dependent RNA helicase DDX5 OS=Homo sapiens OX=9606 GN=DDX5 PE=1 SV=1	DDX5	1	0.00223316	78.556	K(1)WNLDELPK	3	1.1252	1	1.158	1.174	1.167	0.844	0.819	0.838	0.715	2.254e-06	1.064	1.03	1.076	0.96	0.903	0.941	1.088	1.14	1.085	0.879	0.907	0.891	0.808	0.00032026
P17844	351	K	Probable ATP-dependent RNA helicase DDX5 OS=Homo sapiens OX=9606 GN=DDX5 PE=1 SV=1	DDX5	1	0.000273325	112.13	TIVFVETK(1)R	3	0.031263	2	1.434	1.3	1.26	0.647	0.628	0.73	0.502	0.00033661	1.064	1.03	1.076	0.96	0.903	0.941	1.348	1.262	1.171	0.674	0.695	0.776	0.567	0.00065817
P17844	91	K	Probable ATP-dependent RNA helicase DDX5 OS=Homo sapiens OX=9606 GN=DDX5 PE=1 SV=1	DDX5	1	3.18255e-45	145.2	GHNCPK(1)PVLNFYEANFPANVMDVIAR	4	-0.94769	4	0.978	1.099	0.99	0.945	0.945	1.043	0.956	0.42078	1.064	1.03	1.076	0.96	0.903	0.941	0.919	1.067	0.92	0.984	1.047	1.108	1.08	0.26302
P17844	236	K	Probable ATP-dependent RNA helicase DDX5 OS=Homo sapiens OX=9606 GN=DDX5 PE=1 SV=1	DDX5	1	1.49041e-15	120.53	LIDFLECGK(1)TNLR	3	-0.60347	2	1.147	1.235	1.106	0.842	0.788	0.881	0.72	0.0020034	1.064	1.03	1.076	0.96	0.903	0.941	1.078	1.199	1.028	0.877	0.873	0.936	0.813	0.0154154
P17844	388	K	Probable ATP-dependent RNA helicase DDX5 OS=Homo sapiens OX=9606 GN=DDX5 PE=1 SV=1	DDX5	1	0.00366526	65.179	DWVLNEFK(1)HGK	3	1.4067	1	1.246	1.289	0.911	0.934	0.931	0.688	0.741	0.117677	1.064	1.03	1.076	0.96	0.903	0.941	1.171	1.251	0.847	0.973	1.031	0.731	0.837	0.33658
P17844	343	K	Probable ATP-dependent RNA helicase DDX5 OS=Homo sapiens OX=9606 GN=DDX5 PE=1 SV=1	DDX5	1	0.000109037	84.169	ENK(1)TIVFVETK	3	-0.35634	1	1.059	1.152	0.988	0.858	1.072	0.871	0.876	0.182235	1.064	1.03	1.076	0.96	0.903	0.941	0.995	1.118	0.918	0.894	1.187	0.926	0.992	0.90952
P17931	176	K	Galectin-3 OS=Homo sapiens OX=9606 GN=LGALS3 PE=1 SV=5	LGALS3	1	4.21754e-64	205.3	VIVCNTK(1)LDNNWGR	2	-0.4383	2	1.158	1.309	1.133	0.799	0.767	0.835	0.667	0.00139988	1.046	1.065	1.03	0.921	0.918	0.968	1.107	1.229	1.1	0.868	0.836	0.863	0.747	0.00154209
P17980	70	K	26S proteasome regulatory subunit 6A OS=Homo sapiens OX=9606 GN=PSMC3 PE=1 SV=3	PSMC3	1	0.000450675	78.324	VTHELQAMK(1)DK	3	-0.88103	3	1.089	1.118	1.098	0.835	0.954	0.905	0.815	0.0064755	0.975	0.972	0.994	1.015	0.992	0.978	1.117	1.15	1.105	0.823	0.962	0.925	0.804	0.0103353
P17980	245	K	26S proteasome regulatory subunit 6A OS=Homo sapiens OX=9606 GN=PSMC3 PE=1 SV=3	PSMC3	1	2.64153e-23	161.21	ACAAQTK(1)ATFLK	2	-1.4286	2	1.148	1.201	1.191	0.767	0.852	0.841	0.695	0.00052302	0.975	0.972	0.994	1.015	0.992	0.978	1.177	1.236	1.198	0.756	0.859	0.86	0.685	0.00109673
P17980	211	K	26S proteasome regulatory subunit 6A OS=Homo sapiens OX=9606 GN=PSMC3 PE=1 SV=3	PSMC3	1	3.30276e-07	97.273	EK(1)FENLGIQPPK	3	-1.2787	2	1.041	1.109	1.03	0.939	0.938	0.944	0.887	0.035681	0.975	0.972	0.994	1.015	0.992	0.978	1.068	1.141	1.036	0.925	0.946	0.965	0.874	0.0124187
P17987	365	K	T-complex protein 1 subunit alpha OS=Homo sapiens OX=9606 GN=TCP1 PE=1 SV=1	TCP1	1	6.55592e-22	151.56	ICDDELILIK(1)NTK	2	-0.99401	2	1.137	1.163	1.129	0.864	0.879	0.828	0.75	0.000135955	1.044	0.989	1.035	0.973	0.961	0.979	1.089	1.176	1.091	0.888	0.915	0.846	0.789	0.0022759
P17987	510	K	T-complex protein 1 subunit alpha OS=Homo sapiens OX=9606 GN=TCP1 PE=1 SV=1	TCP1	1	0.000742529	68.277	QAGVFEPTIVK(1)VK	3	2.3717	1									1.044	0.989	1.035	0.973	0.961	0.979
P17987	532	K	T-complex protein 1 subunit alpha OS=Homo sapiens OX=9606 GN=TCP1 PE=1 SV=1	TCP1	1	0.000117861	80.96	IDDLIK(1)LHPESK	3	-0.40998	1	1.096	1.029	1.001	0.957	0.978	0.939	0.919	0.046442	1.044	0.989	1.035	0.973	0.961	0.979	1.05	1.04	0.967	0.984	1.018	0.959	0.969	0.36964
P17987	484	K	T-complex protein 1 subunit alpha OS=Homo sapiens OX=9606 GN=TCP1 PE=1 SV=1	TCP1	1	1.28823e-05	82.529	NLK(1)WIGLDLSNGKPR	3	3.5859	1	1.222	1.149	0.983	0.903	0.819	0.923	0.789	0.03446	1.044	0.989	1.035	0.973	0.961	0.979	1.17	1.162	0.95	0.928	0.852	0.943	0.83	0.071635
P17987	400	K	T-complex protein 1 subunit alpha OS=Homo sapiens OX=9606 GN=TCP1 PE=1 SV=1	TCP1	1	5.43419e-08	120.06	SLHDALCVVK(1)R	3	0.076199	2	1.056	1.124	1.039	0.813	0.907	1.061	0.864	0.134024	1.044	0.989	1.035	0.973	0.961	0.979	1.011	1.137	1.004	0.836	0.944	1.084	0.909	0.30648
P17987	199	K	T-complex protein 1 subunit alpha OS=Homo sapiens OX=9606 GN=TCP1 PE=1 SV=1	TCP1	1	0.000197109	73.386	YPVNSVNILK(1)AHGR	3	0.68678	1	1.117	1.084	1.01	0.935	0.892	0.962	0.869	0.0193179	1.044	0.989	1.035	0.973	0.961	0.979	1.07	1.096	0.976	0.961	0.928	0.983	0.914	0.085423
P17987	541	K	T-complex protein 1 subunit alpha OS=Homo sapiens OX=9606 GN=TCP1 PE=1 SV=1	TCP1	1	2.75246e-05	73.138	DDK(1)HGSYEDAVHSGALND	3	-0.53809	1	1.254	1.36	1.105	0.75	0.546	0.984	0.613	0.046537	1.044	0.989	1.035	0.973	0.961	0.979	1.201	1.375	1.068	0.771	0.568	1.005	0.643	0.062222
P17987	153	K	T-complex protein 1 subunit alpha OS=Homo sapiens OX=9606 GN=TCP1 PE=1 SV=1	TCP1	1	2.11167e-05	81.656	DCLINAAK(1)TSMSSK	3	-1.0259	2	1.161	1.185	1.074	0.833	0.87	0.878	0.755	0.00118099	1.044	0.989	1.035	0.973	0.961	0.979	1.112	1.198	1.038	0.856	0.905	0.897	0.794	0.0069173
P18031	247	K	Tyrosine-protein phosphatase non-receptor type 1 OS=Homo sapiens OX=9606 GN=PTPN1 PE=1 SV=1	PTPN1	1	0.00285913	73.082	KDPSSVDIK(1)K	3	-0.06294	1	1.17	1.211	1.052	0.833	0.786	0.948	0.748	0.0138242	1.004	0.955	0.973	1	1.041	1.054	1.165	1.268	1.081	0.833	0.755	0.899	0.708	0.0071787
P18077	52	K	60S ribosomal protein L35a OS=Homo sapiens OX=9606 GN=RPL35A PE=1 SV=2	RPL35A	1	0.000865711	119.29	CAYVYK(1)AK	3	-1.4207	2	1.205	1.264	1.127	0.857	0.751	0.796	0.669	0.00135599	1.153	1.084	1.133	0.934	0.943	0.823	1.045	1.166	0.995	0.918	0.796	0.967	0.836	0.07366
P18077	45	K	60S ribosomal protein L35a OS=Homo sapiens OX=9606 GN=RPL35A PE=1 SV=2	RPL35A	1	2.1342e-06	115.57	DETEFYLGK(1)R	2	-0.57322	3	1.245	1.213	1.129	0.859	0.819	0.735	0.673	0.00188469	1.153	1.084	1.133	0.934	0.943	0.823	1.08	1.119	0.996	0.92	0.869	0.893	0.839	0.0103434
P18077	29	K	60S ribosomal protein L35a OS=Homo sapiens OX=9606 GN=RPL35A PE=1 SV=2	RPL35A	1	5.23633e-16	121.24	EHTALLK(1)IEGVYAR	3	-0.40957	2	1.042	1.078	0.938	1.031	0.922	0.988	0.962	0.50988	1.153	1.084	1.133	0.934	0.943	0.823	0.904	0.994	0.828	1.104	0.978	1.2	1.204	0.080464
P18077	54	K	60S ribosomal protein L35a OS=Homo sapiens OX=9606 GN=RPL35A PE=1 SV=2	RPL35A	0.999999	0.00242663	62.287	AK(1)NNTVTPGGKPNK	4	-1.8835	1	1.376	1.205	1.19	0.788	0.71	0.73	0.591	0.00071917	1.153	1.084	1.133	0.934	0.943	0.823	1.193	1.112	1.05	0.844	0.753	0.887	0.74	0.0077757
P18124	59	K	60S ribosomal protein L7 OS=Homo sapiens OX=9606 GN=RPL7 PE=1 SV=1	RPL7	1	0.0385332	56.721	HYHK(1)EYR	3	1.035	1									1.094	1.115	1.134	0.868	0.869	0.893
P18124	161	K	60S ribosomal protein L7 OS=Homo sapiens OX=9606 GN=RPL7 PE=1 SV=1	RPL7	1	0.0252984	79.116	GYGK(1)INK	2	1.143	1	1.03	1.096	1.062	0.928	0.951	0.932	0.882	0.0029619	1.094	1.115	1.134	0.868	0.869	0.893	0.941	0.983	0.937	1.069	1.094	1.044	1.121	0.0050161
P18124	53	K	60S ribosomal protein L7 OS=Homo sapiens OX=9606 GN=RPL7 PE=1 SV=1	RPL7	1	0.0192264	84.568	LIYEK(1)AK	2	-0.9858	1									1.094	1.115	1.134	0.868	0.869	0.893
P18124	156	K	60S ribosomal protein L7 OS=Homo sapiens OX=9606 GN=RPL7 PE=1 SV=1	RPL7	1	0.00357398	81.017	SVNELIYK(1)R	2	0.50564	1	1.099	1.131	1.043	0.965	0.846	0.916	0.833	0.0151757	1.094	1.115	1.134	0.868	0.869	0.893	1.005	1.014	0.92	1.112	0.974	1.026	1.059	0.31616
P18124	19	K	60S ribosomal protein L7 OS=Homo sapiens OX=9606 GN=RPL7 PE=1 SV=1	RPL7	1	0.000281862	82.85	EVPAVPETLK(1)K	2	0.89069	2	1.092	1.084	1.037	0.915	0.961	0.911	0.867	0.0037783	1.094	1.115	1.134	0.868	0.869	0.893	0.998	0.972	0.914	1.054	1.106	1.02	1.103	0.049405
P18124	223	K	60S ribosomal protein L7 OS=Homo sapiens OX=9606 GN=RPL7 PE=1 SV=1	RPL7	1	0.00124984	62.077	K(1)TTHFVEGGDAGNR	3	-3.7429	1	1.097	1.122	1.283	0.844	0.755	0.899	0.713	0.0087585	1.094	1.115	1.134	0.868	0.869	0.893	1.003	1.006	1.131	0.972	0.869	1.007	0.907	0.174856
P18206	1024	K	Vinculin OS=Homo sapiens OX=9606 GN=VCL PE=1 SV=4	VCL	1	0.0115751	59.864	DIAK(1)ASDEVTR	2	0.18993	1	1.202	1.21	1.184	0.845	0.682	0.877	0.669	0.035095	1.071	1.04	1.044	0.947	0.928	0.948	1.122	1.163	1.134	0.892	0.735	0.925	0.746	0.054142
P18206	228	K	Vinculin OS=Homo sapiens OX=9606 GN=VCL PE=1 SV=4	VCL	1	0.00309889	66.267	NQGIEEALK(1)NR	3	-1.3542	1	1.089	1.172	1.349	0.673	0.695	1.021	0.662	0.044543	1.071	1.04	1.044	0.947	0.928	0.948	1.017	1.127	1.292	0.711	0.749	1.077	0.738	0.099281
P18206	219	K	Vinculin OS=Homo sapiens OX=9606 GN=VCL PE=1 SV=4	VCL	1	1.15485e-13	139.66	NSK(1)NQGIEEALK	2	-0.22532	1	1.22	1.255	1.137	0.77	0.789	0.83	0.661	0.00035845	1.071	1.04	1.044	0.947	0.928	0.948	1.139	1.207	1.089	0.813	0.85	0.876	0.739	0.00120412
P18206	496	K	Vinculin OS=Homo sapiens OX=9606 GN=VCL PE=1 SV=4	VCL	1	0.0149743	45.614	AAVHLEGK(1)IEQAQR	3	1.2084	1									1.071	1.04	1.044	0.947	0.928	0.948
P18206	80	K	Vinculin OS=Homo sapiens OX=9606 GN=VCL PE=1 SV=4	VCL	1	0.000433591	64.52	DMPPAFIK(1)VENACTK	3	1.938	1	1.317	1.164	1.153	0.773	0.682	0.912	0.651	0.0100623	1.071	1.04	1.044	0.947	0.928	0.948	1.23	1.119	1.104	0.816	0.735	0.962	0.728	0.0194395
P18206	731	K	Vinculin OS=Homo sapiens OX=9606 GN=VCL PE=1 SV=4	VCL	1	2.46383e-17	143.98	SLLDASEEAIK(1)K	2	-0.92827	6	1.22	1.245	1.107	0.799	0.763	0.867	0.68	0.00177503	1.071	1.04	1.044	0.947	0.928	0.948	1.139	1.197	1.06	0.844	0.822	0.915	0.76	0.0045755
P18583	2096	K	Protein SON OS=Homo sapiens OX=9606 GN=SON PE=1 SV=4	SON	1	1.48127e-05	90.707	K(1)SGGATIEELTEK	3	0.38405	1	1.021	1.008	0.914	1.028	1.031	0.997	1.038	0.34884	0.961	1.002	0.942	1.015	1.047	0.998	1.062	1.006	0.97	1.013	0.985	0.999	0.987	0.66248
P18583	2055	K	Protein SON OS=Homo sapiens OX=9606 GN=SON PE=1 SV=4	SON	1	1.61944e-43	188.47	LTDLDK(1)AQLLEIAK	3	-0.23372	3	0.763	0.837	0.83	1.148	1.193	1.23	1.47	0.00041792	0.961	1.002	0.942	1.015	1.047	0.998	0.794	0.835	0.881	1.131	1.139	1.232	1.395	0.00120364
P18583	288	K	Protein SON OS=Homo sapiens OX=9606 GN=SON PE=1 SV=4	SON	1	2.84257e-05	68.168	SVESTSPEPSK(1)IMLVEPPVAK	4	-0.63239	1	0.99	0.922	1.026	0.927	1.031	1.105	1.043	0.54072	0.961	1.002	0.942	1.015	1.047	0.998	1.03	0.92	1.089	0.913	0.985	1.107	0.989	0.88066
P18615	47	K	Negative elongation factor E OS=Homo sapiens OX=9606 GN=NELFE PE=1 SV=3	NELFE	1	0.000566991	70.784	QSSSSTTSQGGVK(1)R	3	-1.0479	2	0.913	0.921	0.873	1.156	1.067	1.07	1.216	0.0032441	1.025	1.013	0.988	0.967	0.952	1.052	0.891	0.909	0.884	1.195	1.121	1.017	1.242	0.0107981
P18621	159	K	60S ribosomal protein L17 OS=Homo sapiens OX=9606 GN=RPL17 PE=1 SV=3	RPL17	1	3.1633e-05	82.651	EQIVPK(1)PEEEVAQK	3	-0.56655	1	1.435	1.045	0.998	0.793	0.928	0.801	0.725	0.067818	1.046	1.018	0.949	1	0.99	0.971	1.372	1.027	1.052	0.793	0.937	0.825	0.74	0.049416
P18621	27	K	60S ribosomal protein L17 OS=Homo sapiens OX=9606 GN=RPL17 PE=1 SV=3	RPL17	1	0.0178251	75.189	VHFK(1)NTR	3	-0.16456	1	1.605	1.183	1.295	1.459	0.28	0.178	0.47	0.21072	1.046	1.018	0.949	1	0.99	0.971	1.534	1.162	1.365	1.459	0.283	0.183	0.474	0.21094
P18621	49	K	60S ribosomal protein L17 OS=Homo sapiens OX=9606 GN=RPL17 PE=1 SV=3	RPL17	1	8.90816e-05	116.55	YLK(1)DVTLQK	3	-1.6083	2	1.091	1.195	1.085	0.878	0.918	0.834	0.78	0.0040565	1.046	1.018	0.949	1	0.99	0.971	1.043	1.174	1.143	0.878	0.927	0.859	0.793	0.0054767
P18621	13	K	60S ribosomal protein L17 OS=Homo sapiens OX=9606 GN=RPL17 PE=1 SV=3	RPL17	1	1.2053e-27	163.99	YSLDPENPTK(1)SCK	3	0.24152	4	1.276	1.266	1.242	0.753	0.786	0.679	0.586	0.00026228	1.046	1.018	0.949	1	0.99	0.971	1.22	1.244	1.309	0.753	0.794	0.699	0.595	0.00025851
P18669	39	K	Phosphoglycerate mutase 1 OS=Homo sapiens OX=9606 GN=PGAM1 PE=1 SV=2	PGAM1	1	8.95638e-08	83.423	FSGWYDADLSPAGHEEAK(1)R	3	-0.50901	1	1.03	1.036	1.029	0.922	1.028	0.954	0.938	0.182141	1.042	1.008	0.992	0.992	1.002	0.978	0.988	1.028	1.037	0.929	1.026	0.975	0.96	0.26618
P18669	225	K	Phosphoglycerate mutase 1 OS=Homo sapiens OX=9606 GN=PGAM1 PE=1 SV=2	PGAM1	0.984558	5.22641e-05	69.612	NLK(0.985)PIK(0.015)PMQFLGDEETVR	3	-1.6762	1	1.692	1.043	0.959	0.76	0.754	0.792	0.624	0.132142	1.042	1.008	0.992	0.992	1.002	0.978	1.624	1.035	0.967	0.766	0.752	0.81	0.642	0.126822
P18669	106	K	Phosphoglycerate mutase 1 OS=Homo sapiens OX=9606 GN=PGAM1 PE=1 SV=2	PGAM1	1	1.57881e-21	145.69	AETAAK(1)HGEAQVK	3	-2.0623	4	1.074	1.194	1.041	0.838	0.922	0.931	0.813	0.0181355	1.042	1.008	0.992	0.992	1.002	0.978	1.031	1.185	1.049	0.845	0.92	0.952	0.832	0.031436
P18669	138	K	Phosphoglycerate mutase 1 OS=Homo sapiens OX=9606 GN=PGAM1 PE=1 SV=2	PGAM1	1	1.034e-07	80.786	SYDVPPPPMEPDHPFYSNISK(1)DR	3	-0.65911	3	1.105	0.932	1.09	0.954	0.973	0.946	0.919	0.27666	1.042	1.008	0.992	0.992	1.002	0.978	1.06	0.925	1.099	0.962	0.971	0.967	0.94	0.37944
P18669	157	K	Phosphoglycerate mutase 1 OS=Homo sapiens OX=9606 GN=PGAM1 PE=1 SV=2	PGAM1	1	1.68298e-113	237.14	YADLTEDQLPSCESLK(1)DTIAR	4	-0.87818	3	1.226	1.284	1.187	0.773	0.756	0.775	0.623	4.0026e-05	1.042	1.008	0.992	0.992	1.002	0.978	1.177	1.274	1.197	0.779	0.754	0.792	0.637	8.4324e-05
P18669	100	K	Phosphoglycerate mutase 1 OS=Homo sapiens OX=9606 GN=PGAM1 PE=1 SV=2	PGAM1	1	2.38865e-49	182.31	HYGGLTGLNK(1)AETAAK	3	0.48571	5	1.059	1.038	0.994	0.983	0.999	0.927	0.941	0.107482	1.042	1.008	0.992	0.992	1.002	0.978	1.016	1.03	1.002	0.991	0.997	0.948	0.963	0.101637
P18669	113	K	Phosphoglycerate mutase 1 OS=Homo sapiens OX=9606 GN=PGAM1 PE=1 SV=2	PGAM1	1	0.00195339	73.887	HGEAQVK(1)IWR	3	-2.1492	1	1.102	1.159	1.073	0.926	0.796	0.945	0.8	0.0183755	1.042	1.008	0.992	0.992	1.002	0.978	1.058	1.15	1.082	0.933	0.794	0.966	0.819	0.035882
P18858	597	K	DNA ligase 1 OS=Homo sapiens OX=9606 GN=LIG1 PE=1 SV=1	LIG1	1	0.000932613	78.69	NQEDNTGK(1)YPDIISR	2	4.2359	1	1.248	1.124	1.106	0.835	0.779	0.908	0.725	0.0052422	1.038	1.059	1.066	0.889	0.98	0.898	1.202	1.061	1.038	0.939	0.795	1.011	0.832	0.090941
P18859	41	K	ATP synthase-coupling factor 6, mitochondrial OS=Homo sapiens OX=9606 GN=ATP5J PE=1 SV=1	ATP5J	1	1.02253e-14	143.05	ELDPIQK(1)LFVDK	2	-0.5674	2	1.005	0.948	0.961	0.998	1.091	0.997	1.059	0.177096	1.017	1.012	1.041	0.924	0.94	1.028	0.988	0.937	0.923	1.08	1.161	0.97	1.127	0.104119
P18859	105	K	ATP synthase-coupling factor 6, mitochondrial OS=Homo sapiens OX=9606 GN=ATP5J PE=1 SV=1	ATP5J	1	0.0297375	54.982	FEVIEK(1)PQA	2	-0.89077	1	0.808	1.251	1.132	1.155	0.799	0.855	0.88	0.516	1.017	1.012	1.041	0.924	0.94	1.028	0.794	1.236	1.087	1.25	0.85	0.832	0.941	0.7538
P19105	163	K	Myosin regulatory light chain 12A OS=Homo sapiens OX=9606 GN=MYL12A PE=1 SV=2	MYL12A	1	0.00585919	101.64	ILK(1)HGAK	3	0.093506	1	1.372	1.366	1.288	0.706	0.623	0.646	0.491	7.6506e-05	1.003	0.953	1.058	1.039	0.995	0.987	1.368	1.433	1.217	0.679	0.626	0.655	0.488	0.000183427
P19105	50	K	Myosin regulatory light chain 12A OS=Homo sapiens OX=9606 GN=MYL12A PE=1 SV=2	MYL12A	1	8.06225e-08	88.176	DGFIDK(1)EDLHDMLASLGK	3	0.93236	1	1.186	0.94	0.914	0.998	0.997	0.965	0.974	0.83418	1.003	0.953	1.058	1.039	0.995	0.987	1.182	0.986	0.864	0.961	1.002	0.978	0.97	0.8303
P19113	414	K	Histidine decarboxylase OS=Homo sapiens OX=9606 GN=HDC PE=1 SV=2	HDC	1	0.0174977	52.576	LK(1)GPNCLTENVLK	2	3.187	1	0.827	0.864	0.808	1.143	1.136	1.223	1.401	0.00039598
P19338	124	K	Nucleolin OS=Homo sapiens OX=9606 GN=NCL PE=1 SV=3	NCL	1	0.0037326	80.688	ALVATPGK(1)K	3	-0.245	2	1.687	1.992	0.735	0.652	0.567	0.367	0.359	0.052162	1.04	1.048	1.06	0.943	0.939	0.886	1.622	1.901	0.693	0.691	0.604	0.414	0.405	0.074077
P19338	398	K	Nucleolin OS=Homo sapiens OX=9606 GN=NCL PE=1 SV=3	NCL	1	0.000388468	85.813	TLLAK(1)NLPYK	2	0.36075	2	1.089	1.155	1.058	0.932	0.895	0.872	0.817	0.0033598	1.04	1.048	1.06	0.943	0.939	0.886	1.047	1.102	0.998	0.988	0.953	0.984	0.929	0.078343
P19338	70	K	Nucleolin OS=Homo sapiens OX=9606 GN=NCL PE=1 SV=3	NCL	1	0.00559624	83.206	VVVSPTK(1)K	3	0.058223	1	1.098	1.111	1.101	0.894	0.823	0.974	0.813	0.050182	1.04	1.048	1.06	0.943	0.939	0.886	1.056	1.06	1.039	0.948	0.876	1.099	0.926	0.34972
P19338	79	K	Nucleolin OS=Homo sapiens OX=9606 GN=NCL PE=1 SV=3	NCL	1	0.00208716	87.258	VAVATPAK(1)K	2	-0.88365	2	1.127	0.998	1.216	0.793	0.963	0.902	0.796	0.047745	1.04	1.048	1.06	0.943	0.939	0.886	1.084	0.952	1.147	0.841	1.026	1.018	0.906	0.30836
P19338	324	K	Nucleolin OS=Homo sapiens OX=9606 GN=NCL PE=1 SV=3	NCL	1	1.16353e-07	95.067	SAPELK(1)TGISDVFAK	3	0.71092	1	1.218	1.116	1.091	0.798	0.89	0.886	0.752	0.0042984	1.04	1.048	1.06	0.943	0.939	0.886	1.171	1.065	1.029	0.846	0.948	1	0.856	0.066724
P19338	294	K	Nucleolin OS=Homo sapiens OX=9606 GN=NCL PE=1 SV=3	NCL	1	0.0259354	82.452	AAPEAK(1)K	2	-0.42704	1	1.273	1.481	1.284	0.673	0.644	0.645	0.486	0.000144113	1.04	1.048	1.06	0.943	0.939	0.886	1.224	1.413	1.211	0.714	0.686	0.728	0.553	0.00036137
P19338	87	K	Nucleolin OS=Homo sapiens OX=9606 GN=NCL PE=1 SV=3	NCL	1	0.0165183	78.264	AAVTPGK(1)K	2	-1.0344	1									1.04	1.048	1.06	0.943	0.939	0.886
P19338	96	K	Nucleolin OS=Homo sapiens OX=9606 GN=NCL PE=1 SV=3	NCL	1	0.0450138	54.776	K(1)TVTPAK	3	1.0787	1	1.57	1.368	1.133	0.6	0.638	0.69	0.474	0.0019771	1.04	1.048	1.06	0.943	0.939	0.886	1.51	1.305	1.069	0.636	0.679	0.779	0.539	0.0063194
P19338	572	K	Nucleolin OS=Homo sapiens OX=9606 GN=NCL PE=1 SV=3	NCL	1	0.000181308	87.184	SQPSK(1)TLFVK	3	0.93623	2	1.055	1.083	1.032	0.925	0.906	0.999	0.893	0.025421	1.04	1.048	1.06	0.943	0.939	0.886	1.014	1.033	0.974	0.981	0.965	1.128	1.018	0.78638
P19338	403	K	Nucleolin OS=Homo sapiens OX=9606 GN=NCL PE=1 SV=3	NCL	1	2.82525e-24	167.32	NLPYK(1)VTQDELK	2	-1.0152	1	1.029	1.2	1.155	0.921	0.836	0.859	0.773	0.0092963	1.04	1.048	1.06	0.943	0.939	0.886	0.989	1.145	1.09	0.977	0.89	0.97	0.88	0.072715
P19338	333	K	Nucleolin OS=Homo sapiens OX=9606 GN=NCL PE=1 SV=3	NCL	1	0.000917689	62.658	TGISDVFAK(1)NDLAVVDVR	3	4.1678	1	0.768	1.107	0.991	1.014	0.957	1.162	1.093	0.47242	1.04	1.048	1.06	0.943	0.939	0.886	0.738	1.056	0.935	1.075	1.019	1.312	1.248	0.157278
P19338	228	K	Nucleolin OS=Homo sapiens OX=9606 GN=NCL PE=1 SV=3	NCL	1	0.0150913	91.906	VVPVK(1)AK	2	-0.43103	2	1.086	1.154	1.062	0.925	0.899	0.873	0.817	0.0025034	1.04	1.048	1.06	0.943	0.939	0.886	1.044	1.101	1.002	0.981	0.957	0.985	0.929	0.063476
P19338	577	K	Nucleolin OS=Homo sapiens OX=9606 GN=NCL PE=1 SV=3	NCL	1	8.35354e-35	151.39	TLFVK(1)GLSEDTTEETLK	3	1.9798	1	1.041	1.121	1.078	0.862	0.949	0.949	0.852	0.0139619	1.04	1.048	1.06	0.943	0.939	0.886	1.001	1.07	1.017	0.914	1.011	1.071	0.97	0.56108
P19338	95	K	Nucleolin OS=Homo sapiens OX=9606 GN=NCL PE=1 SV=3	NCL	1	0.0189109	76.1	AAATPAK(1)K	2	-1.5179	1	1.355	1.45	1.279	0.663	0.687	0.566	0.469	0.00040206	1.04	1.048	1.06	0.943	0.939	0.886	1.303	1.384	1.207	0.703	0.732	0.639	0.533	0.00036387
P19338	138	K	Nucleolin OS=Homo sapiens OX=9606 GN=NCL PE=1 SV=3	NCL	1	0.000178714	79.148	GAK(1)NGK(1)NAK	2	-0.984	1									1.04	1.048	1.06	0.943	0.939	0.886
P19338	9	K	Nucleolin OS=Homo sapiens OX=9606 GN=NCL PE=1 SV=3	NCL	1	0.000686764	93.096	AGK(1)NQGDPK(1)K	2	0.047316	2	1.006	1.01	0.956	1.118	0.92	0.991	1.019	0.80052	1.04	1.048	1.06	0.943	0.939	0.886	0.967	0.964	0.902	1.186	0.98	1.119	1.16	0.075217
P19338	429	K	Nucleolin OS=Homo sapiens OX=9606 GN=NCL PE=1 SV=3	NCL	1	0.00439086	71.558	SK(1)GIAYIEFK	2	1.1297	1	1.052	1.021	0.995	0.972	0.95	1.01	0.956	0.132045	1.04	1.048	1.06	0.943	0.939	0.886	1.012	0.974	0.939	1.031	1.012	1.14	1.088	0.122735
P19338	135	K	Nucleolin OS=Homo sapiens OX=9606 GN=NCL PE=1 SV=3	NCL	1	0.000178714	79.148	GAK(1)NGK(1)NAK	2	-0.984	2									1.04	1.048	1.06	0.943	0.939	0.886
P19338	15	K	Nucleolin OS=Homo sapiens OX=9606 GN=NCL PE=1 SV=3	NCL	1	0.00800272	67.385	NQGDPK(1)K	3	0.23721	2	1.026	1.037	0.994	1.056	0.902	0.985	0.963	0.44666	1.04	1.048	1.06	0.943	0.939	0.886	0.987	0.99	0.938	1.12	0.961	1.112	1.095	0.167755
P19338	377	K	Nucleolin OS=Homo sapiens OX=9606 GN=NCL PE=1 SV=3	NCL	0.999469	0.0183642	78.814	VFGNEIK(0.999)LEK(0.001)PK	3	0.82919	1									1.04	1.048	1.06	0.943	0.939	0.886
P19338	348	K	Nucleolin OS=Homo sapiens OX=9606 GN=NCL PE=1 SV=3	NCL	1	7.86449e-06	89.506	K(1)FGYVDFESAEDLEK	3	-2.979	1	1.365	1.093	1.014	0.807	0.826	0.894	0.728	0.030299	1.04	1.048	1.06	0.943	0.939	0.886	1.312	1.043	0.957	0.856	0.88	1.009	0.829	0.165364
P19338	109	K	Nucleolin OS=Homo sapiens OX=9606 GN=NCL PE=1 SV=3	NCL	1	0.00825321	77.282	AVTTPGK(1)K	3	0.36459	1	1.246	1.361	1.25	0.798	0.694	0.65	0.555	0.00091694	1.04	1.048	1.06	0.943	0.939	0.886	1.198	1.299	1.179	0.846	0.739	0.734	0.631	0.00110465
P19338	545	K	Nucleolin OS=Homo sapiens OX=9606 GN=NCL PE=1 SV=3	NCL	1	0.000522679	112.83	EALNSCNK(1)R	2	-1.4265	6	1.138	1.136	1.13	0.871	0.877	0.848	0.763	1.66219e-05	1.04	1.048	1.06	0.943	0.939	0.886	1.094	1.084	1.066	0.924	0.934	0.957	0.868	0.00038167
P19338	132	K	Nucleolin OS=Homo sapiens OX=9606 GN=NCL PE=1 SV=3	NCL	1	0.00471922	63.091	GAAIPAK(1)GAK(1)NGK	3	-0.75849	1									1.04	1.048	1.06	0.943	0.939	0.886
P19338	477	K	Nucleolin OS=Homo sapiens OX=9606 GN=NCL PE=1 SV=3	NCL	1	6.22764e-11	125.22	GGK(1)NSTWSGESK	2	0.41129	1	0.946	1.003	1.015	0.993	1.097	0.946	1.024	0.66744	1.04	1.048	1.06	0.943	0.939	0.886	0.91	0.957	0.958	1.053	1.168	1.068	1.164	0.0144754
P19338	62	K	Nucleolin OS=Homo sapiens OX=9606 GN=NCL PE=1 SV=3	NCL	1	0.0117069	83.647	AAATSAK(1)K	2	-0.43879	1	1.048	1.067	1.118	0.938	0.893	0.935	0.856	0.0033577	1.04	1.048	1.06	0.943	0.939	0.886	1.008	1.018	1.055	0.995	0.951	1.055	0.974	0.45984
P19367	333	K	Hexokinase-1 OS=Homo sapiens OX=9606 GN=HK1 PE=1 SV=3	HK1	1	8.57351e-07	103.3	GK(1)FNTSDVSAIEK	2	3.5789	3	1.07	1.073	1.075	0.972	0.922	0.889	0.865	0.0302	0.958	0.993	0.954	1.009	1.071	1.008	1.117	1.081	1.127	0.963	0.861	0.882	0.814	0.004678
P19367	418	K	Hexokinase-1 OS=Homo sapiens OX=9606 GN=HK1 PE=1 SV=3	HK1	1	2.13719e-13	111.63	TTVGVDGSLYK(1)THPQYSR	3	0.2032	1	1.027	1.188	1.043	0.96	0.878	0.905	0.842	0.032519	0.958	0.993	0.954	1.009	1.071	1.008	1.072	1.196	1.093	0.951	0.82	0.898	0.794	0.0134445
P19388	15	K	DNA-directed RNA polymerases I, II, and III subunit RPABC1 OS=Homo sapiens OX=9606 GN=POLR2E PE=1 SV=4	POLR2E	1	2.77419e-05	93.345	K(1)TIMQLCHDR	3	-2.2269	1	0.979	1.091	1.179	0.903	0.884	0.965	0.847	0.052478	0.822	1.009	1.033	0.986	0.988	1.151	1.191	1.081	1.141	0.916	0.895	0.838	0.776	0.0028156
P19404	61	K	NADH dehydrogenase [ubiquinone] flavoprotein 2, mitochondrial OS=Homo sapiens OX=9606 GN=NDUFV2 PE=1 SV=2	NDUFV2	1	0.000909829	66.76	DTPENNPDTPFDFTPENYK(1)R	3	3.1432	1	1.007	0.882	1.049	1.034	1.019	1.009	1.042	0.49254	0.929	0.96	1.018	1.06	0.943	0.975	1.084	0.919	1.03	0.975	1.081	1.035	1.019	0.73948
P19784	103	K	Casein kinase II subunit alpha' OS=Homo sapiens OX=9606 GN=CSNK2A2 PE=1 SV=1	CSNK2A2	1	0.000442008	78.903	LIDTVK(1)DPVSK	3	0.0027205	1	1.08	0.978	0.843	1.053	1.022	1.025	1.069	0.4292	0.999	1.004	0.975	0.985	0.99	1.047	1.081	0.974	0.865	1.069	1.032	0.979	1.055	0.45814
P19784	260	K	Casein kinase II subunit alpha' OS=Homo sapiens OX=9606 GN=CSNK2A2 PE=1 SV=1	CSNK2A2	1	1.13072e-07	98.105	VLGTEELYGYLK(1)K	3	-3.938	1	0.998	1.075	0.973	0.952	1.084	0.919	0.97	0.6133	0.999	1.004	0.975	0.985	0.99	1.047	0.999	1.071	0.998	0.966	1.095	0.878	0.958	0.53204
P20020	476	K	Plasma membrane calcium-transporting ATPase 1 OS=Homo sapiens OX=9606 GN=ATP2B1 PE=1 SV=3	ATP2B1	1	1.41964e-21	108.32	HLDACETMGNATAICSDK(1)TGTLTMNR	3	-0.50321	1	1.465	1.085	1.762	0.589	0.38	0.718	0.391	0.0154611	1	0.965	0.947	1.014	1.036	1.084	1.465	1.124	1.861	0.581	0.367	0.662	0.362	0.0112639
P20020	64	K	Plasma membrane calcium-transporting ATPase 1 OS=Homo sapiens OX=9606 GN=ATP2B1 PE=1 SV=3	ATP2B1	1	2.18539e-40	160.95	LK(1)TSPNEGLSGNPADLER	3	0.38372	2	1.074	1.177	1.146	0.918	0.802	0.883	0.766	0.0053003	1	0.965	0.947	1.014	1.036	1.084	1.074	1.22	1.21	0.905	0.774	0.815	0.712	0.0052787
P20020	773	K	Plasma membrane calcium-transporting ATPase 1 OS=Homo sapiens OX=9606 GN=ATP2B1 PE=1 SV=3	ATP2B1	1	2.45348e-05	91.961	SSPTDK(1)HTLVK	3	1.5143	1	1.242	1.166	1.022	0.843	0.93	0.796	0.749	0.0170836	1	0.965	0.947	1.014	1.036	1.084	1.242	1.208	1.079	0.831	0.898	0.734	0.698	0.0076982
P20042	276	K	Eukaryotic translation initiation factor 2 subunit 2 OS=Homo sapiens OX=9606 GN=EIF2S2 PE=1 SV=2	EIF2S2	1	4.40823e-05	86.405	YIK(1)EYVTCHTCR	3	0.31929	1	0.953	1.064	1.027	1.037	0.933	0.986	0.971	0.54786	0.951	0.995	0.99	0.991	1.015	1.015	1.002	1.069	1.037	1.046	0.919	0.971	0.945	0.23862
P20042	216	K	Eukaryotic translation initiation factor 2 subunit 2 OS=Homo sapiens OX=9606 GN=EIF2S2 PE=1 SV=2	EIF2S2	1	0.0367723	42.317	K(1)TSFVNFTDICK	3	-1.7645	1	0.927	1.209	1.07	0.958	0.955	0.881	0.871	0.179519	0.951	0.995	0.99	0.991	1.015	1.015	0.975	1.215	1.081	0.967	0.941	0.868	0.849	0.086941
P20042	227	K	Eukaryotic translation initiation factor 2 subunit 2 OS=Homo sapiens OX=9606 GN=EIF2S2 PE=1 SV=2	EIF2S2	1	3.75134e-49	181.75	TSFVNFTDICK(1)LLHR	3	-1.3286	1	0.988	0.913	1.006	0.968	1.205	0.919	1.064	0.56314	0.951	0.995	0.99	0.991	1.015	1.015	1.039	0.918	1.016	0.977	1.187	0.905	1.032	0.78066
P20226	225	K	TATA-box-binding protein OS=Homo sapiens OX=9606 GN=TBP PE=1 SV=2	TBP	1	3.15731e-05	85.45	MVCTGAK(1)SEEQSR	3	-0.862	1	1.041	1.072	1.097	0.94	0.888	0.963	0.869	0.0078444
P20339	183	K	Ras-related protein Rab-5A OS=Homo sapiens OX=9606 GN=RAB5A PE=1 SV=2	RAB5A	0.949725	0.000768711	62.94	K(0.05)LPK(0.95)NEPQNPGANSAR	3	0.08421	1	0.959	1.237	1.133	0.932	0.777	0.961	0.802	0.092958	0.938	1.041	0.942	1.1	0.997	0.974	1.022	1.188	1.203	0.847	0.779	0.987	0.766	0.036236
P20618	104	K	Proteasome subunit beta type-1 OS=Homo sapiens OX=9606 GN=PSMB1 PE=1 SV=2	PSMB1	1	0.00129277	107.01	MYK(1)HSNNK	3	0.049529	3	1.28	1.316	1.249	0.718	0.721	0.716	0.56	0.00069582	0.996	0.999	0.999	1.02	1.037	0.873	1.285	1.317	1.25	0.704	0.695	0.82	0.576	0.00055706
P20618	77	K	Proteasome subunit beta type-1 OS=Homo sapiens OX=9606 GN=PSMB1 PE=1 SV=2	PSMB1	1	1.4818e-74	198.55	LTDK(1)TVIGCSGFHGDCLTLTK	3	-0.40379	1	1.167	1.158	1.096	0.709	1.059	0.811	0.754	0.068337	0.996	0.999	0.999	1.02	1.037	0.873	1.172	1.159	1.097	0.695	1.021	0.929	0.772	0.081739
P20618	228	K	Proteasome subunit beta type-1 OS=Homo sapiens OX=9606 GN=PSMB1 PE=1 SV=2	PSMB1	1	0.0167611	59.265	ICIVTK(1)EGIR	2	-0.22774	1	1.209	1.255	1.112	0.758	0.864	0.802	0.678	0.00172076	0.996	0.999	0.999	1.02	1.037	0.873	1.214	1.256	1.113	0.743	0.833	0.919	0.696	0.0068972
P20674	113	K	Cytochrome c oxidase subunit 5A, mitochondrial OS=Homo sapiens OX=9606 GN=COX5A PE=1 SV=2	COX5A	1	0.00723154	88.495	ILEVVK(1)DK	2	-0.16425	1									0.995	1.085	1.029	0.964	1.003	0.961
P20700	123	K	Lamin-B1 OS=Homo sapiens OX=9606 GN=LMNB1 PE=1 SV=2	LMNB1	1	1.51791e-07	95.273	AEHDQLLLNYAK(1)K	3	1.4708	1	1.248	1.089	1.097	0.862	0.872	0.831	0.747	0.0033847	1.022	1.002	1.009	0.996	0.991	1.023	1.221	1.087	1.087	0.865	0.88	0.812	0.753	0.0035156
P20700	271	K	Lamin-B1 OS=Homo sapiens OX=9606 GN=LMNB1 PE=1 SV=2	LMNB1	0.999999	8.4412e-05	69.361	LYKEELEQTYHAK(1)LENAR	4	1.3228	1	1.153	1.063	0.971	0.888	0.962	0.962	0.882	0.093583	1.022	1.002	1.009	0.996	0.991	1.023	1.128	1.061	0.962	0.892	0.971	0.94	0.89	0.092817
P20700	209	K	Lamin-B1 OS=Homo sapiens OX=9606 GN=LMNB1 PE=1 SV=2	LMNB1	1	1.55613e-10	119.54	K(1)SMYEEEINETR	2	-1.4626	4	1.276	1.206	1.182	0.766	0.773	0.796	0.637	6.1049e-05	1.022	1.002	1.009	0.996	0.991	1.023	1.249	1.204	1.171	0.769	0.78	0.778	0.642	2.0439e-05
P20700	483	K	Lamin-B1 OS=Homo sapiens OX=9606 GN=LMNB1 PE=1 SV=2	LMNB1	1	2.88985e-27	158.31	IGDTSVSYK(1)YTSR	2	-1.7351	1									1.022	1.002	1.009	0.996	0.991	1.023
P20700	330	K	Lamin-B1 OS=Homo sapiens OX=9606 GN=LMNB1 PE=1 SV=2	LMNB1	1	0.000596451	73.386	IQELEDLLAK(1)EK	3	-1.7739	1	0.933	1.084	1.017	0.906	1.028	1.032	0.978	0.72984	1.022	1.002	1.009	0.996	0.991	1.023	0.913	1.082	1.008	0.91	1.037	1.009	0.984	0.82518
P20700	532	K	Lamin-B1 OS=Homo sapiens OX=9606 GN=LMNB1 PE=1 SV=2	LMNB1	1	5.35982e-16	125.5	VILK(1)NSQGEEVAQR	3	0.57959	2	1.129	1.015	1.046	0.906	0.957	0.947	0.881	0.024502	1.022	1.002	1.009	0.996	0.991	1.023	1.105	1.013	1.037	0.91	0.966	0.926	0.888	0.0197408
P20810	319	K	Calpastatin OS=Homo sapiens OX=9606 GN=CAST PE=1 SV=4	CAST	1	0.0135278	77.662	EVDEAK(1)AK	2	-1.3827	1	1.23	1.314	1.137	0.874	0.692	0.752	0.63	0.0043634	1.011	1.009	1.03	1.032	0.936	0.999	1.217	1.302	1.104	0.847	0.739	0.753	0.646	0.0024216
P20810	250	K	Calpastatin OS=Homo sapiens OX=9606 GN=CAST PE=1 SV=4	CAST	0.987827	0.00660005	58.098	K(0.988)TEK(0.012)EESTEVLK	3	-0.54728	1	1.224	1.207	1.051	0.804	0.734	0.981	0.723	0.028859	1.011	1.009	1.03	1.032	0.936	0.999	1.211	1.196	1.02	0.779	0.784	0.982	0.743	0.033096
P20962	15	K	Parathymosin OS=Homo sapiens OX=9606 GN=PTMS PE=1 SV=2	PTMS	1	3.62616e-44	191.78	SVEAAAELSAK(1)DLK	3	-0.21072	4	1.105	1.084	1.062	0.935	0.879	0.934	0.845	0.00197978	1.088	1.043	0.88	0.975	0.978	1.045	1.016	1.039	1.207	0.959	0.899	0.894	0.844	0.045921
P21127	120	K	Cyclin-dependent kinase 11B OS=Homo sapiens OX=9606 GN=CDK11B PE=1 SV=4	CDK11B	1	8.21721e-15	143.5	SHSAEGGK(1)HAR	2	0.27171	3	0.994	0.768	1.055	0.727	1.456	1	1.13	0.70396	1.002	0.976	0.986	0.932	1.101	1.159	0.992	0.787	1.07	0.78	1.322	0.863	1.041	0.91532
P21127	551	K	Cyclin-dependent kinase 11B OS=Homo sapiens OX=9606 GN=CDK11B PE=1 SV=4	CDK11B	1	0.00508743	52.576	GVK(1)HLHDNWILHR	5	-1.2495	1	1.185	0.877	1.004	1.166	0.823	0.946	0.957	0.74566	1.002	0.976	0.986	0.932	1.101	1.159	1.183	0.899	1.018	1.251	0.748	0.816	0.908	0.54812
P21266	128	K	Glutathione S-transferase Mu 3 OS=Homo sapiens OX=9606 GN=GSTM3 PE=1 SV=3	GSTM3	1	0.00124807	61.409	LK(1)PQYLEELPGQLK	3	0.075334	1	1.191	1.046	0.849	0.919	1.184	0.811	0.944	0.7055	0.911	0.963	0.931	1.072	1.021	1.01	1.307	1.086	0.912	0.857	1.16	0.803	0.853	0.35374
P21266	87	K	Glutathione S-transferase Mu 3 OS=Homo sapiens OX=9606 GN=GSTM3 PE=1 SV=3	GSTM3	1	1.20938e-17	143.42	K(1)HNMCGETEEEK	3	0.45477	3	1.158	1.15	1.062	0.855	0.866	0.909	0.78	0.00177935	0.911	0.963	0.931	1.072	1.021	1.01	1.271	1.194	1.141	0.798	0.848	0.9	0.706	0.00173583
P21281	109	K	V-type proton ATPase subunit B, brain isoform OS=Homo sapiens OX=9606 GN=ATP6V1B2 PE=1 SV=3	ATP6V1B2	1	8.94084e-10	109.64	K(1)TSCEFTGDILR	2	-0.52987	1	1.106	1.18	1.125	0.858	0.828	0.903	0.759	0.00096292	0.922	0.939	0.938	0.959	1.037	1.124	1.2	1.257	1.199	0.895	0.798	0.803	0.683	0.00069529
P21281	108	K	V-type proton ATPase subunit B, brain isoform OS=Homo sapiens OX=9606 GN=ATP6V1B2 PE=1 SV=3	ATP6V1B2	1	3.96277e-08	97.235	AVVQVFEGTSGIDAK(1)K	3	-1.226	1	1.092	1.142	1.194	0.758	0.972	0.841	0.75	0.0188385	0.922	0.939	0.938	0.959	1.037	1.124	1.184	1.216	1.273	0.79	0.937	0.748	0.674	0.0049435
P21291	137	K	Cysteine and glycine-rich protein 1 OS=Homo sapiens OX=9606 GN=CSRP1 PE=1 SV=3	CSRP1	1	0.000227465	85.355	VIGAGK(1)SWHK	3	-0.78164	1	1.372	1.294	1.322	0.586	0.859	0.567	0.505	0.034724	1.047	1.044	1.046	0.972	0.996	0.969	1.31	1.239	1.264	0.603	0.862	0.585	0.538	0.03678
P21291	173	K	Cysteine and glycine-rich protein 1 OS=Homo sapiens OX=9606 GN=CSRP1 PE=1 SV=3	CSRP1	1	4.66261e-07	103.55	GCYAK(1)NFGPK	2	-0.52233	3	1.116	1.059	1.081	0.895	0.948	0.901	0.843	0.00195733	1.047	1.044	1.046	0.972	0.996	0.969	1.066	1.014	1.033	0.921	0.952	0.93	0.9	0.0039849
P21291	178	K	Cysteine and glycine-rich protein 1 OS=Homo sapiens OX=9606 GN=CSRP1 PE=1 SV=3	CSRP1	1	0.00786287	43.164	NFGPK(1)GFGFGQGAGALVHSE	3	0.21684	1	1.012	0.987	0.971	0.976	1.002	1.051	1.02	0.47868	1.047	1.044	1.046	0.972	0.996	0.969	0.967	0.945	0.928	1.004	1.006	1.085	1.09	0.038662
P21291	108	K	Cysteine and glycine-rich protein 1 OS=Homo sapiens OX=9606 GN=CSRP1 PE=1 SV=3	CSRP1	1	1.33158e-08	85.087	HEEAPGHRPTTNPNASK(1)FAQK	4	-0.51436	4	1.154	1.264	1.123	0.895	0.683	0.88	0.694	0.0171151	1.047	1.044	1.046	0.972	0.996	0.969	1.102	1.211	1.074	0.921	0.686	0.908	0.743	0.040977
P21333	2584	K	Filamin-A OS=Homo sapiens OX=9606 GN=FLNA PE=1 SV=4	FLNA	1	1.60476e-13	97.69	SSFTVDCSK(1)AGNNMLLVGVHGPR	3	0.45933	2	1.103	1.247	1.079	0.856	0.855	0.861	0.75	0.024021	1.028	0.996	1.015	0.991	0.984	0.978	1.073	1.252	1.063	0.864	0.869	0.88	0.771	0.040498
P21333	916	K	Filamin-A OS=Homo sapiens OX=9606 GN=FLNA PE=1 SV=4	FLNA	1	1.84517e-27	147.37	LDVQFSGLTK(1)GDAVR	2	0.33739	2	1.095	1.115	1.096	0.9	0.925	0.869	0.815	0.00041956	1.028	0.996	1.015	0.991	0.984	0.978	1.065	1.119	1.08	0.908	0.94	0.889	0.839	0.00130234
P21333	771	K	Filamin-A OS=Homo sapiens OX=9606 GN=FLNA PE=1 SV=4	FLNA	1	1.22383e-05	91.093	VNVGAGSHPNK(1)VK	3	-1.047	1	1.155	1.207	1.247	0.851	0.757	0.784	0.663	0.00056051	1.028	0.996	1.015	0.991	0.984	0.978	1.124	1.212	1.229	0.859	0.769	0.802	0.682	0.00083917
P21333	1375	K	Filamin-A OS=Homo sapiens OX=9606 GN=FLNA PE=1 SV=4	FLNA	0.999645	1.05072e-24	120.23	VHGPGIQSGTTNKPNK(1)FTVETR	4	-0.7917	3	1.233	1.16	1.073	0.688	0.907	0.939	0.731	0.039201	1.028	0.996	1.015	0.991	0.984	0.978	1.199	1.165	1.057	0.694	0.922	0.96	0.753	0.055099
P21333	1547	K	Filamin-A OS=Homo sapiens OX=9606 GN=FLNA PE=1 SV=4	FLNA	1	2.34925e-08	125.97	VLPTHDASK(1)VK	3	0.41408	1	1.176	1.119	1.063	0.895	0.866	0.881	0.787	0.00146137	1.028	0.996	1.015	0.991	0.984	0.978	1.144	1.123	1.047	0.903	0.88	0.901	0.81	0.00173734
P21333	2621	K	Filamin-A OS=Homo sapiens OX=9606 GN=FLNA PE=1 SV=4	FLNA	1	1.45041e-19	163.51	LYSVSYLLK(1)DK	3	2.1052	2	1.39	1.279	1.362	0.609	0.802	0.557	0.488	0.0029353	1.028	0.996	1.015	0.991	0.984	0.978	1.352	1.284	1.342	0.615	0.815	0.57	0.503	0.023821
P21333	891	K	Filamin-A OS=Homo sapiens OX=9606 GN=FLNA PE=1 SV=4	FLNA	1	4.77724e-08	94.569	TGVELGK(1)PTHFTVNAK	3	-1.2704	1									1.028	0.996	1.015	0.991	0.984	0.978
P21333	376	K	Filamin-A OS=Homo sapiens OX=9606 GN=FLNA PE=1 SV=4	FLNA	1	4.39355e-12	110.04	SPFEVYVDK(1)SQGDASK	3	-3.3093	1	1.111	1.202	1.085	0.895	0.849	0.858	0.766	0.00158316	1.028	0.996	1.015	0.991	0.984	0.978	1.081	1.207	1.069	0.903	0.863	0.877	0.787	0.0043782
P21333	2575	K	Filamin-A OS=Homo sapiens OX=9606 GN=FLNA PE=1 SV=4	FLNA	1	9.02131e-71	214.82	AYVGQK(1)SSFTVDCSK	2	0.27685	2	1.329	1.289	1.303	0.71	0.683	0.687	0.53	9.4207e-07	1.028	0.996	1.015	0.991	0.984	0.978	1.293	1.294	1.284	0.716	0.694	0.702	0.546	1.7659e-07
P21333	876	K	Filamin-A OS=Homo sapiens OX=9606 GN=FLNA PE=1 SV=4	FLNA	1	0.0447545	66.538	VK(1)AEGPGLSR	2	-0.38209	1									1.028	0.996	1.015	0.991	0.984	0.978
P21333	2569	K	Filamin-A OS=Homo sapiens OX=9606 GN=FLNA PE=1 SV=4	FLNA	1	1.1168e-17	148.96	GLGLSK(1)AYVGQK	2	1.7454	2	1.317	1.125	1.182	0.776	0.822	0.778	0.656	0.00111536	1.028	0.996	1.015	0.991	0.984	0.978	1.281	1.13	1.165	0.783	0.835	0.796	0.675	0.00076097
P21333	299	K	Filamin-A OS=Homo sapiens OX=9606 GN=FLNA PE=1 SV=4	FLNA	1	0.000101441	71.879	AYGPGIEPTGNMVK(1)K	3	1.2245	2									1.028	0.996	1.015	0.991	0.984	0.978
P21333	2217	K	Filamin-A OS=Homo sapiens OX=9606 GN=FLNA PE=1 SV=4	FLNA	1	9.1266e-38	141.36	YK(1)GQHVPGSPFQFTVGPLGEGGAHK	4	0.31484	1	1.093	1.039	0.979	0.957	0.993	0.938	0.928	0.109798	1.028	0.996	1.015	0.991	0.984	0.978	1.063	1.043	0.965	0.966	1.009	0.959	0.955	0.25102
P21333	92	K	Filamin-A OS=Homo sapiens OX=9606 GN=FLNA PE=1 SV=4	FLNA	1	0.00417027	67.113	K(1)HNQRPTFR	4	-0.54867	2	1.322	1.179	1.084	0.807	0.807	0.802	0.674	0.020959	1.028	0.996	1.015	0.991	0.984	0.978	1.286	1.184	1.068	0.814	0.82	0.82	0.694	0.02126
P21333	2024	K	Filamin-A OS=Homo sapiens OX=9606 GN=FLNA PE=1 SV=4	FLNA	1	3.76697e-07	108.7	ETGEHLVHVK(1)K	3	0.49509	2	1.233	1.163	1.168	0.846	0.719	0.871	0.684	0.0035817	1.028	0.996	1.015	0.991	0.984	0.978	1.199	1.168	1.151	0.854	0.731	0.891	0.704	0.0044428
P21333	906	K	Filamin-A OS=Homo sapiens OX=9606 GN=FLNA PE=1 SV=4	FLNA	1	0.00576415	62.813	GK(1)LDVQFSGLTK	2	-1.6032	1									1.028	0.996	1.015	0.991	0.984	0.978
P21333	994	K	Filamin-A OS=Homo sapiens OX=9606 GN=FLNA PE=1 SV=4	FLNA	1	1.02018e-05	124.12	DQEFTVK(1)SK	3	-2.7785	5	1.204	1.305	1.201	0.759	0.773	0.758	0.617	6.3472e-05	1.028	0.996	1.015	0.991	0.984	0.978	1.171	1.31	1.183	0.766	0.786	0.775	0.635	0.00024246
P21333	504	K	Filamin-A OS=Homo sapiens OX=9606 GN=FLNA PE=1 SV=4	FLNA	1	0.000344918	86.772	ETADFK(1)VYTK	3	-1.8035	3	1.131	1.203	1.141	0.789	0.91	0.825	0.726	0.0022775	1.028	0.996	1.015	0.991	0.984	0.978	1.1	1.208	1.124	0.796	0.925	0.844	0.747	0.0049556
P21333	1491	K	Filamin-A OS=Homo sapiens OX=9606 GN=FLNA PE=1 SV=4	FLNA	1	1.27091e-51	153.06	VQGPK(1)GLVEPVDVVDNADGTQTVNYVPSR	3	-0.56231	1	1.227	1.217		0.88	0.906	0.771	0.697	0.0109614	1.028	0.996	1.015	0.991	0.984	0.978	1.194	1.222		0.888	0.921	0.788	0.717	0.0120752
P21333	2623	K	Filamin-A OS=Homo sapiens OX=9606 GN=FLNA PE=1 SV=4	FLNA	1	0.00259687	76.326	DK(1)GEYTLVVK	2	-1.1247	1	1.243	1.132	1.108	0.809	0.876	0.832	0.723	0.00155937	1.028	0.996	1.015	0.991	0.984	0.978	1.209	1.137	1.092	0.816	0.89	0.851	0.744	0.00158298
P21333	773	K	Filamin-A OS=Homo sapiens OX=9606 GN=FLNA PE=1 SV=4	FLNA	1	8.31035e-06	102.52	VK(1)VYGPGVAK	2	-0.21138	2	1.284	1.366	1.309	0.712	0.592	0.737	0.516	0.0006972	1.028	0.996	1.015	0.991	0.984	0.978	1.249	1.371	1.29	0.718	0.602	0.754	0.53	0.00097818
P21333	42	K	Filamin-A OS=Homo sapiens OX=9606 GN=FLNA PE=1 SV=4	FLNA	1	0.00839619	61.593	DLAEDAPWK(1)K	3	2.9954	1	1.051	1.122	1.138	0.811	0.856	1.023	0.812	0.046196	1.028	0.996	1.015	0.991	0.984	0.978	1.022	1.127	1.121	0.818	0.87	1.046	0.836	0.084461
P21333	1294	K	Filamin-A OS=Homo sapiens OX=9606 GN=FLNA PE=1 SV=4	FLNA	1	5.86514e-22	149.02	ALTQTGGPHVK(1)AR	2	0.74346	2	1.252	1.386	1.222	0.648	0.765	0.727	0.554	0.000698	1.028	0.996	1.015	0.991	0.984	0.978	1.218	1.392	1.204	0.654	0.777	0.743	0.57	0.00126384
P21333	2215	K	Filamin-A OS=Homo sapiens OX=9606 GN=FLNA PE=1 SV=4	FLNA	1	2.91326e-12	112.96	FVPAEMGTHTVSVK(1)YK	3	-1.4628	1	1.119	1.057	1.041	0.952	0.951	0.879	0.865	0.0133413	1.028	0.996	1.015	0.991	0.984	0.978	1.089	1.061	1.026	0.961	0.966	0.899	0.89	0.0154369
P21333	2000	K	Filamin-A OS=Homo sapiens OX=9606 GN=FLNA PE=1 SV=4	FLNA	1	6.27342e-06	133.6	EEPCLLK(1)R	2	-1.9627	3	1.288	1.21	1.143	0.737	0.824	0.799	0.648	0.0008237	1.028	0.996	1.015	0.991	0.984	0.978	1.253	1.215	1.126	0.744	0.837	0.817	0.667	0.00107838
P21333	837	K	Filamin-A OS=Homo sapiens OX=9606 GN=FLNA PE=1 SV=4	FLNA	1	8.05251e-43	184.99	NDNDTFTVK(1)YTPR	3	-0.13183	3	1.181	1.221	1.182	0.808	0.766	0.842	0.674	0.000179925	1.028	0.996	1.015	0.991	0.984	0.978	1.149	1.226	1.165	0.815	0.778	0.861	0.693	0.00048247
P21333	508	K	Filamin-A OS=Homo sapiens OX=9606 GN=FLNA PE=1 SV=4	FLNA	1	3.95766e-11	127.36	VYTK(1)GAGSGELK	3	-0.85894	2	1.232	1.233	1.094	0.789	0.854	0.798	0.686	0.00130017	1.028	0.996	1.015	0.991	0.984	0.978	1.198	1.238	1.078	0.796	0.868	0.816	0.706	0.0020982
P21333	2559	K	Filamin-A OS=Homo sapiens OX=9606 GN=FLNA PE=1 SV=4	FLNA	1	3.1193e-19	109.91	ATCAPQHGAPGPGPADASK(1)VVAK	3	-1.5471	1	1.129	1.434	1.013	0.837	0.825	0.763	0.678	0.023798	1.028	0.996	1.015	0.991	0.984	0.978	1.098	1.44	0.998	0.845	0.838	0.78	0.697	0.036064
P21333	704	K	Filamin-A OS=Homo sapiens OX=9606 GN=FLNA PE=1 SV=4	FLNA	1	0.00646416	90.37	HGGK(1)APLR	3	-0.43419	2	1.262	1.338	1.33	0.68	0.65	0.74	0.527	0.000104887	1.028	0.996	1.015	0.991	0.984	0.978	1.228	1.343	1.31	0.686	0.661	0.757	0.542	0.00022234
P21333	1538	K	Filamin-A OS=Homo sapiens OX=9606 GN=FLNA PE=1 SV=4	FLNA	1	0.00165961	69.03	VK(1)VLPTHDASK	3	1.0696	1	1.166	1.163	1.051	0.891	0.847	0.884	0.776	0.0025447	1.028	0.996	1.015	0.991	0.984	0.978	1.134	1.168	1.035	0.899	0.861	0.904	0.798	0.0047612
P21333	569	K	Filamin-A OS=Homo sapiens OX=9606 GN=FLNA PE=1 SV=4	FLNA	1	3.43964e-12	115.91	SPFEVK(1)VGTECGNQK	3	-0.61483	1	1.053	1.349	0.882	0.865	1.017	0.835	0.827	0.26482	1.028	0.996	1.015	0.991	0.984	0.978	1.024	1.354	0.869	0.873	1.034	0.854	0.85	0.35624
P21333	58	K	Filamin-A OS=Homo sapiens OX=9606 GN=FLNA PE=1 SV=4	FLNA	1	0.00087069	74.987	WCNEHLK(1)CVSK	3	-0.88826	1	1.261	1.407	1.1	0.727	0.762	0.743	0.592	0.0020184	1.028	0.996	1.015	0.991	0.984	0.978	1.227	1.413	1.084	0.734	0.774	0.76	0.609	0.0032966
P21333	1162	K	Filamin-A OS=Homo sapiens OX=9606 GN=FLNA PE=1 SV=4	FLNA	1	2.98055e-18	141.54	AHVVPCFDASK(1)VK	2	-2.4422	3	1.221	1.33	1.291	0.717	0.724	0.718	0.562	0.00191852	1.028	0.996	1.015	0.991	0.984	0.978	1.188	1.335	1.272	0.724	0.736	0.734	0.578	0.0038967
P21333	1450	K	Filamin-A OS=Homo sapiens OX=9606 GN=FLNA PE=1 SV=4	FLNA	1	1.12647e-42	181.9	VPVHDVTDASK(1)VK	4	0.4632	4	1.298	1.388	1.291	0.705	0.663	0.655	0.509	3.5941e-05	1.028	0.996	1.015	0.991	0.984	0.978	1.263	1.394	1.272	0.711	0.674	0.67	0.523	6.1199e-05
P21333	498	K	Filamin-A OS=Homo sapiens OX=9606 GN=FLNA PE=1 SV=4	FLNA	1	0.0127879	78.513	VK(1)ETADFK	3	1.1165	2	1.229	1.172	1.105	0.862	0.786	0.847	0.712	0.00124097	1.028	0.996	1.015	0.991	0.984	0.978	1.196	1.177	1.089	0.87	0.799	0.866	0.732	0.00146405
P21333	2387	K	Filamin-A OS=Homo sapiens OX=9606 GN=FLNA PE=1 SV=4	FLNA	1	4.91414e-75	191.22	VHSPSGALEECYVTEIDQDK(1)YAVR	4	-1.2956	5	1.024	1.153	1.011	0.936	0.873	1.002	0.882	0.095123	1.028	0.996	1.015	0.991	0.984	0.978	0.996	1.158	0.996	0.945	0.887	1.025	0.907	0.21276
P21333	874	K	Filamin-A OS=Homo sapiens OX=9606 GN=FLNA PE=1 SV=4	FLNA	1	6.14547e-11	135.99	VEPSHDASK(1)VK	3	0.32149	1	1.236	1.151	1.046	0.822	0.859	0.887	0.748	0.0055843	1.028	0.996	1.015	0.991	0.984	0.978	1.202	1.156	1.031	0.829	0.873	0.907	0.77	0.0079433
P21333	2513	K	Filamin-A OS=Homo sapiens OX=9606 GN=FLNA PE=1 SV=4	FLNA	1	6.61985e-08	99.941	YGGPYHIGGSPFK(1)AK	3	0.31439	1	1.098	1.14	1.084	0.885	0.95	0.842	0.806	0.0047208	1.028	0.996	1.015	0.991	0.984	0.978	1.068	1.145	1.068	0.893	0.965	0.861	0.829	0.0099243
P21333	2607	K	Filamin-A OS=Homo sapiens OX=9606 GN=FLNA PE=1 SV=4	FLNA	1	4.14895e-16	126.77	TPCEEILVK(1)HVGSR	2	-0.87314	3	1.142	1.191	1.157	0.787	0.919	0.804	0.719	0.0026953	1.028	0.996	1.015	0.991	0.984	0.978	1.111	1.196	1.14	0.794	0.934	0.822	0.74	0.004899
P21333	1593	K	Filamin-A OS=Homo sapiens OX=9606 GN=FLNA PE=1 SV=4	FLNA	1	1.3974e-40	151.91	K(1)THIQDNHDGTYTVAYVPDVTGR	3	-1.1056	2	1.389	0.996	0.901	0.803	1.04	0.872	0.826	0.30226	1.028	0.996	1.015	0.991	0.984	0.978	1.351	1	0.888	0.81	1.057	0.892	0.852	0.36404
P21333	2473	K	Filamin-A OS=Homo sapiens OX=9606 GN=FLNA PE=1 SV=4	FLNA	1	7.01029e-12	114.31	VK(1)MDCQECPEGYR	2	-1.3522	2	1.31	1.383	1.202	0.655	0.777	0.673	0.54	0.00077522	1.028	0.996	1.015	0.991	0.984	0.978	1.274	1.389	1.184	0.661	0.79	0.688	0.556	0.00116219
P21333	781	K	Filamin-A OS=Homo sapiens OX=9606 GN=FLNA PE=1 SV=4	FLNA	1	9.22712e-11	122.39	VYGPGVAK(1)TGLK	2	0.025559	3	1.199	1.161	1.157	0.824	0.835	0.825	0.706	4.3938e-06	1.028	0.996	1.015	0.991	0.984	0.978	1.166	1.166	1.14	0.831	0.849	0.844	0.727	2.7321e-06
P21399	56	K	Cytoplasmic aconitate hydratase OS=Homo sapiens OX=9606 GN=ACO1 PE=1 SV=3	ACO1	1	0.00066506	94.767	NCDEFLVK(1)K	3	0.59016	2	1.161	1.279	1.123	0.828	0.81	0.799	0.684	0.00072085	0.982	1.01	0.983	0.973	1.024	1.001	1.182	1.266	1.142	0.851	0.791	0.798	0.68	0.00053687
P21399	379	K	Cytoplasmic aconitate hydratase OS=Homo sapiens OX=9606 GN=ACO1 PE=1 SV=3	ACO1	1	0.0258736	53.946	RPQDK(1)VAVSDMK	3	-0.95625	1	1.147	1.107	1.074	0.913	0.814	0.946	0.803	0.0108974	0.982	1.01	0.983	0.973	1.024	1.001	1.168	1.096	1.093	0.938	0.795	0.945	0.798	0.0193845
P21399	386	K	Cytoplasmic aconitate hydratase OS=Homo sapiens OX=9606 GN=ACO1 PE=1 SV=3	ACO1	1	0.0274629	56.81	VAVSDMK(1)K	2	-0.67353	1	1.274	1.176	1.131	0.785	0.795	0.839	0.676	0.00064188	0.982	1.01	0.983	0.973	1.024	1.001	1.297	1.164	1.151	0.807	0.776	0.838	0.67	0.0008219
P21580	722	K	Tumor necrosis factor alpha-induced protein 3 OS=Homo sapiens OX=9606 GN=TNFAIP3 PE=1 SV=1	TNFAIP3	1	0.00277608	75.849	ASCK(1)NILACR	2	-0.51697	1	1.012	1.053	1.059	0.964	0.985	0.926	0.92	0.022597	1.09	1.031	0.942	0.951	0.893	1.051	0.928	1.021	1.124	1.014	1.103	0.881	0.976	0.7777
P21796	34	K	Voltage-dependent anion-selective channel protein 1 OS=Homo sapiens OX=9606 GN=VDAC1 PE=1 SV=2	VDAC1	1	3.97425e-47	156.58	TK(1)SENGLEFTSSGSANTETTK	3	-2.4073	4	1.065	1.111	1.134	0.907	0.887	0.896	0.813	0.00045576	0.99	0.968	0.973	1.005	1.039	1.081	1.076	1.148	1.165	0.902	0.854	0.829	0.763	0.00146013
P21796	61	K	Voltage-dependent anion-selective channel protein 1 OS=Homo sapiens OX=9606 GN=VDAC1 PE=1 SV=2	VDAC1	1	0.0168369	59.198	VTGSLETK(1)YR	2	-1.3884	1	1.014	1.314	1.021	0.779	0.833	1.04	0.792	0.128065	0.99	0.968	0.973	1.005	1.039	1.081	1.024	1.357	1.049	0.775	0.802	0.962	0.74	0.057319
P21796	224	K	Voltage-dependent anion-selective channel protein 1 OS=Homo sapiens OX=9606 GN=VDAC1 PE=1 SV=2	VDAC1	1	3.50422e-05	70.783	FGIAAK(1)YQIDPDACFSAK	3	-0.24865	1	0.951	1.061	0.861	1.052	1.068	1.008	1.089	0.2318	0.99	0.968	0.973	1.005	1.039	1.081	0.961	1.096	0.885	1.047	1.028	0.932	1.022	0.75104
P21796	20	K	Voltage-dependent anion-selective channel protein 1 OS=Homo sapiens OX=9606 GN=VDAC1 PE=1 SV=2	VDAC1	1	1.00094e-34	173.44	DVFTK(1)GYGFGLIK	3	-1.1989	2	1.012	1.003	0.944	1.024	1.083	0.934	1.028	0.6199	0.99	0.968	0.973	1.005	1.039	1.081	1.022	1.036	0.97	1.019	1.042	0.864	0.966	0.57894
P21953	241	K	2-oxoisovalerate dehydrogenase subunit beta, mitochondrial OS=Homo sapiens OX=9606 GN=BCKDHB PE=1 SV=2	BCKDHB	1	0.00256016	59.294	NPCIFFEPK(1)ILYR	3	-0.54198	1	1.136	1.067	0.895	0.925	1.107	0.869	0.936	0.55172	1.025	1.071	1.073	0.949	1.036	0.842	1.108	0.996	0.834	0.975	1.069	1.032	1.047	0.58286
[truncated: 3,756 more rows]
