# Supplementary material for: Activation of AMPK inhibits cervical cancer growth by hyperacetylation of H3K9 through PCAF
Source: Cell Commun Signal. 2024 Jun 3;22:306. doi: 10.1186/s12964-024-01687-7 (PMC11145780; doi:10.1186/s12964-024-01687-7)
Supplement: Supplementary file 2 — Supplementary Material 2 [file 12964_2024_1687_MOESM2_ESM.xlsx]

## Sheet: up_MET_vs_Control
differentially enriched regions for up_MET_vs_Control (promoter) Fold Change: 2.0 P-value: 0.001 Column A: RefSeq_name: Refseq accession number of the nearest gene to a peak. Column B: Symbol: Gene symbol. Column C: Chr: The chromosome that the transcript lies in. Column D: TSS: The start sites of the transcript. Column E: TTS: The end sites of the transcript. Column F: Strand: The strand of the …
Refseq_name	symbol	chr	TSS	TTS	strand	chr:start-end	length	MET count	Control count	fc	pval	padj	differentially enriched regions Classification	center_to_TSS
NM_016490	FAM178B	chr2	97563870	97541618	-	chr2:97562301-97563700	1400	9.65	2.43	3.95902	0.000452615	0.00694207	promoter	870
NM_144996	ARL13B	chr3	93698998	93774522	+	chr3:93697001-93698000	1000	6.55	0.43	14.9091	0.000219749	0.00404049	promoter	-1498
NM_001321328	ARL13B	chr3	93698998	93774522	+	chr3:93697001-93698000	1000	6.55	0.43	14.9091	0.000219749	0.00404049	promoter	-1498
NR_033427	ARL13B	chr3	93698998	93774522	+	chr3:93697001-93698000	1000	6.55	0.43	14.9091	0.000219749	0.00404049	promoter	-1498
NM_182896	ARL13B	chr3	93698998	93774522	+	chr3:93697001-93698000	1000	6.55	0.43	14.9091	0.000219749	0.00404049	promoter	-1498
NM_001174150	ARL13B	chr3	93698998	93774522	+	chr3:93697001-93698000	1000	6.55	0.43	14.9091	0.000219749	0.00404049	promoter	-1498
NR_135621	ARL13B	chr3	93698998	93774522	+	chr3:93697001-93698000	1000	6.55	0.43	14.9091	0.000219749	0.00404049	promoter	-1498
NM_001174151	ARL13B	chr3	93698982	93774522	+	chr3:93697001-93698000	1000	6.55	0.43	14.9091	0.000219749	0.00404049	promoter	-1482
NM_172160	KCNAB1	chr3	155838336	156256927	+	chr3:155838701-155839800	1100	6.73	1.12	5.9646	0.000668961	0.00912976	promoter	914
NM_001308217	KCNAB1	chr3	155838336	156256541	+	chr3:155838701-155839800	1100	6.73	1.12	5.9646	0.000668961	0.00912976	promoter	914
NR_145448	TFAP2A-AS2	chr6	10404734	10408160	+	chr6:10405001-10406000	1000	6.17	0.45	13.4348	0.000162978	0.00324342	promoter	766
NM_001318864	IL17RD	chr3	57204345	57124009	-	chr3:57205301-57207200	1900	15.26	2.22	6.84753	1.50152e-05	0.000592842	promoter	-1905
NM_001365213	DARS2	chr1	173793810	173821155	+	chr1:173791101-173792600	1500	14.23	3.5	4.05698	0.000198011	0.00377449	promoter	-1960
NM_001171182	CENPL	chr1	173793270	173768687	-	chr1:173791101-173792600	1500	14.23	3.5	4.05698	0.000198011	0.00377449	promoter	1420
NM_001127181	CENPL	chr1	173793777	173768687	-	chr1:173791101-173792600	1500	14.23	3.5	4.05698	0.000198011	0.00377449	promoter	1927
NM_033319	CENPL	chr1	173793777	173768687	-	chr1:173791101-173792600	1500	14.23	3.5	4.05698	0.000198011	0.00377449	promoter	1927
NM_001365212	DARS2	chr1	173793810	173827684	+	chr1:173791101-173792600	1500	14.23	3.5	4.05698	0.000198011	0.00377449	promoter	-1960
NM_018122	DARS2	chr1	173793810	173827684	+	chr1:173791101-173792600	1500	14.23	3.5	4.05698	0.000198011	0.00377449	promoter	-1960
NR_134279	LOC101928924	chr5	68781439	68773299	-	chr5:68779501-68781300	1800	12.47	2.31	5.37931	6.51749e-06	0.000328455	promoter	1039
NM_001146684	RNF222	chr17	8301145	8294019	-	chr17:8302101-8303200	1100	8.75	1.12	7.75221	0.000701531	0.00947471	promoter	-1505
NM_199047	TBPL2	chr14	55907263	55880929	-	chr14:55905801-55907600	1800	10.87	1.77	6.11236	0.000335623	0.00550661	promoter	563
NM_001318332	LHPP	chr10	126150391	126187084	+	chr10:126150901-126152000	1100	17.59	2.85	6.15385	1.9148e-05	0.000688494	promoter	1059
NM_001167880	LHPP	chr10	126150391	126302710	+	chr10:126150901-126152000	1100	17.59	2.85	6.15385	1.9148e-05	0.000688494	promoter	1059
NM_001318331	LHPP	chr10	126150391	126302710	+	chr10:126150901-126152000	1100	17.59	2.85	6.15385	1.9148e-05	0.000688494	promoter	1059
NM_022126	LHPP	chr10	126150391	126302710	+	chr10:126150901-126152000	1100	17.59	2.85	6.15385	1.9148e-05	0.000688494	promoter	1059
NM_001035521	GTF3C2	chr2	27579901	27548715	-	chr2:27577501-27579400	1900	21.39	6	3.56073	8.09735e-05	0.0019687	promoter	1451
NM_001521	GTF3C2	chr2	27579901	27548715	-	chr2:27577501-27579400	1900	21.39	6	3.56073	8.09735e-05	0.0019687	promoter	1451
NM_001318909	GTF3C2	chr2	27579359	27548715	-	chr2:27577501-27579400	1900	21.39	6	3.56073	8.09735e-05	0.0019687	promoter	909
NR_120423	LOC101929140	chr13	41707063	41810822	+	chr13:41706801-41707800	1000	8.24	2.02	4.06404	0.000959947	0.0119882	promoter	237
NM_152903	KBTBD6	chr13	41706938	41701704	-	chr13:41706801-41707800	1000	8.24	2.02	4.06404	0.000959947	0.0119882	promoter	-362
NM_001257230	ALG13	chrX	110924397	111003875	+	chrX:110923801-110925700	1900	19.5	5.02	3.87873	0.000171502	0.00337967	promoter	353
NM_001324292	ALG13	chrX	110924397	111003875	+	chrX:110923801-110925700	1900	19.5	5.02	3.87873	0.000171502	0.00337967	promoter	353
NM_001257234	ALG13	chrX	110924397	111003875	+	chrX:110923801-110925700	1900	19.5	5.02	3.87873	0.000171502	0.00337967	promoter	353
NM_001257231	ALG13	chrX	110924397	111003875	+	chrX:110923801-110925700	1900	19.5	5.02	3.87873	0.000171502	0.00337967	promoter	353
NM_001257237	ALG13	chrX	110924397	111003875	+	chrX:110923801-110925700	1900	19.5	5.02	3.87873	0.000171502	0.00337967	promoter	353
NM_001099922	ALG13	chrX	110924397	111003875	+	chrX:110923801-110925700	1900	19.5	5.02	3.87873	0.000171502	0.00337967	promoter	353
NM_001324293	ALG13	chrX	110924397	111003875	+	chrX:110923801-110925700	1900	19.5	5.02	3.87873	0.000171502	0.00337967	promoter	353
NR_148693	ALG13	chrX	110924397	111003875	+	chrX:110923801-110925700	1900	19.5	5.02	3.87873	0.000171502	0.00337967	promoter	353
NM_001324294	ALG13	chrX	110924884	110933398	+	chrX:110923801-110925700	1900	19.5	5.02	3.87873	0.000171502	0.00337967	promoter	-134
NM_001257239	ALG13	chrX	110924884	110933398	+	chrX:110923801-110925700	1900	19.5	5.02	3.87873	0.000171502	0.00337967	promoter	-134
NM_001039210	ALG13	chrX	110924397	110933398	+	chrX:110923801-110925700	1900	19.5	5.02	3.87873	0.000171502	0.00337967	promoter	353
NM_018466	ALG13	chrX	110924397	110933398	+	chrX:110923801-110925700	1900	19.5	5.02	3.87873	0.000171502	0.00337967	promoter	353
NM_001257235	ALG13	chrX	110924397	110933398	+	chrX:110923801-110925700	1900	19.5	5.02	3.87873	0.000171502	0.00337967	promoter	353
NR_136735	ALG13	chrX	110924397	110933398	+	chrX:110923801-110925700	1900	19.5	5.02	3.87873	0.000171502	0.00337967	promoter	353
NM_001324291	ALG13	chrX	110924397	110933398	+	chrX:110923801-110925700	1900	19.5	5.02	3.87873	0.000171502	0.00337967	promoter	353
NM_001324290	ALG13	chrX	110924397	110933398	+	chrX:110923801-110925700	1900	19.5	5.02	3.87873	0.000171502	0.00337967	promoter	353
NM_001168385	ALG13	chrX	110924397	110933398	+	chrX:110923801-110925700	1900	19.5	5.02	3.87873	0.000171502	0.00337967	promoter	353
NM_001257241	ALG13	chrX	110924397	110933398	+	chrX:110923801-110925700	1900	19.5	5.02	3.87873	0.000171502	0.00337967	promoter	353
NR_033125	ALG13	chrX	110924397	110933398	+	chrX:110923801-110925700	1900	19.5	5.02	3.87873	0.000171502	0.00337967	promoter	353
NM_001257240	ALG13	chrX	110924397	110933398	+	chrX:110923801-110925700	1900	19.5	5.02	3.87873	0.000171502	0.00337967	promoter	353
NM_001352266	HSH2D	chr19	16254494	16269384	+	chr19:16255801-16257000	1200	14.35	3.79	3.77895	0.000108058	0.00241606	promoter	1906
NM_001352265	HSH2D	chr19	16254494	16269384	+	chr19:16255801-16257000	1200	14.35	3.79	3.77895	0.000108058	0.00241606	promoter	1906
NM_001369808	HSH2D	chr19	16254494	16269384	+	chr19:16255801-16257000	1200	14.35	3.79	3.77895	0.000108058	0.00241606	promoter	1906
NR_163151	HSH2D	chr19	16254494	16269384	+	chr19:16255801-16257000	1200	14.35	3.79	3.77895	0.000108058	0.00241606	promoter	1906
NR_163152	HSH2D	chr19	16254494	16269384	+	chr19:16255801-16257000	1200	14.35	3.79	3.77895	0.000108058	0.00241606	promoter	1906
NR_163153	HSH2D	chr19	16254494	16269384	+	chr19:16255801-16257000	1200	14.35	3.79	3.77895	0.000108058	0.00241606	promoter	1906
NR_163154	HSH2D	chr19	16254494	16269384	+	chr19:16255801-16257000	1200	14.35	3.79	3.77895	0.000108058	0.00241606	promoter	1906
NR_163155	HSH2D	chr19	16254494	16269384	+	chr19:16255801-16257000	1200	14.35	3.79	3.77895	0.000108058	0.00241606	promoter	1906
NR_163156	HSH2D	chr19	16254494	16269384	+	chr19:16255801-16257000	1200	14.35	3.79	3.77895	0.000108058	0.00241606	promoter	1906
NM_001369809	HSH2D	chr19	16254494	16265472	+	chr19:16255801-16257000	1200	14.35	3.79	3.77895	0.000108058	0.00241606	promoter	1906
NM_001197260	DOK1	chr2	74776146	74784678	+	chr2:74775801-74776900	1100	7.13	0	714	4.86206e-05	0.00135697	promoter	204
NM_001289165	LOXL3	chr2	74776653	74759385	-	chr2:74775801-74776900	1100	7.13	0	714	4.86206e-05	0.00135697	promoter	303
NM_001271774	RALGDS	chr9	136006544	135973108	-	chr9:136007501-136009100	1600	10.86	0.74	14.4933	7.34771e-05	0.00182132	promoter	-1756
NR_028351	LINC02145	chr5	6337405	6310553	-	chr5:6335001-6336000	1000	8.67	0	868	1.54763e-05	0.000606903	promoter	1905
NR_030766	GUSBP10	chr7	57247863	57233376	-	chr7:57247801-57248900	1100	7.14	0.37	18.8158	0.000576199	0.00820469	promoter	-487
NR_145722	SNORA48B	chrX	3450292	3450157	-	chrX:3448601-3449600	1000	8.35	0	836	2.17925e-07	3.49409e-05	promoter	1192
NM_006875	PIM2	chrX	48776301	48770458	-	chrX:48775601-48777100	1500	11.18	1.98	5.62312	0.00025895	0.00457027	promoter	-49
NM_000558	HBA1	chr16	226678	227521	+	chr16:227001-228000	1000	26.38	8.99	2.93222	0.000731435	0.00979296	promoter	822
NM_004418	DUSP2	chr2	96811179	96808907	-	chr2:96809701-96811800	2100	19.64	9.04	2.17127	0.0009617	0.0120068	promoter	429
NR_024480	LINC00887	chr3	194030593	194018988	-	chr3:194029201-194030900	1700	7.38	0.91	8.03261	0.000282052	0.00481825	promoter	543
NM_003086	SNAPC4	chr9	139292889	139270020	-	chr9:139293501-139295100	1600	8.29	1.94	4.25641	0.000959947	0.0119882	promoter	-1411
NM_015980	NSG2	chr5	173472708	173536182	+	chr5:173470901-173471900	1000	6.71	0	672	3.9151e-06	0.000227432	promoter	-1308
NM_181871	PKLR	chr1	155270743	155259083	-	chr1:155268301-155269400	1100	9.63	1.61	5.95062	0.000685285	0.00931424	promoter	1893
NM_001284390	VGLL4	chr3	11762013	11597542	-	chr3:11760401-11761900	1500	14.03	4.08	3.43276	0.000952985	0.0119456	promoter	863
NM_014667	VGLL4	chr3	11762013	11597542	-	chr3:11760401-11761900	1500	14.03	4.08	3.43276	0.000952985	0.0119456	promoter	863
NR_073396	ZNF818P	chr19	53716200	53719355	+	chr19:53716901-53719200	2300	12.86	3.9	3.29156	0.00011968	0.00261462	promoter	1850
NM_001365953	KIF1B	chr1	10290821	10368655	+	chr1:10290301-10292300	2000	14.87	5.01	2.96414	0.000153277	0.00311362	promoter	479
NM_020528	PCBP3	chr21	47269874	47362368	+	chr21:47270701-47272100	1400	8.62	1.61	5.32716	9.88543e-05	0.00225805	promoter	1526
NM_001130141	PCBP3	chr21	47269874	47362368	+	chr21:47270701-47272100	1400	8.62	1.61	5.32716	9.88543e-05	0.00225805	promoter	1526
NM_006659	TUBGCP2	chr10	135122660	135092133	-	chr10:135120301-135121300	1000	6.8	1.17	5.77119	0.00066896	0.00912976	promoter	1860
NM_001256618	TUBGCP2	chr10	135122660	135092133	-	chr10:135120301-135121300	1000	6.8	1.17	5.77119	0.00066896	0.00912976	promoter	1860
NM_001256617	TUBGCP2	chr10	135122660	135092133	-	chr10:135120301-135121300	1000	6.8	1.17	5.77119	0.00066896	0.00912976	promoter	1860
NM_145806	ZNF511	chr10	135122417	135126665	+	chr10:135120301-135121300	1000	6.8	1.17	5.77119	0.00066896	0.00912976	promoter	-1617
NR_130127	ZNF511	chr10	135122417	135126665	+	chr10:135120301-135121300	1000	6.8	1.17	5.77119	0.00066896	0.00912976	promoter	-1617
NM_021063	H2BC5	chr6	26158348	26158835	+	chr6:26156001-26157900	1900	16.36	3.21	5.08385	3.98032e-07	4.93016e-05	promoter	-1398
NM_005321	H1-4	chr6	26156558	26157343	+	chr6:26156001-26157900	1900	16.36	3.21	5.08385	3.98032e-07	4.93016e-05	promoter	392
NM_138720	H2BC5	chr6	26158348	26171576	+	chr6:26156001-26157900	1900	16.36	3.21	5.08385	3.98032e-07	4.93016e-05	promoter	-1398
NM_181353	ID1	chr20	30193091	30194313	+	chr20:30188801-30196300	7500	220.86	84.37	2.61756	8.10849e-07	7.75179e-05	promoter	-541
NM_002165	ID1	chr20	30193091	30194313	+	chr20:30188801-30196300	7500	220.86	84.37	2.61756	8.10849e-07	7.75179e-05	promoter	-541
NM_001288979	LIPA	chr10	91011796	90973325	-	chr10:91011401-91012700	1300	11.66	2.06	5.63768	0.000431873	0.00668917	promoter	-254
NM_000235	LIPA	chr10	91011532	90973329	-	chr10:91011401-91012700	1300	11.66	2.06	5.63768	0.000431873	0.00668917	promoter	-518
NM_001127605	LIPA	chr10	91011532	90973329	-	chr10:91011401-91012700	1300	11.66	2.06	5.63768	0.000431873	0.00668917	promoter	-518
NM_007051	FAF1	chr1	51425939	50902699	-	chr1:51424301-51426500	2200	19.13	7.39	2.58649	0.000154119	0.00312764	promoter	539
NM_002205	ITGA5	chr12	54813050	54789044	-	chr12:54811801-54813400	1600	21.46	3.31	6.46687	8.16053e-07	7.78716e-05	promoter	450
NR_120488	LOC102724050	chr12	54813568	54830891	+	chr12:54811801-54813400	1600	21.46	3.31	6.46687	8.16053e-07	7.78716e-05	promoter	-968
NM_152761	CXorf58	chrX	23926122	23957624	+	chrX:23925201-23926700	1500	11.88	1.29	9.14615	4.3641e-07	5.26991e-05	promoter	-172
NM_001169574	CXorf58	chrX	23926122	23957624	+	chrX:23925201-23926700	1500	11.88	1.29	9.14615	4.3641e-07	5.26991e-05	promoter	-172
NM_024122	APOO	chrX	23926055	23851475	-	chrX:23925201-23926700	1500	11.88	1.29	9.14615	4.3641e-07	5.26991e-05	promoter	105
NR_026545	APOO	chrX	23926055	23851475	-	chrX:23925201-23926700	1500	11.88	1.29	9.14615	4.3641e-07	5.26991e-05	promoter	105
NM_033547	INTS4	chr11	77705714	77589765	-	chr11:77706401-77707700	1300	18.29	1.71	10.6395	1.08266e-06	9.75982e-05	promoter	-1336
NM_001291995	SGK1	chr6	134496004	134490393	-	chr6:134490501-134499500	9000	182.19	73.8	2.4685	6.02115e-08	1.54046e-05	promoter	1004
NM_005627	SGK1	chr6	134496004	134490393	-	chr6:134490501-134499500	9000	182.19	73.8	2.4685	6.02115e-08	1.54046e-05	promoter	1004
NM_001143678	SGK1	chr6	134496852	134490393	-	chr6:134490501-134499500	9000	182.19	73.8	2.4685	6.02115e-08	1.54046e-05	promoter	1852
NM_001166498	HPSE	chr4	84256306	84213613	-	chr4:84257601-84259000	1400	9.91	1.86	5.30481	0.000304099	0.00510844	promoter	-1994
NM_006665	HPSE	chr4	84256306	84213613	-	chr4:84257601-84259000	1400	9.91	1.86	5.30481	0.000304099	0.00510844	promoter	-1994
NR_152444	RNF227	chr17	7819636	7816641	-	chr17:7820701-7822000	1300	18.5	4.38	4.2164	6.86918e-05	0.00173448	promoter	-1714
NM_001358699	RNF227	chr17	7819513	7816641	-	chr17:7820701-7822000	1300	18.5	4.38	4.2164	6.86918e-05	0.00173448	promoter	-1837
NR_125716	OVAAL	chr1	180528109	180535654	+	chr1:180526701-180527800	1100	6.68	1.12	5.92035	0.000668962	0.00912976	promoter	-859
NR_004400	RNVU1-18	chr1	17067010	17067174	+	chr1:17066001-17068700	2700	46.48	22.19	2.09414	9.47762e-05	0.00219619	promoter	340
NR_004408	RNU1-3	chr1	17067010	17067174	+	chr1:17066001-17068700	2700	46.48	22.19	2.09414	9.47762e-05	0.00219619	promoter	340
NR_004421	RNU1-4	chr1	17067010	17067174	+	chr1:17066001-17068700	2700	46.48	22.19	2.09414	9.47762e-05	0.00219619	promoter	340
NR_004427	RNU1-2	chr1	17067010	17067174	+	chr1:17066001-17068700	2700	46.48	22.19	2.09414	9.47762e-05	0.00219619	promoter	340
NR_004430	RNU1-1	chr1	17067010	17067174	+	chr1:17066001-17068700	2700	46.48	22.19	2.09414	9.47762e-05	0.00219619	promoter	340
NM_001113411	FGGY	chr1	59762765	60228399	+	chr1:59762401-59764300	1900	20.89	7.27	2.87088	1.81469e-05	0.000666072	promoter	585
NM_001350795	FGGY	chr1	59762765	60228399	+	chr1:59762401-59764300	1900	20.89	7.27	2.87088	1.81469e-05	0.000666072	promoter	585
NM_018291	FGGY	chr1	59762765	60228399	+	chr1:59762401-59764300	1900	20.89	7.27	2.87088	1.81469e-05	0.000666072	promoter	585
NR_103473	FGGY	chr1	59762765	60165066	+	chr1:59762401-59764300	1900	20.89	7.27	2.87088	1.81469e-05	0.000666072	promoter	585
NM_001350796	FGGY	chr1	59762484	60228399	+	chr1:59762401-59764300	1900	20.89	7.27	2.87088	1.81469e-05	0.000666072	promoter	866
NM_001350797	FGGY	chr1	59762484	60228399	+	chr1:59762401-59764300	1900	20.89	7.27	2.87088	1.81469e-05	0.000666072	promoter	866
NM_001350793	FGGY	chr1	59762484	60228399	+	chr1:59762401-59764300	1900	20.89	7.27	2.87088	1.81469e-05	0.000666072	promoter	866
NM_001350798	FGGY	chr1	59762484	60228399	+	chr1:59762401-59764300	1900	20.89	7.27	2.87088	1.81469e-05	0.000666072	promoter	866
NM_002229	JUNB	chr19	12902299	12904129	+	chr19:12901601-12904400	2800	61.12	26.24	2.32876	0.000977598	0.0121328	promoter	701
NM_015475	FAM98A	chr2	33824366	33808726	-	chr2:33823801-33825100	1300	12.72	1.92	6.59585	0.00014505	0.00299411	promoter	-84
NM_001304538	FAM98A	chr2	33824429	33808727	-	chr2:33823801-33825100	1300	12.72	1.92	6.59585	0.00014505	0.00299411	promoter	-21
NM_001297642	C1RL	chr12	7261810	7247149	-	chr12:7259201-7260700	1500	14.21	1.31	10.7727	5.03394e-06	0.000271541	promoter	1860
NM_016546	C1RL	chr12	7261810	7247149	-	chr12:7259201-7260700	1500	14.21	1.31	10.7727	5.03394e-06	0.000271541	promoter	1860
NM_001297640	C1RL	chr12	7261810	7247149	-	chr12:7259201-7260700	1500	14.21	1.31	10.7727	5.03394e-06	0.000271541	promoter	1860
NR_026947	C1RL-AS1	chr12	7260903	7274447	+	chr12:7259201-7260700	1500	14.21	1.31	10.7727	5.03394e-06	0.000271541	promoter	-953
NM_001297643	C1RL	chr12	7261810	7254201	-	chr12:7259201-7260700	1500	14.21	1.31	10.7727	5.03394e-06	0.000271541	promoter	1860
NM_182577	ODF3L2	chr19	474983	463345	-	chr19:475201-476400	1200	9.53	2.39	3.975	0.00089907	0.011394	promoter	-817
NM_001199342	RPL17	chr18	47018835	47014850	-	chr18:47020301-47021300	1000	6.94	0	695	2.01878e-05	0.000713522	promoter	-1965
NM_001199341	RPL17	chr18	47018834	47014850	-	chr18:47020301-47021300	1000	6.94	0	695	2.01878e-05	0.000713522	promoter	-1966
NM_001199343	RPL17	chr18	47018834	47014850	-	chr18:47020301-47021300	1000	6.94	0	695	2.01878e-05	0.000713522	promoter	-1966
NM_001199344	RPL17	chr18	47018834	47014850	-	chr18:47020301-47021300	1000	6.94	0	695	2.01878e-05	0.000713522	promoter	-1966
NR_132980	SNORD141A	chr9	135895816	135895921	+	chr9:135894001-135897100	3100	138.14	47.12	2.93125	6.91574e-07	6.87435e-05	promoter	-266
NR_132981	SNORD141B	chr9	135895816	135895921	+	chr9:135894001-135897100	3100	138.14	47.12	2.93125	6.91574e-07	6.87435e-05	promoter	-266
NM_001297657	KIF2C	chr1	45212065	45233438	+	chr1:45212801-45214100	1300	8.67	0.83	10.3333	0.000238894	0.00431988	promoter	1385
NM_001297656	KIF2C	chr1	45212065	45233438	+	chr1:45212801-45214100	1300	8.67	0.83	10.3333	0.000238894	0.00431988	promoter	1385
NM_145648	SLC15A4	chr12	129308503	129277738	-	chr12:129306701-129308600	1900	18.01	6.94	2.59281	0.000183374	0.0035673	promoter	853
NM_003705	SLC25A12	chr2	172750754	172639914	-	chr2:172748801-172749900	1100	7.88	1.69	4.64118	0.000888535	0.0112826	promoter	1404
NR_047549	SLC25A12	chr2	172750816	172639914	-	chr2:172748801-172749900	1100	7.88	1.69	4.64118	0.000888535	0.0112826	promoter	1466
NM_001367508	RFX8	chr2	102091574	102013820	-	chr2:102091301-102093200	1900	11.13	2.77	4.00719	0.000354478	0.00572788	promoter	-676
NM_001367509	RFX8	chr2	102091574	102013820	-	chr2:102091301-102093200	1900	11.13	2.77	4.00719	0.000354478	0.00572788	promoter	-676
NM_001367510	RFX8	chr2	102091574	102013820	-	chr2:102091301-102093200	1900	11.13	2.77	4.00719	0.000354478	0.00572788	promoter	-676
NM_001145664	RFX8	chr2	102091574	102013820	-	chr2:102091301-102093200	1900	11.13	2.77	4.00719	0.000354478	0.00572788	promoter	-676
NM_001166496	SLC16A1	chr1	113498685	113454469	-	chr1:113497601-113499000	1400	12.08	4.2	2.87173	0.000940023	0.011819	promoter	385
NM_003051	SLC16A1	chr1	113498975	113454469	-	chr1:113497601-113499000	1400	12.08	4.2	2.87173	0.000940023	0.011819	promoter	675
NR_103744	SLC16A1-AS1	chr1	113499036	113506690	+	chr1:113497601-113499000	1400	12.08	4.2	2.87173	0.000940023	0.011819	promoter	-736
NR_103743	SLC16A1-AS1	chr1	113499036	113506690	+	chr1:113497601-113499000	1400	12.08	4.2	2.87173	0.000940023	0.011819	promoter	-736
NM_001184796	ESYT1	chr12	56521985	56538460	+	chr12:56519701-56520700	1000	6.95	0.8	8.59259	0.000160941	0.0032283	promoter	-1785
NM_015292	ESYT1	chr12	56521985	56538460	+	chr12:56519701-56520700	1000	6.95	0.8	8.59259	0.000160941	0.0032283	promoter	-1785
NM_139163	FLACC1	chr2	202222121	202152993	-	chr2:202220701-202222000	1300	7.69	0	770	2.53119e-05	0.000848789	promoter	771
NR_110620	FLACC1	chr2	202222068	202152993	-	chr2:202220701-202222000	1300	7.69	0	770	2.53119e-05	0.000848789	promoter	718
NM_001127391	FLACC1	chr2	202222068	202152993	-	chr2:202220701-202222000	1300	7.69	0	770	2.53119e-05	0.000848789	promoter	718
NM_001289993	FLACC1	chr2	202222068	202152993	-	chr2:202220701-202222000	1300	7.69	0	770	2.53119e-05	0.000848789	promoter	718
NR_024628	IDI2-AS1	chr10	1068576	1090141	+	chr10:1068401-1069500	1100	11.11	1.72	6.42775	0.000507932	0.00752431	promoter	374
NR_024629	IDI2-AS1	chr10	1068576	1090141	+	chr10:1068401-1069500	1100	11.11	1.72	6.42775	0.000507932	0.00752431	promoter	374
NR_027708	IDI2-AS1	chr10	1068576	1090141	+	chr10:1068401-1069500	1100	11.11	1.72	6.42775	0.000507932	0.00752431	promoter	374
NR_027709	IDI2-AS1	chr10	1068576	1090141	+	chr10:1068401-1069500	1100	11.11	1.72	6.42775	0.000507932	0.00752431	promoter	374
NM_001146686	GMNC	chr3	190580483	190570525	-	chr3:190579801-190581300	1500	12.49	2.17	5.73394	0.000460504	0.00704095	promoter	-67
NR_126106	PRDX3	chr10	120938324	120927231	-	chr10:120938501-120939800	1300	10.14	2.22	4.55157	0.000906675	0.0114751	promoter	-826
NR_126102	PRDX3	chr10	120938324	120927231	-	chr10:120938501-120939800	1300	10.14	2.22	4.55157	0.000906675	0.0114751	promoter	-826
NM_001302272	PRDX3	chr10	120938324	120927231	-	chr10:120938501-120939800	1300	10.14	2.22	4.55157	0.000906675	0.0114751	promoter	-826
NR_126103	PRDX3	chr10	120938324	120927231	-	chr10:120938501-120939800	1300	10.14	2.22	4.55157	0.000906675	0.0114751	promoter	-826
NR_126105	PRDX3	chr10	120938324	120927231	-	chr10:120938501-120939800	1300	10.14	2.22	4.55157	0.000906675	0.0114751	promoter	-826
NM_006793	PRDX3	chr10	120938324	120927231	-	chr10:120938501-120939800	1300	10.14	2.22	4.55157	0.000906675	0.0114751	promoter	-826
NM_053053	TADA1	chr1	166845501	166825748	-	chr1:166844001-166845400	1400	8.8	1.77	4.94944	0.000469873	0.00713884	promoter	801
NR_125931	LOC101929762	chr4	120133799	120113927	-	chr4:120133401-120135300	1900	18.54	4.9	3.778	0.000240419	0.00434329	promoter	-551
NM_019050	USP53	chr4	120133781	120216673	+	chr4:120133401-120135300	1900	18.54	4.9	3.778	0.000240419	0.00434329	promoter	569
NM_001371398	USP53	chr4	120133867	120216673	+	chr4:120133401-120135300	1900	18.54	4.9	3.778	0.000240419	0.00434329	promoter	483
NM_001371397	USP53	chr4	120133867	120216673	+	chr4:120133401-120135300	1900	18.54	4.9	3.778	0.000240419	0.00434329	promoter	483
NM_001371399	USP53	chr4	120133867	120216673	+	chr4:120133401-120135300	1900	18.54	4.9	3.778	0.000240419	0.00434329	promoter	483
NM_001371396	USP53	chr4	120133867	120216673	+	chr4:120133401-120135300	1900	18.54	4.9	3.778	0.000240419	0.00434329	promoter	483
NM_001371395	USP53	chr4	120133867	120216673	+	chr4:120133401-120135300	1900	18.54	4.9	3.778	0.000240419	0.00434329	promoter	483
NM_017632	CDKN2AIP	chr4	184365788	184370217	+	chr4:184365501-184367600	2100	24.96	7.66	3.25554	0.00011493	0.00253465	promoter	762
NM_001317343	CDKN2AIP	chr4	184365788	184370217	+	chr4:184365501-184367600	2100	24.96	7.66	3.25554	0.00011493	0.00253465	promoter	762
NM_021052	H2AC8	chr6	26217147	26217711	+	chr6:26216601-26217600	1000	12.54	1.28	9.72868	2.75931e-05	0.0009038	promoter	-47
NM_003518	H2BC8	chr6	26216872	26216428	-	chr6:26216601-26217600	1000	12.54	1.28	9.72868	2.75931e-05	0.0009038	promoter	-228
NM_021873	CDC25B	chr20	3776385	3786768	+	chr20:3773401-3775600	2200	18.87	7.03	2.68182	6.0584e-05	0.00159685	promoter	-1885
NM_021872	CDC25B	chr20	3776385	3786768	+	chr20:3773401-3775600	2200	18.87	7.03	2.68182	6.0584e-05	0.00159685	promoter	-1885
NM_001287520	CDC25B	chr20	3776385	3786768	+	chr20:3773401-3775600	2200	18.87	7.03	2.68182	6.0584e-05	0.00159685	promoter	-1885
NM_001287519	CDC25B	chr20	3776385	3786768	+	chr20:3773401-3775600	2200	18.87	7.03	2.68182	6.0584e-05	0.00159685	promoter	-1885
NR_136335	CDC25B	chr20	3776385	3786768	+	chr20:3773401-3775600	2200	18.87	7.03	2.68182	6.0584e-05	0.00159685	promoter	-1885
NM_001287522	CDC25B	chr20	3776385	3786768	+	chr20:3773401-3775600	2200	18.87	7.03	2.68182	6.0584e-05	0.00159685	promoter	-1885
NM_004358	CDC25B	chr20	3776385	3786768	+	chr20:3773401-3775600	2200	18.87	7.03	2.68182	6.0584e-05	0.00159685	promoter	-1885
NM_033496	HK1	chr10	71075609	71161637	+	chr10:71073801-71075500	1700	13.04	1.2	10.7851	6.69933e-07	6.87435e-05	promoter	-959
NM_007272	CTRC	chr1	15764938	15775737	+	chr1:15763801-15765000	1200	6.2	0	621	1.22528e-05	0.000510478	promoter	-538
NM_005911	MAT2A	chr2	85766290	85772404	+	chr2:85765201-85768200	3000	32.48	11.24	2.888	0.000500398	0.00743186	promoter	410
NR_038942	PARTICL	chr2	85766009	85764589	-	chr2:85765201-85768200	3000	32.48	11.24	2.888	0.000500398	0.00743186	promoter	-691
NR_073024	RPL13A	chr19	49990810	49995564	+	chr19:49989301-49990800	1500	14.17	3.04	4.64918	0.000500959	0.00743751	promoter	-760
NM_001270491	RPL13A	chr19	49990810	49995564	+	chr19:49989301-49990800	1500	14.17	3.04	4.64918	0.000500959	0.00743751	promoter	-760
NM_012423	RPL13A	chr19	49990864	49995564	+	chr19:49989301-49990800	1500	14.17	3.04	4.64918	0.000500959	0.00743751	promoter	-814
NM_004510	SP110	chr2	231084699	231041190	-	chr2:231085901-231087000	1100	8.71	1.49	5.81333	0.000122388	0.00265779	promoter	-1751
NM_080424	SP110	chr2	231084827	231033641	-	chr2:231085901-231087000	1100	8.71	1.49	5.81333	0.000122388	0.00265779	promoter	-1623
NM_004509	SP110	chr2	231084699	231032008	-	chr2:231085901-231087000	1100	8.71	1.49	5.81333	0.000122388	0.00265779	promoter	-1751
NM_001145434	ZNF880	chr19	52873175	52889046	+	chr19:52871501-52872600	1100	10.77	0.45	23.4348	1.24345e-05	0.000516587	promoter	-1125
NM_001113546	LIMA1	chr12	50677303	50569570	-	chr12:50678001-50679500	1500	10.73	1.73	6.17241	1.34411e-05	0.00054969	promoter	-1447
NM_016357	LIMA1	chr12	50677303	50569570	-	chr12:50678001-50679500	1500	10.73	1.73	6.17241	1.34411e-05	0.00054969	promoter	-1447
NM_001363749	CSNK1D	chr17	80231576	80196894	-	chr17:80230301-80232400	2100	14.21	5.02	2.82704	0.000362672	0.00583875	promoter	226
NR_110578	CSNK1D	chr17	80231626	80200536	-	chr17:80230301-80232400	2100	14.21	5.02	2.82704	0.000362672	0.00583875	promoter	276
NM_001893	CSNK1D	chr17	80231576	80200542	-	chr17:80230301-80232400	2100	14.21	5.02	2.82704	0.000362672	0.00583875	promoter	226
NM_139062	CSNK1D	chr17	80231576	80200542	-	chr17:80230301-80232400	2100	14.21	5.02	2.82704	0.000362672	0.00583875	promoter	226
NR_003698	FAHD2CP	chr2	96676298	96688884	+	chr2:96675101-96676300	1200	7.76	1.12	6.87611	0.000250276	0.00447437	promoter	-598
NM_001278445	ANKLE1	chr19	17392709	17398455	+	chr19:17390701-17392600	1900	19.14	8.93	2.14206	0.000849779	0.0109035	promoter	-1059
NM_001278443	ANKLE1	chr19	17392709	17398455	+	chr19:17390701-17392600	1900	19.14	8.93	2.14206	0.000849779	0.0109035	promoter	-1059
NR_103530	ANKLE1	chr19	17392709	17398455	+	chr19:17390701-17392600	1900	19.14	8.93	2.14206	0.000849779	0.0109035	promoter	-1059
NM_001278444	ANKLE1	chr19	17392709	17398455	+	chr19:17390701-17392600	1900	19.14	8.93	2.14206	0.000849779	0.0109035	promoter	-1059
NM_152363	ANKLE1	chr19	17392709	17398455	+	chr19:17390701-17392600	1900	19.14	8.93	2.14206	0.000849779	0.0109035	promoter	-1059
NM_001309474	LRRC27	chr10	134150843	134180504	+	chr10:134151401-134152700	1300	6.74	0.43	15.3409	5.37242e-05	0.00145832	promoter	1207
NM_001170464	CDK17	chr12	96794217	96672038	-	chr12:96792901-96794600	1700	15.27	5.61	2.71886	0.000499719	0.00742263	promoter	467
NM_002595	CDK17	chr12	96794217	96672038	-	chr12:96792901-96794600	1700	15.27	5.61	2.71886	0.000499719	0.00742263	promoter	467
NR_027260	RN7SL2	chr14	50329567	50329268	-	chr14:50328501-50330500	2000	43.45	13.56	3.20265	4.6472e-06	0.000257604	promoter	67
NM_001012505	FOXP1	chr3	71633140	71247033	-	chr3:71630301-71632200	1900	25.13	7.61	3.29921	0.000277638	0.00476488	promoter	1890
NM_001349341	FOXP1	chr3	71632879	71001967	-	chr3:71630301-71632200	1900	25.13	7.61	3.29921	0.000277638	0.00476488	promoter	1629
NR_146142	FOXP1	chr3	71632879	71001967	-	chr3:71630301-71632200	1900	25.13	7.61	3.29921	0.000277638	0.00476488	promoter	1629
NM_001349338	FOXP1	chr3	71632879	71001967	-	chr3:71630301-71632200	1900	25.13	7.61	3.29921	0.000277638	0.00476488	promoter	1629
NM_001349340	FOXP1	chr3	71632879	71001967	-	chr3:71630301-71632200	1900	25.13	7.61	3.29921	0.000277638	0.00476488	promoter	1629
NM_001244808	FOXP1	chr3	71632879	71001967	-	chr3:71630301-71632200	1900	25.13	7.61	3.29921	0.000277638	0.00476488	promoter	1629
NR_146143	FOXP1	chr3	71632879	71001967	-	chr3:71630301-71632200	1900	25.13	7.61	3.29921	0.000277638	0.00476488	promoter	1629
NM_032682	FOXP1	chr3	71633140	71003864	-	chr3:71630301-71632200	1900	25.13	7.61	3.29921	0.000277638	0.00476488	promoter	1890
NM_001244810	FOXP1	chr3	71633140	71003864	-	chr3:71630301-71632200	1900	25.13	7.61	3.29921	0.000277638	0.00476488	promoter	1890
NM_152338	ZG16	chr16	29789576	29794294	+	chr16:29787501-29789000	1500	9.21	1.26	7.25984	0.0003341	0.00548597	promoter	-1326
NM_014388	UTP25	chr1	210001316	210030910	+	chr1:210000001-210003100	3100	33.8	16.42	2.05782	0.000708221	0.00954204	promoter	234
NM_001317986	ERAL1	chr17	27182033	27188079	+	chr17:27181301-27182700	1400	20.21	1.73	11.6207	3.90386e-07	4.85987e-05	promoter	-33
NR_134328	ERAL1	chr17	27182033	27188079	+	chr17:27181301-27182700	1400	20.21	1.73	11.6207	3.90386e-07	4.85987e-05	promoter	-33
NM_005702	ERAL1	chr17	27182033	27188079	+	chr17:27181301-27182700	1400	20.21	1.73	11.6207	3.90386e-07	4.85987e-05	promoter	-33
NM_001317985	ERAL1	chr17	27182033	27188079	+	chr17:27181301-27182700	1400	20.21	1.73	11.6207	3.90386e-07	4.85987e-05	promoter	-33
NM_001144030	NAT10	chr11	34127175	34168455	+	chr11:34126401-34127700	1300	10.93	1.55	7.01282	0.000314173	0.00523984	promoter	-125
NM_024662	NAT10	chr11	34127175	34168455	+	chr11:34126401-34127700	1300	10.93	1.55	7.01282	0.000314173	0.00523984	promoter	-125
NM_001311195	CHRND	chr2	233390869	233401374	+	chr2:233391501-233392700	1200	8.36	0.45	18.1957	0.000121296	0.00263767	promoter	1231
NM_001311196	CHRND	chr2	233390869	233401374	+	chr2:233391501-233392700	1200	8.36	0.45	18.1957	0.000121296	0.00263767	promoter	1231
NM_000751	CHRND	chr2	233390869	233401374	+	chr2:233391501-233392700	1200	8.36	0.45	18.1957	0.000121296	0.00263767	promoter	1231
NM_001256657	CHRND	chr2	233390869	233401375	+	chr2:233391501-233392700	1200	8.36	0.45	18.1957	0.000121296	0.00263767	promoter	1231
NR_004400	RNVU1-18	chr1	16993443	16993279	-	chr1:16991901-16994700	2800	47.41	21.53	2.20149	0.000158187	0.00318027	promoter	143
NR_004408	RNU1-3	chr1	16993443	16993279	-	chr1:16991901-16994700	2800	47.41	21.53	2.20149	0.000158187	0.00318027	promoter	143
NR_004421	RNU1-4	chr1	16993443	16993279	-	chr1:16991901-16994700	2800	47.41	21.53	2.20149	0.000158187	0.00318027	promoter	143
NR_004427	RNU1-2	chr1	16993443	16993279	-	chr1:16991901-16994700	2800	47.41	21.53	2.20149	0.000158187	0.00318027	promoter	143
NR_004430	RNU1-1	chr1	16993443	16993279	-	chr1:16991901-16994700	2800	47.41	21.53	2.20149	0.000158187	0.00318027	promoter	143
NR_037938	HMGA1P7	chr6	134438818	134435106	-	chr6:134437001-134438500	1500	8.57	1.34	6.35556	5.74389e-05	0.00152752	promoter	1068
NM_173157	NR4A1	chr12	52445225	52453287	+	chr12:52444601-52447300	2700	81.12	27.81	2.91625	8.46575e-08	1.9727e-05	promoter	725
NM_002135	NR4A1	chr12	52445185	52453291	+	chr12:52444601-52447300	2700	81.12	27.81	2.91625	8.46575e-08	1.9727e-05	promoter	765
NR_110593	LOC101929512	chr2	162111154	162079768	-	chr2:162110901-162111900	1000	8.32	0.37	21.9211	0.000123334	0.00267553	promoter	-246
NR_131012	NEAT1	chr11	65190268	65213009	+	chr11:65185101-65196000	10900	388.66	154.13	2.52154	1.58212e-06	0.000123245	promoter	282
NR_028272	NEAT1	chr11	65190268	65194003	+	chr11:65185101-65196000	10900	388.66	154.13	2.52154	1.58212e-06	0.000123245	promoter	282
NM_001348169	HDGFL2	chr19	4473950	4502232	+	chr19:4472001-4473900	1900	14.66	2.78	5.25806	0.000224729	0.00411843	promoter	-1000
NM_032631	HDGFL2	chr19	4472293	4502215	+	chr19:4472001-4473900	1900	14.66	2.78	5.25806	0.000224729	0.00411843	promoter	657
NM_001001520	HDGFL2	chr19	4472293	4502215	+	chr19:4472001-4473900	1900	14.66	2.78	5.25806	0.000224729	0.00411843	promoter	657
NM_033452	TRIM47	chr17	73874662	73870244	-	chr17:73874501-73876300	1800	13.7	2.55	5.35547	0.000138564	0.00288846	promoter	-738
NR_155751	LINC02643	chr10	21661879	21629161	-	chr10:21662601-21663600	1000	7.04	0.45	15.3261	3.09216e-05	0.000977703	promoter	-1221
NR_125893	LOC101928306	chr4	4922534	4990398	+	chr4:4923201-4924400	1200	6.7	0.37	17.6579	0.000116419	0.00256204	promoter	1266
NM_015409	EP400	chr12	132434486	132565005	+	chr12:132433101-132437400	4300	48.57	19.53	2.48618	6.17074e-06	0.000318765	promoter	764
NM_032865	TNS4	chr17	38657875	38632086	-	chr17:38654701-38658700	4000	86.35	26.88	3.2116	1.10495e-07	2.20055e-05	promoter	1175
NM_152272	CHMP7	chr8	23101149	23119512	+	chr8:23098301-23100000	1700	13.11	1.65	7.90361	8.45277e-05	0.00203621	promoter	-1999
NM_001737	C9	chr5	39364597	39284242	-	chr5:39364101-39365900	1800	15.05	3.21	4.67702	0.000170274	0.00335964	promoter	-403
NR_004400	RNVU1-18	chr14	35025595	35025431	-	chr14:35023501-35026000	2500	40.17	14.38	2.79222	8.25519e-06	0.000381305	promoter	845
NR_004408	RNU1-3	chr14	35025595	35025431	-	chr14:35023501-35026000	2500	40.17	14.38	2.79222	8.25519e-06	0.000381305	promoter	845
NR_004421	RNU1-4	chr14	35025595	35025431	-	chr14:35023501-35026000	2500	40.17	14.38	2.79222	8.25519e-06	0.000381305	promoter	845
NR_004427	RNU1-2	chr14	35025595	35025431	-	chr14:35023501-35026000	2500	40.17	14.38	2.79222	8.25519e-06	0.000381305	promoter	845
NR_004430	RNU1-1	chr14	35025595	35025431	-	chr14:35023501-35026000	2500	40.17	14.38	2.79222	8.25519e-06	0.000381305	promoter	845
NM_001243127	PACS2	chr14	105767110	105864484	+	chr14:105766201-105768100	1900	14.27	2.51	5.66667	5.44255e-05	0.00147252	promoter	40
NM_001242790	BRF1	chr14	105767338	105722522	-	chr14:105766201-105768100	1900	14.27	2.51	5.66667	5.44255e-05	0.00147252	promoter	188
NM_001519	BRF1	chr14	105767338	105675623	-	chr14:105766201-105768100	1900	14.27	2.51	5.66667	5.44255e-05	0.00147252	promoter	188
NM_001242788	BRF1	chr14	105767338	105675623	-	chr14:105766201-105768100	1900	14.27	2.51	5.66667	5.44255e-05	0.00147252	promoter	188
NR_026858	ULK4P1	chr15	30395749	30423937	+	chr15:30395101-30396200	1100	7.95	1.77	4.47191	0.000605314	0.00850258	promoter	-99
NR_027470	ULK4P2	chr15	30395749	30423937	+	chr15:30395101-30396200	1100	7.95	1.77	4.47191	0.000605314	0.00850258	promoter	-99
NR_026859	ULK4P3	chr15	30395934	30423948	+	chr15:30395101-30396200	1100	7.95	1.77	4.47191	0.000605314	0.00850258	promoter	-284
NR_039646	MIR4444-1	chr3	75263626	75263699	+	chr3:75263401-75265200	1800	36.23	2.91	12.411	4.53963e-08	1.27945e-05	promoter	674
NR_049831	MIR4444-2	chr3	75263626	75263699	+	chr3:75263401-75265200	1800	36.23	2.91	12.411	4.53963e-08	1.27945e-05	promoter	674
NM_005324	H3-3B	chr17	73775860	73772514	-	chr17:73775101-73776200	1100	7.87	0	788	4.78937e-05	0.00134121	promoter	210
NM_012433	SF3B1	chr2	198299817	198256697	-	chr2:198300801-198302500	1700	12.44	4.28	2.9021	0.000531098	0.00777402	promoter	-1833
NM_001308824	SF3B1	chr2	198299817	198283520	-	chr2:198300801-198302500	1700	12.44	4.28	2.9021	0.000531098	0.00777402	promoter	-1833
NM_001005526	SF3B1	chr2	198299817	198283520	-	chr2:198300801-198302500	1700	12.44	4.28	2.9021	0.000531098	0.00777402	promoter	-1833
NR_029909	MIR384	chrX	76139785	76139697	-	chrX:76140401-76141400	1000	8.32	0.43	18.9318	0.000122579	0.0026611	promoter	-1115
NM_020342	SLC39A10	chr2	196521949	196602423	+	chr2:196521701-196523700	2000	36.3	13.11	2.76753	7.89351e-05	0.00192661	promoter	751
NM_001127257	SLC39A10	chr2	196521681	196602423	+	chr2:196521701-196523700	2000	36.3	13.11	2.76753	7.89351e-05	0.00192661	promoter	1019
NM_005370	RAB8A	chr19	16222698	16245044	+	chr19:16223301-16224700	1400	11.5	3.88	2.95887	0.00059116	0.00836189	promoter	1302
NR_038421	LINC01220	chr14	75761106	75763111	+	chr14:75759101-75761500	2400	39.06	15.18	2.57209	6.21022e-05	0.00162973	promoter	-806
NM_001136139	TCF3	chr19	1652614	1609290	-	chr19:1652801-1654700	1900	23.89	8.39	2.84524	0.000675693	0.00920565	promoter	-1136
NM_001351779	TCF3	chr19	1652614	1609290	-	chr19:1652801-1654700	1900	23.89	8.39	2.84524	0.000675693	0.00920565	promoter	-1136
NM_003200	TCF3	chr19	1652614	1609290	-	chr19:1652801-1654700	1900	23.89	8.39	2.84524	0.000675693	0.00920565	promoter	-1136
NM_001351778	TCF3	chr19	1652614	1609290	-	chr19:1652801-1654700	1900	23.89	8.39	2.84524	0.000675693	0.00920565	promoter	-1136
NM_001353838	RNF19A	chr8	101321603	101269294	-	chr8:101320701-101322900	2200	31.34	11.68	2.68178	0.000879895	0.0112169	promoter	-197
NM_183419	RNF19A	chr8	101322181	101269294	-	chr8:101320701-101322900	2200	31.34	11.68	2.68178	0.000879895	0.0112169	promoter	381
NM_001286658	TBC1D4	chr13	76056304	75858799	-	chr13:76055801-76057000	1200	6.13	0.45	13.3478	0.000162978	0.00324342	promoter	-96
NM_001286659	TBC1D4	chr13	76056304	75858799	-	chr13:76055801-76057000	1200	6.13	0.45	13.3478	0.000162978	0.00324342	promoter	-96
NM_014832	TBC1D4	chr13	76056305	75857638	-	chr13:76055801-76057000	1200	6.13	0.45	13.3478	0.000162978	0.00324342	promoter	-95
NR_134289	LINC02213	chr5	10522196	10505101	-	chr5:10520801-10522500	1700	12.6	2.47	5.08468	0.000206487	0.00384733	promoter	546
NR_131192	LINC01671	chr21	44035205	44019513	-	chr21:44034701-44036500	1800	12.79	3.23	3.95062	6.91324e-05	0.00174476	promoter	-395
NM_001204384	VEGFA	chr6	43737945	43754223	+	chr6:43737801-43739500	1700	16.27	3.98	4.0802	0.000369299	0.00592297	promoter	705
NM_001171630	VEGFA	chr6	43737945	43754223	+	chr6:43737801-43739500	1700	16.27	3.98	4.0802	0.000369299	0.00592297	promoter	705
NM_001171629	VEGFA	chr6	43737945	43754223	+	chr6:43737801-43739500	1700	16.27	3.98	4.0802	0.000369299	0.00592297	promoter	705
NM_001317010	VEGFA	chr6	43737945	43754223	+	chr6:43737801-43739500	1700	16.27	3.98	4.0802	0.000369299	0.00592297	promoter	705
NM_001171628	VEGFA	chr6	43737945	43754223	+	chr6:43737801-43739500	1700	16.27	3.98	4.0802	0.000369299	0.00592297	promoter	705
NM_001171627	VEGFA	chr6	43737945	43754223	+	chr6:43737801-43739500	1700	16.27	3.98	4.0802	0.000369299	0.00592297	promoter	705
NM_001171626	VEGFA	chr6	43737945	43754223	+	chr6:43737801-43739500	1700	16.27	3.98	4.0802	0.000369299	0.00592297	promoter	705
NM_001171625	VEGFA	chr6	43737945	43754223	+	chr6:43737801-43739500	1700	16.27	3.98	4.0802	0.000369299	0.00592297	promoter	705
NM_001171624	VEGFA	chr6	43737945	43754223	+	chr6:43737801-43739500	1700	16.27	3.98	4.0802	0.000369299	0.00592297	promoter	705
NM_001171623	VEGFA	chr6	43737945	43754223	+	chr6:43737801-43739500	1700	16.27	3.98	4.0802	0.000369299	0.00592297	promoter	705
NM_003376	VEGFA	chr6	43737947	43754223	+	chr6:43737801-43739500	1700	16.27	3.98	4.0802	0.000369299	0.00592297	promoter	703
NM_001025368	VEGFA	chr6	43737947	43754223	+	chr6:43737801-43739500	1700	16.27	3.98	4.0802	0.000369299	0.00592297	promoter	703
NM_001204385	VEGFA	chr6	43737947	43754223	+	chr6:43737801-43739500	1700	16.27	3.98	4.0802	0.000369299	0.00592297	promoter	703
NM_001025369	VEGFA	chr6	43737947	43754223	+	chr6:43737801-43739500	1700	16.27	3.98	4.0802	0.000369299	0.00592297	promoter	703
NM_001171622	VEGFA	chr6	43737947	43754223	+	chr6:43737801-43739500	1700	16.27	3.98	4.0802	0.000369299	0.00592297	promoter	703
NM_001033756	VEGFA	chr6	43737947	43754223	+	chr6:43737801-43739500	1700	16.27	3.98	4.0802	0.000369299	0.00592297	promoter	703
NM_001025370	VEGFA	chr6	43737947	43754223	+	chr6:43737801-43739500	1700	16.27	3.98	4.0802	0.000369299	0.00592297	promoter	703
NM_001025366	VEGFA	chr6	43737947	43754223	+	chr6:43737801-43739500	1700	16.27	3.98	4.0802	0.000369299	0.00592297	promoter	703
NM_001025367	VEGFA	chr6	43737947	43754223	+	chr6:43737801-43739500	1700	16.27	3.98	4.0802	0.000369299	0.00592297	promoter	703
NM_001287044	VEGFA	chr6	43739704	43754223	+	chr6:43737801-43739500	1700	16.27	3.98	4.0802	0.000369299	0.00592297	promoter	-1054
NM_032015	RNF26	chr11	119205236	119208019	+	chr11:119204601-119205700	1100	5.97	0.88	6.7191	0.000769796	0.0101402	promoter	-86
NM_006430	CCT4	chr2	62115791	62095219	-	chr2:62115001-62116000	1000	7.01	1.29	5.4	0.000477611	0.00719594	promoter	291
NM_001371765	COMMD1	chr2	62115525	62368320	+	chr2:62115001-62116000	1000	7.01	1.29	5.4	0.000477611	0.00719594	promoter	-25
NM_001321782	COMMD1	chr2	62115834	62368320	+	chr2:62115001-62116000	1000	7.01	1.29	5.4	0.000477611	0.00719594	promoter	-334
NM_001321781	COMMD1	chr2	62115834	62368320	+	chr2:62115001-62116000	1000	7.01	1.29	5.4	0.000477611	0.00719594	promoter	-334
NM_001256721	CCT4	chr2	62115806	62095261	-	chr2:62115001-62116000	1000	7.01	1.29	5.4	0.000477611	0.00719594	promoter	306
NM_001282687	SH3YL1	chr2	256340	218135	-	chr2:256001-257500	1500	11.27	1.49	7.52	0.000323228	0.00536534	promoter	-410
NM_025236	RNF39	chr6	30043628	30038042	-	chr6:30042101-30043200	1100	5.86	0	587	2.13508e-05	0.000741452	promoter	978
NM_170769	RNF39	chr6	30043626	30038042	-	chr6:30042101-30043200	1100	5.86	0	587	2.13508e-05	0.000741452	promoter	976
NM_182537	HTR3D	chr3	183749331	183757157	+	chr3:183746101-183748700	2600	18.28	6.45	2.83127	7.27099e-05	0.00180619	promoter	-1931
NR_104619	LINC02114	chr5	4773593	4774978	+	chr5:4771001-4772900	1900	17.48	4.83	3.61364	0.000249354	0.00447437	promoter	-1643
NM_001317957	IDI1	chr10	1094826	1085091	-	chr10:1093701-1095400	1700	10.6	1.65	6.39157	0.000195161	0.00372807	promoter	276
NM_001317956	IDI1	chr10	1094826	1085091	-	chr10:1093701-1095400	1700	10.6	1.65	6.39157	0.000195161	0.00372807	promoter	276
NM_004508	IDI1	chr10	1095306	1085359	-	chr10:1093701-1095400	1700	10.6	1.65	6.39157	0.000195161	0.00372807	promoter	756
NR_134301	IDI1	chr10	1095306	1085359	-	chr10:1093701-1095400	1700	10.6	1.65	6.39157	0.000195161	0.00372807	promoter	756
NR_027293	BMS1P20	chr22	22652462	22677324	+	chr22:22653201-22654200	1000	6.17	0.43	14.0455	0.000162978	0.00324342	promoter	1238
NM_001330514	ZNF26	chr12	133562952	133603688	+	chr12:133564001-133565600	1600	12.11	2.86	4.223	5.42819e-05	0.00146987	promoter	1848
NM_001256279	ZNF26	chr12	133562952	133603688	+	chr12:133564001-133565600	1600	12.11	2.86	4.223	5.42819e-05	0.00146987	promoter	1848
NM_001256280	ZNF26	chr12	133562952	133603688	+	chr12:133564001-133565600	1600	12.11	2.86	4.223	5.42819e-05	0.00146987	promoter	1848
NM_001330513	ZNF26	chr12	133562952	133603688	+	chr12:133564001-133565600	1600	12.11	2.86	4.223	5.42819e-05	0.00146987	promoter	1848
NM_019591	ZNF26	chr12	133562952	133603688	+	chr12:133564001-133565600	1600	12.11	2.86	4.223	5.42819e-05	0.00146987	promoter	1848
NR_037775	MIA-RAB4B	chr19	41281441	41302849	+	chr19:41281301-41283100	1800	14.24	3.04	4.67213	1.25842e-05	0.00052176	promoter	759
NR_037791	RAB4B-EGLN2	chr19	41284123	41314346	+	chr19:41281301-41283100	1800	14.24	3.04	4.67213	1.25842e-05	0.00052176	promoter	-1923
NM_006533	MIA	chr19	41281425	41283394	+	chr19:41281301-41283100	1800	14.24	3.04	4.67213	1.25842e-05	0.00052176	promoter	775
NM_001202553	MIA	chr19	41281064	41283394	+	chr19:41281301-41283100	1800	14.24	3.04	4.67213	1.25842e-05	0.00052176	promoter	1136
NM_016154	RAB4B	chr19	41284151	41302847	+	chr19:41281301-41283100	1800	14.24	3.04	4.67213	1.25842e-05	0.00052176	promoter	-1951
NM_001013641	TMEM82	chr1	16068993	16074477	+	chr1:16067601-16069400	1800	10.09	0.37	26.5789	2.09734e-05	0.000735261	promoter	-493
NM_005148	UNC119	chr17	26879642	26873725	-	chr17:26878201-26880300	2100	16.27	1.73	9.35632	1.66184e-09	3.37217e-06	promoter	392
NM_001330166	UNC119	chr17	26879642	26873725	-	chr17:26878201-26880300	2100	16.27	1.73	9.35632	1.66184e-09	3.37217e-06	promoter	392
NM_054035	UNC119	chr17	26879646	26873724	-	chr17:26878201-26880300	2100	16.27	1.73	9.35632	1.66184e-09	3.37217e-06	promoter	396
NM_019087	ARL15	chr5	53606403	53179771	-	chr5:53605401-53606400	1000	6.8	0.91	7.40217	0.000205717	0.00383685	promoter	503
NM_001160125	KLF6	chr10	3827473	3818187	-	chr10:3825501-3829100	3600	51.54	22.01	2.34105	2.94074e-05	0.000950293	promoter	173
NR_027653	KLF6	chr10	3827401	3818187	-	chr10:3825501-3829100	3600	51.54	22.01	2.34105	2.94074e-05	0.000950293	promoter	101
NM_001300	KLF6	chr10	3827401	3818187	-	chr10:3825501-3829100	3600	51.54	22.01	2.34105	2.94074e-05	0.000950293	promoter	101
NM_001160124	KLF6	chr10	3827401	3818187	-	chr10:3825501-3829100	3600	51.54	22.01	2.34105	2.94074e-05	0.000950293	promoter	101
NM_014298	QPRT	chr16	29690500	29710020	+	chr16:29688901-29690800	1900	12.91	4.14	3.11325	0.000310358	0.00518708	promoter	-650
NR_134536	QPRT	chr16	29690500	29710020	+	chr16:29688901-29690800	1900	12.91	4.14	3.11325	0.000310358	0.00518708	promoter	-650
NM_001318249	QPRT	chr16	29690328	29710021	+	chr16:29688901-29690800	1900	12.91	4.14	3.11325	0.000310358	0.00518708	promoter	-478
NM_001318250	QPRT	chr16	29690328	29710021	+	chr16:29688901-29690800	1900	12.91	4.14	3.11325	0.000310358	0.00518708	promoter	-478
NM_001256892	SRI	chr7	87856308	87837517	-	chr7:87855101-87856300	1200	7.02	0.45	15.2826	3.09217e-05	0.000977703	promoter	608
NM_198901	SRI	chr7	87856308	87834431	-	chr7:87855101-87856300	1200	7.02	0.45	15.2826	3.09217e-05	0.000977703	promoter	608
NM_019903	ADD3	chr10	111765704	111895323	+	chr10:111764201-111766000	1800	8.27	1.2	6.84298	9.03962e-05	0.00212443	promoter	-604
NM_001320593	ADD3	chr10	111765704	111895323	+	chr10:111764201-111766000	1800	8.27	1.2	6.84298	9.03962e-05	0.00212443	promoter	-604
NM_001320592	ADD3	chr10	111765704	111895323	+	chr10:111764201-111766000	1800	8.27	1.2	6.84298	9.03962e-05	0.00212443	promoter	-604
NM_001003406	CACNA1I	chr22	39966757	40085740	+	chr22:39965501-39966500	1000	6.73	0.83	8.02381	0.000205717	0.00383685	promoter	-757
NM_021096	CACNA1I	chr22	39966757	40085740	+	chr22:39965501-39966500	1000	6.73	0.83	8.02381	0.000205717	0.00383685	promoter	-757
NR_135200	LINC01460	chr2	27938599	27928652	-	chr2:27937001-27938600	1600	13.05	4.01	3.24876	0.000609008	0.00854055	promoter	799
NR_160725	LOC105374378	chr2	27938989	27962154	+	chr2:27937001-27938600	1600	13.05	4.01	3.24876	0.000609008	0.00854055	promoter	-1189
NM_001324073	CD300H	chr17	72563482	72556839	-	chr17:72564001-72566000	2000	14.25	4.68	3.04051	8.87365e-05	0.00209377	promoter	-1518
NM_001324076	LOC100130520	chr17	72563482	72556839	-	chr17:72564001-72566000	2000	14.25	4.68	3.04051	8.87365e-05	0.00209377	promoter	-1518
NR_046748	ARHGAP31-AS1	chr3	119041607	119033139	-	chr3:119041401-119042500	1100	9.32	2.48	3.74699	0.000621213	0.00865154	promoter	-343
NR_004400	RNVU1-18	chr1	16840780	16840616	-	chr1:16839301-16841900	2600	42.2	17.83	2.36603	0.000149121	0.00306743	promoter	180
NR_004408	RNU1-3	chr1	16840780	16840616	-	chr1:16839301-16841900	2600	42.2	17.83	2.36603	0.000149121	0.00306743	promoter	180
NR_004421	RNU1-4	chr1	16840780	16840616	-	chr1:16839301-16841900	2600	42.2	17.83	2.36603	0.000149121	0.00306743	promoter	180
NR_004427	RNU1-2	chr1	16840780	16840616	-	chr1:16839301-16841900	2600	42.2	17.83	2.36603	0.000149121	0.00306743	promoter	180
NR_004430	RNU1-1	chr1	16840780	16840616	-	chr1:16839301-16841900	2600	42.2	17.83	2.36603	0.000149121	0.00306743	promoter	180
NM_016200	LSM8	chr7	117824217	117844089	+	chr7:117822901-117824400	1500	8.66	0.88	9.74157	0.000550087	0.00792493	promoter	-567
NM_024722	ACBD4	chr17	43213053	43221543	+	chr17:43212001-43213100	1100	11.68	3	3.88372	8.37402e-05	0.00202106	promoter	-503
NM_001135706	ACBD4	chr17	43213053	43221543	+	chr17:43212001-43213100	1100	11.68	3	3.88372	8.37402e-05	0.00202106	promoter	-503
NM_001135707	ACBD4	chr17	43213053	43221543	+	chr17:43212001-43213100	1100	11.68	3	3.88372	8.37402e-05	0.00202106	promoter	-503
NM_001135705	ACBD4	chr17	43213053	43221543	+	chr17:43212001-43213100	1100	11.68	3	3.88372	8.37402e-05	0.00202106	promoter	-503
NR_030373	MIR643	chr19	52785049	52785143	+	chr19:52783101-52786600	3500	27.21	7.59	3.58158	9.67922e-05	0.00222448	promoter	-199
NM_005120	MED12	chrX	70338445	70362299	+	chrX:70335601-70337900	2300	20.93	8.29	2.52289	0.000172702	0.00339847	promoter	-1695
NM_004863	SPTLC2	chr14	78083110	77972339	-	chr14:78081101-78082200	1100	8.15	1.17	6.91525	0.000203573	0.00382495	promoter	1460
NM_001035005	C18orf32	chr18	47013604	47003612	-	chr18:47014501-47015500	1000	8.03	1.26	6.33071	0.000424992	0.00660682	promoter	-1396
NM_001199346	C18orf32	chr18	47013604	47003612	-	chr18:47014501-47015500	1000	8.03	1.26	6.33071	0.000424992	0.00660682	promoter	-1396
NR_003701	SNORD58C	chr18	47015694	47015604	-	chr18:47014501-47015500	1000	8.03	1.26	6.33071	0.000424992	0.00660682	promoter	694
NR_031720	MIR1539	chr18	47013742	47013792	+	chr18:47014501-47015500	1000	8.03	1.26	6.33071	0.000424992	0.00660682	promoter	1258
NM_001145815	AMDHD2	chr16	2570371	2580955	+	chr16:2570001-2573000	3000	25.5	4.94	5.15354	1.42657e-06	0.000114155	promoter	1129
NM_015944	AMDHD2	chr16	2570371	2581418	+	chr16:2570001-2573000	3000	25.5	4.94	5.15354	1.42657e-06	0.000114155	promoter	1129
NM_001330449	AMDHD2	chr16	2570371	2581418	+	chr16:2570001-2573000	3000	25.5	4.94	5.15354	1.42657e-06	0.000114155	promoter	1129
NM_001167619	MLH1	chr3	37034840	37092337	+	chr3:37035501-37037700	2200	24.87	5.25	4.73004	1.35682e-08	7.25656e-06	promoter	1760
NM_001167618	MLH1	chr3	37034840	37092337	+	chr3:37035501-37037700	2200	24.87	5.25	4.73004	1.35682e-08	7.25656e-06	promoter	1760
NM_001167617	MLH1	chr3	37034840	37092337	+	chr3:37035501-37037700	2200	24.87	5.25	4.73004	1.35682e-08	7.25656e-06	promoter	1760
NM_001354622	MLH1	chr3	37034840	37092337	+	chr3:37035501-37037700	2200	24.87	5.25	4.73004	1.35682e-08	7.25656e-06	promoter	1760
NM_001354619	MLH1	chr3	37034840	37092337	+	chr3:37035501-37037700	2200	24.87	5.25	4.73004	1.35682e-08	7.25656e-06	promoter	1760
NM_001354628	MLH1	chr3	37034840	37092337	+	chr3:37035501-37037700	2200	24.87	5.25	4.73004	1.35682e-08	7.25656e-06	promoter	1760
NM_001354629	MLH1	chr3	37034840	37092337	+	chr3:37035501-37037700	2200	24.87	5.25	4.73004	1.35682e-08	7.25656e-06	promoter	1760
NM_001354615	MLH1	chr3	37034840	37092337	+	chr3:37035501-37037700	2200	24.87	5.25	4.73004	1.35682e-08	7.25656e-06	promoter	1760
NM_001354616	MLH1	chr3	37034840	37092337	+	chr3:37035501-37037700	2200	24.87	5.25	4.73004	1.35682e-08	7.25656e-06	promoter	1760
NM_001354630	MLH1	chr3	37034840	37092337	+	chr3:37035501-37037700	2200	24.87	5.25	4.73004	1.35682e-08	7.25656e-06	promoter	1760
NM_001354625	MLH1	chr3	37034840	37092337	+	chr3:37035501-37037700	2200	24.87	5.25	4.73004	1.35682e-08	7.25656e-06	promoter	1760
NM_001354621	MLH1	chr3	37034840	37092337	+	chr3:37035501-37037700	2200	24.87	5.25	4.73004	1.35682e-08	7.25656e-06	promoter	1760
NM_000249	MLH1	chr3	37034840	37092337	+	chr3:37035501-37037700	2200	24.87	5.25	4.73004	1.35682e-08	7.25656e-06	promoter	1760
NM_001258274	MLH1	chr3	37034840	37092337	+	chr3:37035501-37037700	2200	24.87	5.25	4.73004	1.35682e-08	7.25656e-06	promoter	1760
NM_001258273	MLH1	chr3	37034840	37092337	+	chr3:37035501-37037700	2200	24.87	5.25	4.73004	1.35682e-08	7.25656e-06	promoter	1760
NM_001354627	MLH1	chr3	37034840	37092337	+	chr3:37035501-37037700	2200	24.87	5.25	4.73004	1.35682e-08	7.25656e-06	promoter	1760
NM_001354623	MLH1	chr3	37034840	37092337	+	chr3:37035501-37037700	2200	24.87	5.25	4.73004	1.35682e-08	7.25656e-06	promoter	1760
NM_001354626	MLH1	chr3	37034840	37092337	+	chr3:37035501-37037700	2200	24.87	5.25	4.73004	1.35682e-08	7.25656e-06	promoter	1760
NM_001354618	MLH1	chr3	37034840	37092337	+	chr3:37035501-37037700	2200	24.87	5.25	4.73004	1.35682e-08	7.25656e-06	promoter	1760
NM_001354624	MLH1	chr3	37034840	37092337	+	chr3:37035501-37037700	2200	24.87	5.25	4.73004	1.35682e-08	7.25656e-06	promoter	1760
NM_001354617	MLH1	chr3	37034840	37092337	+	chr3:37035501-37037700	2200	24.87	5.25	4.73004	1.35682e-08	7.25656e-06	promoter	1760
NM_001258271	MLH1	chr3	37034840	37092337	+	chr3:37035501-37037700	2200	24.87	5.25	4.73004	1.35682e-08	7.25656e-06	promoter	1760
NM_001354620	MLH1	chr3	37034840	37092337	+	chr3:37035501-37037700	2200	24.87	5.25	4.73004	1.35682e-08	7.25656e-06	promoter	1760
NM_014805	EPM2AIP1	chr3	37034622	37026533	-	chr3:37035501-37037700	2200	24.87	5.25	4.73004	1.35682e-08	7.25656e-06	promoter	-1978
NM_014323	PATZ1	chr22	31742332	31721789	-	chr22:31741601-31742800	1200	7.05	1.31	5.34848	0.00047761	0.00719594	promoter	132
NM_032050	PATZ1	chr22	31742332	31721789	-	chr22:31741601-31742800	1200	7.05	1.31	5.34848	0.00047761	0.00719594	promoter	132
NM_032052	PATZ1	chr22	31742332	31721789	-	chr22:31741601-31742800	1200	7.05	1.31	5.34848	0.00047761	0.00719594	promoter	132
NR_120386	LINC01521	chr22	31742744	31747141	+	chr22:31741601-31742800	1200	7.05	1.31	5.34848	0.00047761	0.00719594	promoter	-544
NM_032051	PATZ1	chr22	31742332	31736664	-	chr22:31741601-31742800	1200	7.05	1.31	5.34848	0.00047761	0.00719594	promoter	132
NM_006517	SLC16A2	chrX	73641327	73753751	+	chrX:73640301-73641300	1000	13.88	2.69	5.14444	0.000988718	0.0122461	promoter	-527
NM_016089	ZNF589	chr3	48282593	48312479	+	chr3:48282101-48284600	2500	24.48	9.22	2.6533	4.29955e-06	0.00024583	promoter	757
NM_000848	GSTM2	chr1	110210678	110217908	+	chr1:110208501-110209700	1200	8.04	1.73	4.62644	0.000330863	0.0054439	promoter	-1578
NM_001142368	GSTM2	chr1	110210643	110226619	+	chr1:110208501-110209700	1200	8.04	1.73	4.62644	0.000330863	0.0054439	promoter	-1543
NM_001290060	SEMA3B	chr3	50306578	50314977	+	chr3:50306401-50310700	4300	42.26	16.4	2.57587	9.97819e-09	6.16928e-06	promoter	1972
NM_001290061	SEMA3B	chr3	50306592	50314602	+	chr3:50306401-50310700	4300	42.26	16.4	2.57587	9.97819e-09	6.16928e-06	promoter	1958
NM_001290062	SEMA3B	chr3	50310549	50314602	+	chr3:50306401-50310700	4300	42.26	16.4	2.57587	9.97819e-09	6.16928e-06	promoter	-1999
NR_110697	SEMA3B	chr3	50310549	50314602	+	chr3:50306401-50310700	4300	42.26	16.4	2.57587	9.97819e-09	6.16928e-06	promoter	-1999
NM_001290063	SEMA3B	chr3	50310549	50314602	+	chr3:50306401-50310700	4300	42.26	16.4	2.57587	9.97819e-09	6.16928e-06	promoter	-1999
NR_106808	MIR6750	chr11	64665909	64665834	-	chr11:64665101-64666100	1000	6.4	0.43	14.5682	0.000112847	0.00249669	promoter	309
NM_152578	FMR1NB	chrX	147062856	147108184	+	chrX:147063201-147064400	1200	11.56	2.14	5.3814	0.000534552	0.00781739	promoter	944
NR_138048	WASIR1	chrX	155246495	155244228	-	chrX:155245901-155246900	1000	8.26	0.43	18.7955	0.000143347	0.00296605	promoter	95
NR_004403	SNORD97	chr11	10823155	10823013	-	chr11:10823401-10825300	1900	14.95	1.63	9.12195	1.28068e-05	0.000529291	promoter	-1195
NR_023847	PEG3-AS1	chr19	57323847	57325161	+	chr19:57322401-57323400	1000	5.61	0.37	14.7895	0.000276133	0.00474494	promoter	-947
NM_134433	RFX2	chr19	6110511	5993174	-	chr19:6110301-6113200	2900	36.53	16.76	2.17889	3.71848e-06	0.000219394	promoter	-1239
NM_000635	RFX2	chr19	6110511	5993174	-	chr19:6110301-6113200	2900	36.53	16.76	2.17889	3.71848e-06	0.000219394	promoter	-1239
NM_001085487	MYSM1	chr1	59165734	59120415	-	chr1:59166901-59167900	1000	9.74	1.74	5.57143	0.000940636	0.0118244	promoter	-1666
NM_001137675	ATXN1L	chr16	71879878	71891231	+	chr16:71878601-71880400	1800	15.74	4.69	3.35106	0.000330674	0.0054439	promoter	-378
NM_024967	ZNF556	chr19	2867332	2883443	+	chr19:2865001-2866100	1100	10.26	0.37	27.0263	5.81484e-07	6.33243e-05	promoter	-1782
NR_145838	ZNF556	chr19	2867332	2883443	+	chr19:2865001-2866100	1100	10.26	0.37	27.0263	5.81484e-07	6.33243e-05	promoter	-1782
NM_001300843	ZNF556	chr19	2867332	2878503	+	chr19:2865001-2866100	1100	10.26	0.37	27.0263	5.81484e-07	6.33243e-05	promoter	-1782
NM_014380	BEX3	chrX	102631965	102633092	+	chrX:102630601-102631700	1100	12.72	3.31	3.83434	0.000386794	0.00613887	promoter	-815
NM_206917	BEX3	chrX	102631465	102633092	+	chrX:102630601-102631700	1100	12.72	3.31	3.83434	0.000386794	0.00613887	promoter	-315
NM_001282674	BEX3	chrX	102631250	102633092	+	chrX:102630601-102631700	1100	12.72	3.31	3.83434	0.000386794	0.00613887	promoter	-100
NM_206915	BEX3	chrX	102631250	102633092	+	chrX:102630601-102631700	1100	12.72	3.31	3.83434	0.000386794	0.00613887	promoter	-100
NR_149054	LINC02560	chr19	58911569	58912046	+	chr19:58910101-58911300	1200	8.6	1.28	6.67442	5.7439e-05	0.00152752	promoter	-869
NM_016074	BOLA1	chr1	149871120	149872348	+	chr1:149869501-149870600	1100	9.26	0.86	10.6552	0.000161666	0.00323984	promoter	-1070
NM_001321025	BOLA1	chr1	149871120	149872348	+	chr1:149869501-149870600	1100	9.26	0.86	10.6552	0.000161666	0.00323984	promoter	-1070
NM_001321026	BOLA1	chr1	149871120	149872348	+	chr1:149869501-149870600	1100	9.26	0.86	10.6552	0.000161666	0.00323984	promoter	-1070
NR_003058	SNORD70	chr2	203141153	203141241	+	chr2:203139501-203140500	1000	6.7	0.45	14.587	0.000110769	0.00246152	promoter	-1153
NM_018995	MOV10L1	chr22	50528434	50600116	+	chr22:50526701-50527900	1200	9.35	2.09	4.45714	0.000215298	0.0039741	promoter	-1134
NM_001164104	MOV10L1	chr22	50528434	50600116	+	chr22:50526701-50527900	1200	9.35	2.09	4.45714	0.000215298	0.0039741	promoter	-1134
NM_001164105	MOV10L1	chr22	50528684	50600116	+	chr22:50526701-50527900	1200	9.35	2.09	4.45714	0.000215298	0.0039741	promoter	-1384
NM_003551	NME5	chr5	137475117	137450863	-	chr5:137472301-137474100	1800	18.1	6.52	2.77335	0.00061032	0.00855427	promoter	1917
NM_001161444	SH2D2A	chr1	156786640	156776849	-	chr1:156786701-156788400	1700	11.11	0.86	12.7816	3.96408e-05	0.0011538	promoter	-910
NM_001161443	SH2D2A	chr1	156786249	156776034	-	chr1:156786701-156788400	1700	11.11	0.86	12.7816	3.96408e-05	0.0011538	promoter	-1301
NM_001161442	SH2D2A	chr1	156786640	156776034	-	chr1:156786701-156788400	1700	11.11	0.86	12.7816	3.96408e-05	0.0011538	promoter	-910
NM_003975	SH2D2A	chr1	156786640	156776034	-	chr1:156786701-156788400	1700	11.11	0.86	12.7816	3.96408e-05	0.0011538	promoter	-910
NM_001161441	SH2D2A	chr1	156786640	156776034	-	chr1:156786701-156788400	1700	11.11	0.86	12.7816	3.96408e-05	0.0011538	promoter	-910
NM_001330528	ASPSCR1	chr17	79935504	79975282	+	chr17:79935201-79937300	2100	39.91	17.65	2.26048	1.77167e-07	3.05069e-05	promoter	746
NR_045351	ASPSCR1	chr17	79935504	79975282	+	chr17:79935201-79937300	2100	39.91	17.65	2.26048	1.77167e-07	3.05069e-05	promoter	746
NM_024083	ASPSCR1	chr17	79935504	79975282	+	chr17:79935201-79937300	2100	39.91	17.65	2.26048	1.77167e-07	3.05069e-05	promoter	746
NM_001251888	ASPSCR1	chr17	79935504	79975282	+	chr17:79935201-79937300	2100	39.91	17.65	2.26048	1.77167e-07	3.05069e-05	promoter	746
NM_138551	TSLP	chr5	110409071	110413724	+	chr5:110410001-110411400	1400	10.25	2.43	4.20492	0.000152133	0.00309531	promoter	1629
NR_027269	SEPTIN7P9	chr10	38691855	38671950	-	chr10:38690101-38692200	2100	27.31	9.39	2.90638	0.000347565	0.00564394	promoter	705
NR_148868	SEPTIN7P9	chr10	38691855	38671950	-	chr10:38690101-38692200	2100	27.31	9.39	2.90638	0.000347565	0.00564394	promoter	705
NM_014613	FAF2	chr5	175875385	175937075	+	chr5:175872901-175875900	3000	39.96	16.56	2.41219	0.000195201	0.00372849	promoter	-985
NR_031697	MIR1284	chr3	71591240	71591120	-	chr3:71589101-71590300	1200	6.8	0.83	8.10714	0.000205717	0.00383685	promoter	1540
NM_001291628	DICER1	chr14	95624347	95552564	-	chr14:95622801-95624500	1700	17.48	3.12	5.58786	5.88515e-05	0.00155985	promoter	697
NM_030621	DICER1	chr14	95624347	95552564	-	chr14:95622801-95624500	1700	17.48	3.12	5.58786	5.88515e-05	0.00155985	promoter	697
NM_177438	DICER1	chr14	95623759	95552564	-	chr14:95622801-95624500	1700	17.48	3.12	5.58786	5.88515e-05	0.00155985	promoter	109
NR_015415	DICER1-AS1	chr14	95624024	95646270	+	chr14:95622801-95624500	1700	17.48	3.12	5.58786	5.88515e-05	0.00155985	promoter	-374
NM_016608	ARMCX1	chrX	100805529	100809675	+	chrX:100803401-100804400	1000	9.49	1.26	7.48031	0.000248297	0.00446108	promoter	-1629
NM_001354199	R3HDM1	chr2	136343921	136482839	+	chr2:136341101-136342800	1700	8.62	0.45	18.7609	2.02193e-06	0.000145166	promoter	-1971
NM_001282798	R3HDM1	chr2	136343921	136482839	+	chr2:136341101-136342800	1700	8.62	0.45	18.7609	2.02193e-06	0.000145166	promoter	-1971
NM_001282800	R3HDM1	chr2	136343921	136482839	+	chr2:136341101-136342800	1700	8.62	0.45	18.7609	2.02193e-06	0.000145166	promoter	-1971
NR_033801	SLC9A7P1	chr12	98850923	98847618	-	chr12:98851001-98853700	2700	26.51	8.18	3.2381	2.35011e-08	8.8451e-06	promoter	-1427
NM_019058	DDIT4	chr10	74033681	74035794	+	chr10:74033101-74036100	3000	43.51	19.64	2.21476	0.000355766	0.00574574	promoter	919
NM_021195	CLDN6	chr16	3068184	3064712	-	chr16:3066001-3067600	1600	11.06	3.34	3.30448	0.000350196	0.00567235	promoter	1384
NM_001278423	PKD1L2	chr16	81214936	81203894	-	chr16:81214101-81216300	2200	20.64	9.76	2.11361	0.00060473	0.00849611	promoter	-264
NM_001278425	PKD1L2	chr16	81214936	81134481	-	chr16:81214101-81216300	2200	20.64	9.76	2.11361	0.00060473	0.00849611	promoter	-264
NM_002911	UPF1	chr19	18942767	18979039	+	chr19:18941201-18944000	2800	32.68	14.25	2.29243	0.000181561	0.0035385	promoter	-167
NM_001297549	UPF1	chr19	18942767	18979039	+	chr19:18941201-18944000	2800	32.68	14.25	2.29243	0.000181561	0.0035385	promoter	-167
NM_000104	CYP1B1	chr2	38303323	38294745	-	chr2:38300501-38303700	3200	58.14	23.72	2.45048	1.69054e-05	0.000641198	promoter	1223
NM_000765	CYP3A7	chr7	99332819	99302658	-	chr7:99331801-99333300	1500	7.89	1.31	5.98485	0.000603937	0.00848727	promoter	269
NM_001256497	CYP3A7-CYP3A51P	chr7	99332819	99282299	-	chr7:99331801-99333300	1500	7.89	1.31	5.98485	0.000603937	0.00848727	promoter	269
NR_027350	MIR17HG	chr13	92000073	92006829	+	chr13:92000401-92001500	1100	9.79	1.63	5.97561	0.00020846	0.00387031	promoter	877
NR_027349	MIR17HG	chr13	92000073	92006829	+	chr13:92000401-92001500	1100	9.79	1.63	5.97561	0.00020846	0.00387031	promoter	877
NR_029487	MIR17	chr13	92002858	92002942	+	chr13:92000401-92001500	1100	9.79	1.63	5.97561	0.00020846	0.00387031	promoter	-1908
NM_018074	YJU2	chr19	4247076	4269085	+	chr19:4244701-4246600	1900	15.73	2.37	6.61345	6.33284e-06	0.000325631	promoter	-1426
NM_001010844	IRAK1BP1	chr6	79577267	79612819	+	chr6:79575501-79576600	1100	6.24	0.86	7.18391	0.000794508	0.0103483	promoter	-1217
NR_002757	RNU5B-1	chr15	65597014	65597131	+	chr15:65597101-65599000	1900	18.12	5.47	3.30839	5.02769e-05	0.00139473	promoter	1036
NM_014674	EDEM1	chr3	5229391	5261643	+	chr3:5230501-5231900	1400	11.2	1.66	6.71257	2.34051e-06	0.000160154	promoter	1809
NM_001042486	DLGAP4	chr20	35089870	35157036	+	chr20:35088601-35089600	1000	10.74	1.12	9.51327	0.000189839	0.00366845	promoter	-770
NM_183006	DLGAP4	chr20	35090197	35157036	+	chr20:35088601-35089600	1000	10.74	1.12	9.51327	0.000189839	0.00366845	promoter	-1097
NM_032111	MRPL14	chr6	44095189	44081189	-	chr6:44096501-44097800	1300	9.03	1.31	6.84848	0.000478877	0.00721263	promoter	-1961
NM_001318771	MRPL14	chr6	44095228	44081190	-	chr6:44096501-44097800	1300	9.03	1.31	6.84848	0.000478877	0.00721263	promoter	-1922
NM_001318767	MRPL14	chr6	44095228	44081190	-	chr6:44096501-44097800	1300	9.03	1.31	6.84848	0.000478877	0.00721263	promoter	-1922
NM_018426	TMEM63B	chr6	44095290	44123256	+	chr6:44096501-44097800	1300	9.03	1.31	6.84848	0.000478877	0.00721263	promoter	1860
NM_001317777	RIPPLY3	chr21	38378501	38391958	+	chr21:38379101-38380100	1000	7.2	1.23	5.81452	0.000422959	0.00658165	promoter	1099
NM_018962	RIPPLY3	chr21	38379001	38391962	+	chr21:38379101-38380100	1000	7.2	1.23	5.81452	0.000422959	0.00658165	promoter	599
NM_001317768	RIPPLY3	chr21	38378449	38391958	+	chr21:38379101-38380100	1000	7.2	1.23	5.81452	0.000422959	0.00658165	promoter	1151
NR_029493	MIR21	chr17	57918626	57918698	+	chr17:57913501-57920800	7300	346.63	163.02	2.12623	1.59642e-06	0.000124237	promoter	-1476
NM_013326	RMC1	chr18	21083474	21111783	+	chr18:21081901-21083000	1100	6.18	0.37	16.2895	0.000162978	0.00324342	promoter	-1024
NM_001276342	RMC1	chr18	21083433	21111771	+	chr18:21081901-21083000	1100	6.18	0.37	16.2895	0.000162978	0.00324342	promoter	-983
NM_001318707	RMC1	chr18	21083433	21111744	+	chr18:21081901-21083000	1100	6.18	0.37	16.2895	0.000162978	0.00324342	promoter	-983
NM_001318709	RMC1	chr18	21083433	21111744	+	chr18:21081901-21083000	1100	6.18	0.37	16.2895	0.000162978	0.00324342	promoter	-983
NM_001318708	RMC1	chr18	21083433	21111744	+	chr18:21081901-21083000	1100	6.18	0.37	16.2895	0.000162978	0.00324342	promoter	-983
NM_000503	EYA1	chr8	72274304	72109667	-	chr8:72272101-72273200	1100	6.7	0.43	15.25	0.000112306	0.0024866	promoter	1654
NM_001288575	EYA1	chr8	72274304	72109667	-	chr8:72272101-72273200	1100	6.7	0.43	15.25	0.000112306	0.0024866	promoter	1654
NM_001288574	EYA1	chr8	72274304	72109667	-	chr8:72272101-72273200	1100	6.7	0.43	15.25	0.000112306	0.0024866	promoter	1654
NR_158179	LOC101929479	chr15	85778012	85748237	-	chr15:85776701-85778400	1700	14.92	3.23	4.60802	1.09623e-05	0.000472204	promoter	462
NR_160936	LOC101929479	chr15	85778026	85749544	-	chr15:85776701-85778400	1700	14.92	3.23	4.60802	1.09623e-05	0.000472204	promoter	476
NM_018847	KLHL9	chr9	21335403	21329663	-	chr9:21334301-21335500	1200	6.69	1.36	4.89051	0.000993757	0.012295	promoter	503
NM_006138	MS4A3	chr11	59824137	59838588	+	chr11:59824101-59826000	1900	11.2	0.45	24.3696	3.63523e-06	0.000215774	promoter	913
NM_001031666	MS4A3	chr11	59824137	59838588	+	chr11:59824101-59826000	1900	11.2	0.45	24.3696	3.63523e-06	0.000215774	promoter	913
NM_001031809	MS4A3	chr11	59824100	59838588	+	chr11:59824101-59826000	1900	11.2	0.45	24.3696	3.63523e-06	0.000215774	promoter	950
NM_001326316	ZC3H14	chr14	89029690	89079853	+	chr14:89027201-89028200	1000	6.26	0.86	7.2069	0.000794508	0.0103483	promoter	-1990
NM_207661	ZC3H14	chr14	89029690	89079853	+	chr14:89027201-89028200	1000	6.26	0.86	7.2069	0.000794508	0.0103483	promoter	-1990
NM_001326315	ZC3H14	chr14	89029380	89093940	+	chr14:89027201-89028200	1000	6.26	0.86	7.2069	0.000794508	0.0103483	promoter	-1680
NM_001326310	ZC3H14	chr14	89029380	89093940	+	chr14:89027201-89028200	1000	6.26	0.86	7.2069	0.000794508	0.0103483	promoter	-1680
NM_001326302	ZC3H14	chr14	89029380	89093940	+	chr14:89027201-89028200	1000	6.26	0.86	7.2069	0.000794508	0.0103483	promoter	-1680
NM_001326301	ZC3H14	chr14	89029380	89093940	+	chr14:89027201-89028200	1000	6.26	0.86	7.2069	0.000794508	0.0103483	promoter	-1680
NM_001326300	ZC3H14	chr14	89029380	89093940	+	chr14:89027201-89028200	1000	6.26	0.86	7.2069	0.000794508	0.0103483	promoter	-1680
NM_001326312	ZC3H14	chr14	89029380	89093940	+	chr14:89027201-89028200	1000	6.26	0.86	7.2069	0.000794508	0.0103483	promoter	-1680
NM_001326311	ZC3H14	chr14	89029380	89093940	+	chr14:89027201-89028200	1000	6.26	0.86	7.2069	0.000794508	0.0103483	promoter	-1680
NR_136936	ZC3H14	chr14	89029380	89093940	+	chr14:89027201-89028200	1000	6.26	0.86	7.2069	0.000794508	0.0103483	promoter	-1680
NM_001326313	ZC3H14	chr14	89029380	89093940	+	chr14:89027201-89028200	1000	6.26	0.86	7.2069	0.000794508	0.0103483	promoter	-1680
NM_001160104	ZC3H14	chr14	89029380	89093940	+	chr14:89027201-89028200	1000	6.26	0.86	7.2069	0.000794508	0.0103483	promoter	-1680
NM_001160103	ZC3H14	chr14	89029380	89093940	+	chr14:89027201-89028200	1000	6.26	0.86	7.2069	0.000794508	0.0103483	promoter	-1680
NM_001326309	ZC3H14	chr14	89029380	89093940	+	chr14:89027201-89028200	1000	6.26	0.86	7.2069	0.000794508	0.0103483	promoter	-1680
NM_001326298	ZC3H14	chr14	89029380	89093940	+	chr14:89027201-89028200	1000	6.26	0.86	7.2069	0.000794508	0.0103483	promoter	-1680
NM_001326308	ZC3H14	chr14	89029380	89093940	+	chr14:89027201-89028200	1000	6.26	0.86	7.2069	0.000794508	0.0103483	promoter	-1680
NM_001326297	ZC3H14	chr14	89029380	89093940	+	chr14:89027201-89028200	1000	6.26	0.86	7.2069	0.000794508	0.0103483	promoter	-1680
NM_001326307	ZC3H14	chr14	89029380	89093940	+	chr14:89027201-89028200	1000	6.26	0.86	7.2069	0.000794508	0.0103483	promoter	-1680
NM_001326306	ZC3H14	chr14	89029380	89093940	+	chr14:89027201-89028200	1000	6.26	0.86	7.2069	0.000794508	0.0103483	promoter	-1680
NM_024824	ZC3H14	chr14	89029380	89093940	+	chr14:89027201-89028200	1000	6.26	0.86	7.2069	0.000794508	0.0103483	promoter	-1680
NM_001326296	ZC3H14	chr14	89029380	89093940	+	chr14:89027201-89028200	1000	6.26	0.86	7.2069	0.000794508	0.0103483	promoter	-1680
NM_001326295	ZC3H14	chr14	89029380	89093940	+	chr14:89027201-89028200	1000	6.26	0.86	7.2069	0.000794508	0.0103483	promoter	-1680
NM_001326305	ZC3H14	chr14	89029380	89093940	+	chr14:89027201-89028200	1000	6.26	0.86	7.2069	0.000794508	0.0103483	promoter	-1680
NM_001326304	ZC3H14	chr14	89029380	89093940	+	chr14:89027201-89028200	1000	6.26	0.86	7.2069	0.000794508	0.0103483	promoter	-1680
NM_001326314	ZC3H14	chr14	89029380	89093940	+	chr14:89027201-89028200	1000	6.26	0.86	7.2069	0.000794508	0.0103483	promoter	-1680
NM_001326303	ZC3H14	chr14	89029380	89093940	+	chr14:89027201-89028200	1000	6.26	0.86	7.2069	0.000794508	0.0103483	promoter	-1680
NM_001326299	ZC3H14	chr14	89029380	89093940	+	chr14:89027201-89028200	1000	6.26	0.86	7.2069	0.000794508	0.0103483	promoter	-1680
NM_207660	ZC3H14	chr14	89029380	89093940	+	chr14:89027201-89028200	1000	6.26	0.86	7.2069	0.000794508	0.0103483	promoter	-1680
NM_012249	RHOQ	chr2	46769628	46811827	+	chr2:46769201-46770600	1400	16.34	2.49	6.54	2.60993e-05	0.00086736	promoter	272
NM_001318063	ATP6V1E2	chr2	46769716	46738985	-	chr2:46769201-46770600	1400	16.34	2.49	6.54	2.60993e-05	0.00086736	promoter	-184
NM_001371283	ATP6V1E2	chr2	46769716	46738985	-	chr2:46769201-46770600	1400	16.34	2.49	6.54	2.60993e-05	0.00086736	promoter	-184
NM_001371281	ATP6V1E2	chr2	46769716	46738985	-	chr2:46769201-46770600	1400	16.34	2.49	6.54	2.60993e-05	0.00086736	promoter	-184
NM_001371282	ATP6V1E2	chr2	46769716	46738985	-	chr2:46769201-46770600	1400	16.34	2.49	6.54	2.60993e-05	0.00086736	promoter	-184
NM_001001928	PPARA	chr22	46546436	46639653	+	chr22:46547301-46548400	1100	6.7	1.28	5.20155	0.00066896	0.00912976	promoter	1414
NM_005036	PPARA	chr22	46546428	46639652	+	chr22:46547301-46548400	1100	6.7	1.28	5.20155	0.00066896	0.00912976	promoter	1422
NM_001362872	PPARA	chr22	46546428	46639652	+	chr22:46547301-46548400	1100	6.7	1.28	5.20155	0.00066896	0.00912976	promoter	1422
NM_001362873	PPARA	chr22	46546697	46639653	+	chr22:46547301-46548400	1100	6.7	1.28	5.20155	0.00066896	0.00912976	promoter	1153
NR_033351	GOLGA8F	chr15	28623783	28636412	+	chr15:28621801-28623200	1400	9.91	1.63	6.04878	0.000698698	0.00944447	promoter	-1283
NM_001350920	GOLGA8F	chr15	28623809	28637171	+	chr15:28621801-28623200	1400	9.91	1.63	6.04878	0.000698698	0.00944447	promoter	-1309
NM_001350919	GOLGA8G	chr15	28623789	28637171	+	chr15:28621801-28623200	1400	9.91	1.63	6.04878	0.000698698	0.00944447	promoter	-1289
NM_001368078	GOLGA8G	chr15	28623789	28637171	+	chr15:28621801-28623200	1400	9.91	1.63	6.04878	0.000698698	0.00944447	promoter	-1289
NM_001368080	GOLGA8G	chr15	28623789	28637171	+	chr15:28621801-28623200	1400	9.91	1.63	6.04878	0.000698698	0.00944447	promoter	-1289
NM_205846	PRELID2	chr5	145214905	145135906	-	chr5:145214801-145215800	1000	5.86	0.88	6.59551	0.000769797	0.0101402	promoter	-395
NM_138492	PRELID2	chr5	145214905	145135906	-	chr5:145214801-145215800	1000	5.86	0.88	6.59551	0.000769797	0.0101402	promoter	-395
NM_182960	PRELID2	chr5	145214905	145135906	-	chr5:145214801-145215800	1000	5.86	0.88	6.59551	0.000769797	0.0101402	promoter	-395
NM_016938	EFEMP2	chr11	65640271	65633911	-	chr11:65641401-65642400	1000	9.14	0.8	11.2963	0.000376679	0.00600227	promoter	-1629
NR_037718	EFEMP2	chr11	65640271	65633911	-	chr11:65641401-65642400	1000	9.14	0.8	11.2963	0.000376679	0.00600227	promoter	-1629
NM_024713	KATNBL1	chr15	34502297	34432874	-	chr15:34501301-34502300	1000	6.78	1.12	6.00885	0.000668961	0.00912976	promoter	497
NM_014930	ZNF510	chr9	99540411	99516830	-	chr9:99540001-99542000	2000	25.39	11.3	2.2458	0.000860755	0.0110258	promoter	-589
NM_001314059	ZNF510	chr9	99540369	99516834	-	chr9:99540001-99542000	2000	25.39	11.3	2.2458	0.000860755	0.0110258	promoter	-631
NM_001314060	ZNF510	chr9	99540369	99516834	-	chr9:99540001-99542000	2000	25.39	11.3	2.2458	0.000860755	0.0110258	promoter	-631
NM_001370704	LOC400499	chr16	11621103	11465871	-	chr16:11619401-11620700	1300	9.55	1.55	6.12821	0.000201383	0.00380939	promoter	1053
NM_025080	ASRGL1	chr11	62104919	62160884	+	chr11:62104601-62105800	1200	8.08	1.57	5.12025	0.000330864	0.0054439	promoter	281
NM_001083926	ASRGL1	chr11	62104919	62160884	+	chr11:62104601-62105800	1200	8.08	1.57	5.12025	0.000330864	0.0054439	promoter	281
NM_001566	INPP4A	chr2	99061320	99198284	+	chr2:99060801-99062600	1800	12.62	2.31	5.44397	1.06541e-05	0.000463947	promoter	380
NM_001351427	INPP4A	chr2	99062472	99207496	+	chr2:99060801-99062600	1800	12.62	2.31	5.44397	1.06541e-05	0.000463947	promoter	-772
NM_001351429	INPP4A	chr2	99062472	99207496	+	chr2:99060801-99062600	1800	12.62	2.31	5.44397	1.06541e-05	0.000463947	promoter	-772
NM_001351428	INPP4A	chr2	99062472	99207496	+	chr2:99060801-99062600	1800	12.62	2.31	5.44397	1.06541e-05	0.000463947	promoter	-772
NM_001351426	INPP4A	chr2	99062472	99207496	+	chr2:99060801-99062600	1800	12.62	2.31	5.44397	1.06541e-05	0.000463947	promoter	-772
NM_004027	INPP4A	chr2	99061320	99210855	+	chr2:99060801-99062600	1800	12.62	2.31	5.44397	1.06541e-05	0.000463947	promoter	380
NM_001134225	INPP4A	chr2	99061320	99210855	+	chr2:99060801-99062600	1800	12.62	2.31	5.44397	1.06541e-05	0.000463947	promoter	380
NM_001351425	INPP4A	chr2	99061320	99210855	+	chr2:99060801-99062600	1800	12.62	2.31	5.44397	1.06541e-05	0.000463947	promoter	380
NM_001351424	INPP4A	chr2	99061049	99198284	+	chr2:99060801-99062600	1800	12.62	2.31	5.44397	1.06541e-05	0.000463947	promoter	651
NM_001134224	INPP4A	chr2	99061320	99207496	+	chr2:99060801-99062600	1800	12.62	2.31	5.44397	1.06541e-05	0.000463947	promoter	380
NM_024917	TRMT2B	chrX	100307100	100264338	-	chrX:100307001-100308800	1800	15.1	3.67	4.10598	0.000587775	0.00832404	promoter	-800
NM_001167970	TRMT2B	chrX	100307105	100264333	-	chrX:100307001-100308800	1800	15.1	3.67	4.10598	0.000587775	0.00832404	promoter	-795
NM_001167971	TRMT2B	chrX	100307105	100264333	-	chrX:100307001-100308800	1800	15.1	3.67	4.10598	0.000587775	0.00832404	promoter	-795
NM_001167972	TRMT2B	chrX	100307105	100264333	-	chrX:100307001-100308800	1800	15.1	3.67	4.10598	0.000587775	0.00832404	promoter	-795
NM_001122670	PHKA1	chrX	71934029	71798663	-	chrX:71933001-71934000	1000	6.68	1.26	5.26772	0.00066896	0.00912976	promoter	529
NM_001172436	PHKA1	chrX	71934029	71798663	-	chrX:71933001-71934000	1000	6.68	1.26	5.26772	0.00066896	0.00912976	promoter	529
NM_002637	PHKA1	chrX	71934154	71798663	-	chrX:71933001-71934000	1000	6.68	1.26	5.26772	0.00066896	0.00912976	promoter	654
NM_002167	ID3	chr1	23885992	23884416	-	chr1:23882601-23887200	4600	99.2	47.68	2.08031	3.23185e-06	0.000198315	promoter	1092
NM_001001701	C4orf3	chr4	120221800	120217573	-	chr4:120221101-120222200	1100	8.92	0.45	19.413	5.88767e-05	0.00156031	promoter	150
NM_001330509	SYT17	chr16	19179155	19279656	+	chr16:19178801-19179800	1000	9.86	0.86	11.3448	6.57097e-07	6.87435e-05	promoter	145
NM_016524	SYT17	chr16	19179561	19279654	+	chr16:19178801-19179800	1000	9.86	0.86	11.3448	6.57097e-07	6.87435e-05	promoter	-261
NR_106724	MIR6076	chr14	50433116	50433229	+	chr14:50434101-50435900	1800	9.73	0.43	22.1364	2.48006e-05	0.000834891	promoter	1884
NM_001013703	EIF2AK4	chr15	40226315	40327792	+	chr15:40226301-40227800	1500	11.35	0.88	12.764	1.9141e-05	0.000688399	promoter	735
NM_002792	PSMA7	chr20	60718450	60711788	-	chr20:60717001-60719600	2600	25.97	7.59	3.41842	0.000708205	0.00954204	promoter	150
NM_001301778	SS18L1	chr20	60718824	60757570	+	chr20:60717001-60719600	2600	25.97	7.59	3.41842	0.000708205	0.00954204	promoter	-524
NM_198935	SS18L1	chr20	60718824	60757570	+	chr20:60717001-60719600	2600	25.97	7.59	3.41842	0.000708205	0.00954204	promoter	-524
NR_125980	SS18L1	chr20	60718824	60757570	+	chr20:60717001-60719600	2600	25.97	7.59	3.41842	0.000708205	0.00954204	promoter	-524
NR_125981	SS18L1	chr20	60718824	60757570	+	chr20:60717001-60719600	2600	25.97	7.59	3.41842	0.000708205	0.00954204	promoter	-524
NR_004405	LAMB2P1	chr3	49191834	49190291	-	chr3:49192101-49194400	2300	18.83	5.64	3.33451	3.17729e-06	0.000198109	promoter	-1416
NR_156112	POLM	chr7	44122129	44111660	-	chr7:44120701-44122700	2000	20.95	7.79	2.68718	0.000785954	0.0103074	promoter	429
NM_013284	POLM	chr7	44122129	44111660	-	chr7:44120701-44122700	2000	20.95	7.79	2.68718	0.000785954	0.0103074	promoter	429
NM_001284330	POLM	chr7	44122129	44111660	-	chr7:44120701-44122700	2000	20.95	7.79	2.68718	0.000785954	0.0103074	promoter	429
NM_001362683	POLM	chr7	44122129	44111660	-	chr7:44120701-44122700	2000	20.95	7.79	2.68718	0.000785954	0.0103074	promoter	429
NR_156113	POLM	chr7	44122139	44111660	-	chr7:44120701-44122700	2000	20.95	7.79	2.68718	0.000785954	0.0103074	promoter	439
NR_104299	POLM	chr7	44122139	44111660	-	chr7:44120701-44122700	2000	20.95	7.79	2.68718	0.000785954	0.0103074	promoter	439
NM_001284331	POLM	chr7	44122139	44111660	-	chr7:44120701-44122700	2000	20.95	7.79	2.68718	0.000785954	0.0103074	promoter	439
NM_001168370	CUL7	chr6	43021683	43005354	-	chr6:43020501-43022300	1800	12.83	3.01	4.25166	0.000583004	0.00827634	promoter	283
NM_014780	CUL7	chr6	43021683	43005354	-	chr6:43020501-43022300	1800	12.83	3.01	4.25166	0.000583004	0.00827634	promoter	283
NM_001004439	ITGA11	chr15	68724502	68588869	-	chr15:68723801-68724900	1100	5.7	0.37	15.0263	0.000276132	0.00474494	promoter	152
NM_001204817	ZNF587	chr19	58361226	58376483	+	chr19:58360601-58362500	1900	14.74	3.44	4.27536	9.95034e-05	0.0022694	promoter	324
NM_032828	ZNF587	chr19	58361226	58376483	+	chr19:58360601-58362500	1900	14.74	3.44	4.27536	9.95034e-05	0.0022694	promoter	324
NM_001252231	SEC24A	chr5	133984474	134029386	+	chr5:133983401-133985700	2300	17.9	4.71	3.79449	0.000187188	0.00362699	promoter	76
NM_021982	SEC24A	chr5	133984474	134063599	+	chr5:133983401-133985700	2300	17.9	4.71	3.79449	0.000187188	0.00362699	promoter	76
NM_203418	RCAN1	chr21	35899120	35888739	-	chr21:35898601-35899700	1100	10.2	0.37	26.8684	3.3197e-05	0.00102533	promoter	-30
NM_001331016	RCAN1	chr21	35899308	35893350	-	chr21:35898601-35899700	1100	10.2	0.37	26.8684	3.3197e-05	0.00102533	promoter	158
NM_001285392	RCAN1	chr21	35897765	35888739	-	chr21:35898601-35899700	1100	10.2	0.37	26.8684	3.3197e-05	0.00102533	promoter	-1385
NM_001285391	RCAN1	chr21	35897765	35888739	-	chr21:35898601-35899700	1100	10.2	0.37	26.8684	3.3197e-05	0.00102533	promoter	-1385
NM_020872	CNTN3	chr3	74570291	74311719	-	chr3:74568501-74569800	1300	8.58	1.28	6.65891	5.74391e-05	0.00152752	promoter	1141
NR_145767	SNORA1B	chr8	56815414	56815281	-	chr8:56815701-56816700	1000	7.17	0.8	8.8642	0.000319285	0.00531268	promoter	-786
NM_006315	PCGF3	chr4	699620	764768	+	chr4:698901-700400	1500	14.47	3.39	4.25882	0.000497548	0.00740097	promoter	30
NM_001317836	PCGF3	chr4	699620	764768	+	chr4:698901-700400	1500	14.47	3.39	4.25882	0.000497548	0.00740097	promoter	30
NM_001388	DRG2	chr17	17991261	18011283	+	chr17:17992601-17993700	1100	9.11	1.86	4.87701	0.000659224	0.0090805	promoter	1889
NM_001330144	DRG2	chr17	17991261	18011283	+	chr17:17992601-17993700	1100	9.11	1.86	4.87701	0.000659224	0.0090805	promoter	1889
NM_001161504	ALDH4A1	chr1	19217385	19197923	-	chr1:19218401-19219500	1100	6.49	0.8	8.02469	0.000201942	0.00380939	promoter	-1565
NM_001270442	RTBDN	chr19	12945390	12936290	-	chr19:12943001-12944000	1000	7.65	0.37	20.1579	7.94451e-05	0.00193769	promoter	1890
NM_001270441	RTBDN	chr19	12945393	12936295	-	chr19:12943001-12944000	1000	7.65	0.37	20.1579	7.94451e-05	0.00193769	promoter	1893
NM_004857	AKAP5	chr14	64932216	64941221	+	chr14:64930601-64931700	1100	7.48	0.45	16.2826	1.09152e-05	0.000470862	promoter	-1066
NR_110528	ZNF718	chr4	124357	196095	+	chr4:123601-125700	2100	18.25	4.68	3.89339	7.45934e-07	7.26543e-05	promoter	293
NM_001289930	ZNF718	chr4	124357	157949	+	chr4:123601-125700	2100	18.25	4.68	3.89339	7.45934e-07	7.26543e-05	promoter	293
NR_110529	ZNF718	chr4	124357	157949	+	chr4:123601-125700	2100	18.25	4.68	3.89339	7.45934e-07	7.26543e-05	promoter	293
NM_001204213	NOS1	chr12	117742857	117645946	-	chr12:117742401-117744800	2400	18.68	7.3	2.55677	0.000275743	0.00474494	promoter	-743
NM_017910	TRMT61B	chr2	29093175	29072687	-	chr2:29093901-29096000	2100	17.8	5.7	3.11909	2.50129e-05	0.000840162	promoter	-1775
NM_001144758	PHLDB1	chr11	118478329	118528738	+	chr11:118478401-118479600	1200	13.47	1.94	6.91282	0.000111887	0.00247996	promoter	671
NM_001144759	PHLDB1	chr11	118478329	118528738	+	chr11:118478401-118479600	1200	13.47	1.94	6.91282	0.000111887	0.00247996	promoter	671
NM_015157	PHLDB1	chr11	118477150	118528738	+	chr11:118478401-118479600	1200	13.47	1.94	6.91282	0.000111887	0.00247996	promoter	1850
NM_001143832	LEUTX	chr19	40267233	40276775	+	chr19:40264701-40266100	1400	9.08	1.23	7.33065	0.00033483	0.00549534	promoter	-1833
NM_013238	DNAJC15	chr13	43597721	43688349	+	chr13:43598801-43600300	1500	12.91	3.87	3.3299	0.000163246	0.00324604	promoter	1829
NR_039624	MIR4426	chr16	61089670	61089610	-	chr16:61088601-61090500	1900	41.79	13.72	3.04443	6.9323e-05	0.00174935	promoter	120
NM_000946	PRIM1	chr12	57146107	57125363	-	chr12:57145701-57147500	1800	12.5	2.98	4.18395	2.71914e-05	0.000893755	promoter	-493
NM_177417	KLC3	chr19	45844007	45854777	+	chr19:45841001-45843400	2400	28.25	11.01	2.56443	4.39851e-06	0.000250588	promoter	-1807
NM_001136479	ANP32E	chr1	150207026	150190716	-	chr1:150204701-150206700	2000	15.55	1.94	7.97949	2.40656e-08	9.00725e-06	promoter	1326
NM_014238	KSR1	chr17	25798989	25953461	+	chr17:25796701-25797900	1200	8.98	2.06	4.343	0.000609755	0.00854756	promoter	-1689
NM_001256295	ETS2	chr21	40177106	40196878	+	chr21:40177201-40180700	3500	65.13	22.14	2.94086	2.33574e-07	3.65966e-05	promoter	1844
NM_005239	ETS2	chr21	40177852	40196878	+	chr21:40177201-40180700	3500	65.13	22.14	2.94086	2.33574e-07	3.65966e-05	promoter	1098
NM_013329	PAXBP1	chr21	34144066	34113649	-	chr21:34145501-34146500	1000	9.31	1.23	7.51613	0.000746738	0.00996343	promoter	-1934
NR_024622	C21orf62-AS1	chr21	34144410	34170016	+	chr21:34145501-34146500	1000	9.31	1.23	7.51613	0.000746738	0.00996343	promoter	1590
NR_024623	C21orf62-AS1	chr21	34144410	34170016	+	chr21:34145501-34146500	1000	9.31	1.23	7.51613	0.000746738	0.00996343	promoter	1590
NR_027873	PAXBP1	chr21	34144169	34106209	-	chr21:34145501-34146500	1000	9.31	1.23	7.51613	0.000746738	0.00996343	promoter	-1831
NM_016631	PAXBP1	chr21	34144066	34106209	-	chr21:34145501-34146500	1000	9.31	1.23	7.51613	0.000746738	0.00996343	promoter	-1934
NR_109877	LINC01470	chr5	152351909	151998524	-	chr5:152350701-152351700	1000	7.49	0	750	2.10663e-05	0.000737771	promoter	709
NR_024532	ALG2	chr9	101984224	101978706	-	chr9:101983701-101986800	3100	32.09	12.07	2.65728	3.22874e-06	0.000198183	promoter	-1026
NM_033087	ALG2	chr9	101984224	101978706	-	chr9:101983701-101986800	3100	32.09	12.07	2.65728	3.22874e-06	0.000198183	promoter	-1026
NM_006808	SEC61B	chr9	101984563	101992897	+	chr9:101983701-101986800	3100	32.09	12.07	2.65728	3.22874e-06	0.000198183	promoter	687
NM_001303041	ITGA10	chr1	145524890	145543868	+	chr1:145523601-145524600	1000	11.27	1.31	8.54545	1.1218e-06	9.97196e-05	promoter	-790
NM_001303040	ITGA10	chr1	145525029	145543868	+	chr1:145523601-145524600	1000	11.27	1.31	8.54545	1.1218e-06	9.97196e-05	promoter	-929
NM_003637	ITGA10	chr1	145525029	145543868	+	chr1:145523601-145524600	1000	11.27	1.31	8.54545	1.1218e-06	9.97196e-05	promoter	-929
NR_135827	LOC101927751	chr15	101459488	101432547	-	chr15:101457801-101459500	1700	13.55	3.73	3.62567	0.000372287	0.00596074	promoter	838
NM_024652	LRRK1	chr15	101459561	101618461	+	chr15:101457801-101459500	1700	13.55	3.73	3.62567	0.000372287	0.00596074	promoter	-911
NR_135828	LOC101927751	chr15	101459488	101453408	-	chr15:101457801-101459500	1700	13.55	3.73	3.62567	0.000372287	0.00596074	promoter	838
NR_135831	LOC101927751	chr15	101459488	101453408	-	chr15:101457801-101459500	1700	13.55	3.73	3.62567	0.000372287	0.00596074	promoter	838
NR_003191	GGTA1P	chr9	124262306	124217318	-	chr9:124262401-124263600	1200	11.46	2.56	4.46304	0.00081909	0.0105866	promoter	-694
NR_045211	GGTA1P	chr9	124262306	124217318	-	chr9:124262401-124263600	1200	11.46	2.56	4.46304	0.00081909	0.0105866	promoter	-694
NM_001126340	ORAI2	chr7	102074021	102097270	+	chr7:102075401-102076500	1100	10.11	0	1012	3.19687e-06	0.000198109	promoter	1929
NM_001271819	ORAI2	chr7	102074021	102097270	+	chr7:102075401-102076500	1100	10.11	0	1012	3.19687e-06	0.000198109	promoter	1929
NM_032831	ORAI2	chr7	102074021	102097270	+	chr7:102075401-102076500	1100	10.11	0	1012	3.19687e-06	0.000198109	promoter	1929
NM_001271818	ORAI2	chr7	102073976	102097268	+	chr7:102075401-102076500	1100	10.11	0	1012	3.19687e-06	0.000198109	promoter	1974
NM_001313915	EIF2AK3	chr2	88924447	88856257	-	chr2:88922801-88925300	2500	19.93	4.63	4.29741	1.70884e-05	0.000646684	promoter	397
NM_001202438	EDRF1	chr10	127408277	127452706	+	chr10:127408401-127409600	1200	16.69	3.04	5.47541	0.000852125	0.010926	promoter	723
NR_110859	EDRF1	chr10	127408277	127452706	+	chr10:127408401-127409600	1200	16.69	3.04	5.47541	0.000852125	0.010926	promoter	723
NR_033847	EDRF1-DT	chr10	127408062	127393858	-	chr10:127408401-127409600	1200	16.69	3.04	5.47541	0.000852125	0.010926	promoter	-938
NM_015608	EDRF1	chr10	127408083	127452712	+	chr10:127408401-127409600	1200	16.69	3.04	5.47541	0.000852125	0.010926	promoter	917
NR_110857	EDRF1	chr10	127408083	127452712	+	chr10:127408401-127409600	1200	16.69	3.04	5.47541	0.000852125	0.010926	promoter	917
NR_110858	EDRF1	chr10	127408083	127452712	+	chr10:127408401-127409600	1200	16.69	3.04	5.47541	0.000852125	0.010926	promoter	917
NM_001077197	PDE11A	chr2	178973066	178487976	-	chr2:178972301-178973700	1400	9.78	2.12	4.59624	0.000446525	0.00687495	promoter	66
NM_004823	KCNK6	chr19	38810484	38822716	+	chr19:38808001-38809300	1300	12	1.79	6.67222	0.000150826	0.00307773	promoter	-1834
NM_001497	B4GALT1	chr9	33167356	33110638	-	chr9:33163401-33168900	5500	91.58	41.95	2.18279	2.14515e-06	0.000151121	promoter	1206
NR_108108	B4GALT1-AS1	chr9	33167856	33179981	+	chr9:33163401-33168900	5500	91.58	41.95	2.18279	2.14515e-06	0.000151121	promoter	-1706
NR_108109	B4GALT1-AS1	chr9	33166945	33179981	+	chr9:33163401-33168900	5500	91.58	41.95	2.18279	2.14515e-06	0.000151121	promoter	-795
NR_108110	B4GALT1-AS1	chr9	33166945	33179981	+	chr9:33163401-33168900	5500	91.58	41.95	2.18279	2.14515e-06	0.000151121	promoter	-795
NM_153837	ADGRG5	chr16	57576554	57611100	+	chr16:57576601-57578200	1600	6.75	1.26	5.32283	0.00066896	0.00912976	promoter	846
NM_001318481	ADGRG5	chr16	57576554	57611100	+	chr16:57576601-57578200	1600	6.75	1.26	5.32283	0.00066896	0.00912976	promoter	846
NM_001304376	ADGRG5	chr16	57576554	57611100	+	chr16:57576601-57578200	1600	6.75	1.26	5.32283	0.00066896	0.00912976	promoter	846
NR_148947	LOC283387	chr12	58290265	58263617	-	chr12:58290201-58291800	1600	12.13	2	6.0398	3.20441e-05	0.00099945	promoter	-735
NM_003019	SFTPD	chr10	81708861	81697495	-	chr10:81706601-81708300	1700	7.94	1.12	7.0354	0.000956341	0.0119782	promoter	1411
NR_109795	LINC01508	chr9	93195771	93063177	-	chr9:93193401-93194400	1000	9.03	1.12	8	0.00026402	0.00459286	promoter	1871
NM_001261444	GNAL	chr18	11857751	11885683	+	chr18:11856901-11860900	4000	130.41	55.55	2.34737	6.12678e-07	6.54333e-05	promoter	1149
NR_125435	CIB2	chr15	78423877	78396947	-	chr15:78423401-78425600	2200	21.88	7.74	2.82452	0.000538714	0.00785124	promoter	-623
NM_001301224	CIB2	chr15	78423787	78396947	-	chr15:78423401-78425600	2200	21.88	7.74	2.82452	0.000538714	0.00785124	promoter	-713
NM_001271888	CIB2	chr15	78423787	78396947	-	chr15:78423401-78425600	2200	21.88	7.74	2.82452	0.000538714	0.00785124	promoter	-713
NM_006383	CIB2	chr15	78423787	78396947	-	chr15:78423401-78425600	2200	21.88	7.74	2.82452	0.000538714	0.00785124	promoter	-713
NM_001271889	CIB2	chr15	78423787	78396947	-	chr15:78423401-78425600	2200	21.88	7.74	2.82452	0.000538714	0.00785124	promoter	-713
NM_001039083	ARL17B	chr17	43580624	43581003	+	chr17:43579401-43581200	1800	10.81	3.37	3.20118	0.000800861	0.0104088	promoter	-324
NM_032301	FBXW9	chr19	12807445	12799729	-	chr19:12807401-12809300	1900	15.15	4.38	3.4533	2.39112e-05	0.000808668	promoter	-905
NM_001161619	DUS3L	chr19	5791174	5785152	-	chr19:5790201-5791500	1300	9.74	2.31	4.20259	0.000899033	0.011394	promoter	324
NM_020175	DUS3L	chr19	5791174	5785152	-	chr19:5790201-5791500	1300	9.74	2.31	4.20259	0.000899033	0.011394	promoter	324
NM_182797	PLCB4	chr20	9198036	9461462	+	chr20:9196301-9198000	1700	10.63	2.78	3.81362	0.000388406	0.00614853	promoter	-886
NM_002412	MGMT	chr10	131265504	131569247	+	chr10:131266201-131267300	1100	5.92	0	593	2.13507e-05	0.000741452	promoter	1246
NM_145102	ZKSCAN5	chr7	99102284	99132299	+	chr7:99100401-99101500	1100	11.86	2.39	4.94583	0.00068628	0.00932411	promoter	-1334
NM_001318082	ZKSCAN5	chr7	99102284	99132299	+	chr7:99100401-99101500	1100	11.86	2.39	4.94583	0.00068628	0.00932411	promoter	-1334
NM_001318083	ZKSCAN5	chr7	99102284	99132299	+	chr7:99100401-99101500	1100	11.86	2.39	4.94583	0.00068628	0.00932411	promoter	-1334
NM_014569	ZKSCAN5	chr7	99102612	99132299	+	chr7:99100401-99101500	1100	11.86	2.39	4.94583	0.00068628	0.00932411	promoter	-1662
NM_000895	LTA4H	chr12	96429365	96394530	-	chr12:96427701-96430500	2800	23.01	9.49	2.42316	4.84887e-05	0.00135457	promoter	265
NR_132659	LTA4H	chr12	96429439	96394530	-	chr12:96427701-96430500	2800	23.01	9.49	2.42316	4.84887e-05	0.00135457	promoter	339
NM_004420	DUSP8	chr11	1593501	1575280	-	chr11:1593201-1595000	1800	21.05	4.1	5.12409	1.58321e-05	0.000617227	promoter	-599
NR_021489	KRTAP5-AS1	chr11	1593970	1620414	+	chr11:1593201-1595000	1800	21.05	4.1	5.12409	1.58321e-05	0.000617227	promoter	130
NM_001161331	SSH1	chr12	109221327	109185694	-	chr12:109222301-109223500	1200	9.5	1.12	8.41593	0.00024118	0.00435437	promoter	-1573
NM_001099432	BCAS3	chr17	58755211	59470192	+	chr17:58754801-58757400	2600	18.17	5.41	3.35424	8.49697e-06	0.000387726	promoter	889
NM_001353144	BCAS3	chr17	58755211	59470192	+	chr17:58754801-58757400	2600	18.17	5.41	3.35424	8.49697e-06	0.000387726	promoter	889
NM_001353145	BCAS3	chr17	58755211	59470192	+	chr17:58754801-58757400	2600	18.17	5.41	3.35424	8.49697e-06	0.000387726	promoter	889
NM_001330414	BCAS3	chr17	58755211	59470192	+	chr17:58754801-58757400	2600	18.17	5.41	3.35424	8.49697e-06	0.000387726	promoter	889
NM_017679	BCAS3	chr17	58755211	59470192	+	chr17:58754801-58757400	2600	18.17	5.41	3.35424	8.49697e-06	0.000387726	promoter	889
NM_001320470	BCAS3	chr17	58755211	59470192	+	chr17:58754801-58757400	2600	18.17	5.41	3.35424	8.49697e-06	0.000387726	promoter	889
NM_001330413	BCAS3	chr17	58755211	59470192	+	chr17:58754801-58757400	2600	18.17	5.41	3.35424	8.49697e-06	0.000387726	promoter	889
NM_001353146	BCAS3	chr17	58755211	59470192	+	chr17:58754801-58757400	2600	18.17	5.41	3.35424	8.49697e-06	0.000387726	promoter	889
NM_001011	RPS7	chr2	3622849	3628510	+	chr2:3621701-3624400	2700	29.46	11.69	2.5188	0.000336186	0.00551278	promoter	201
NM_020375	TIGAR	chr12	4430378	4469190	+	chr12:4428601-4430500	1900	11.99	3.88	3.08483	0.000240805	0.0043495	promoter	-828
NR_109904	LINC02108	chr5	57854070	57837393	-	chr5:57851601-57853200	1600	11.25	3.01	3.72848	0.000217912	0.00401483	promoter	1670
NM_000319	PEX5	chr12	7342957	7364079	+	chr12:7343201-7344400	1200	10.92	2.26	4.81498	0.000127128	0.00273946	promoter	843
NM_001351140	PEX5	chr12	7342281	7364079	+	chr12:7343201-7344400	1200	10.92	2.26	4.81498	0.000127128	0.00273946	promoter	1519
NM_001351134	PEX5	chr12	7342281	7364079	+	chr12:7343201-7344400	1200	10.92	2.26	4.81498	0.000127128	0.00273946	promoter	1519
NM_001131023	PEX5	chr12	7342281	7364079	+	chr12:7343201-7344400	1200	10.92	2.26	4.81498	0.000127128	0.00273946	promoter	1519
NM_001351139	PEX5	chr12	7342281	7364079	+	chr12:7343201-7344400	1200	10.92	2.26	4.81498	0.000127128	0.00273946	promoter	1519
NM_001351138	PEX5	chr12	7342281	7364079	+	chr12:7343201-7344400	1200	10.92	2.26	4.81498	0.000127128	0.00273946	promoter	1519
NM_001131024	PEX5	chr12	7342281	7364079	+	chr12:7343201-7344400	1200	10.92	2.26	4.81498	0.000127128	0.00273946	promoter	1519
NM_001131025	PEX5	chr12	7342281	7364079	+	chr12:7343201-7344400	1200	10.92	2.26	4.81498	0.000127128	0.00273946	promoter	1519
NM_001351128	PEX5	chr12	7342281	7364079	+	chr12:7343201-7344400	1200	10.92	2.26	4.81498	0.000127128	0.00273946	promoter	1519
NM_001351127	PEX5	chr12	7342281	7364079	+	chr12:7343201-7344400	1200	10.92	2.26	4.81498	0.000127128	0.00273946	promoter	1519
NM_001351133	PEX5	chr12	7342281	7364079	+	chr12:7343201-7344400	1200	10.92	2.26	4.81498	0.000127128	0.00273946	promoter	1519
NM_001351132	PEX5	chr12	7342281	7364079	+	chr12:7343201-7344400	1200	10.92	2.26	4.81498	0.000127128	0.00273946	promoter	1519
NM_001351136	PEX5	chr12	7342281	7364079	+	chr12:7343201-7344400	1200	10.92	2.26	4.81498	0.000127128	0.00273946	promoter	1519
NM_001351135	PEX5	chr12	7342440	7364079	+	chr12:7343201-7344400	1200	10.92	2.26	4.81498	0.000127128	0.00273946	promoter	1360
NM_001351137	PEX5	chr12	7342440	7364079	+	chr12:7343201-7344400	1200	10.92	2.26	4.81498	0.000127128	0.00273946	promoter	1360
NM_001351130	PEX5	chr12	7342440	7364079	+	chr12:7343201-7344400	1200	10.92	2.26	4.81498	0.000127128	0.00273946	promoter	1360
NM_001300789	PEX5	chr12	7342440	7364079	+	chr12:7343201-7344400	1200	10.92	2.26	4.81498	0.000127128	0.00273946	promoter	1360
NM_001131026	PEX5	chr12	7341808	7371169	+	chr12:7343201-7344400	1200	10.92	2.26	4.81498	0.000127128	0.00273946	promoter	1992
NM_001025436	SPAG16	chr2	214149102	214182709	+	chr2:214148501-214149600	1100	12.63	0.45	27.4783	3.06258e-06	0.00019226	promoter	-52
NR_047660	SPAG16	chr2	214149187	215275225	+	chr2:214148501-214149600	1100	12.63	0.45	27.4783	3.06258e-06	0.00019226	promoter	-137
NR_047659	SPAG16	chr2	214149187	215275225	+	chr2:214148501-214149600	1100	12.63	0.45	27.4783	3.06258e-06	0.00019226	promoter	-137
NM_024532	SPAG16	chr2	214149187	215275225	+	chr2:214148501-214149600	1100	12.63	0.45	27.4783	3.06258e-06	0.00019226	promoter	-137
NR_144752	SPAG16-DT	chr2	214148933	214140509	-	chr2:214148501-214149600	1100	12.63	0.45	27.4783	3.06258e-06	0.00019226	promoter	-117
NR_161186	SPAG16-DT	chr2	214148933	214140509	-	chr2:214148501-214149600	1100	12.63	0.45	27.4783	3.06258e-06	0.00019226	promoter	-117
NM_001300894	C5orf24	chr5	134181657	134195425	+	chr5:134179301-134181200	1900	17	4.16	4.07914	0.000382706	0.00608519	promoter	-1407
NM_001135586	C5orf24	chr5	134181657	134195425	+	chr5:134179301-134181200	1900	17	4.16	4.07914	0.000382706	0.00608519	promoter	-1407
NM_152409	C5orf24	chr5	134181369	134195425	+	chr5:134179301-134181200	1900	17	4.16	4.07914	0.000382706	0.00608519	promoter	-1119
NM_005302	GPR37	chr7	124405846	124383938	-	chr7:124406101-124407900	1800	13.96	3.1	4.49196	0.000275922	0.00474494	promoter	-1154
NM_001166006	EPB41	chr1	29241087	29391733	+	chr1:29238601-29240900	2300	18.35	3.65	5.01639	1.28235e-05	0.000529876	promoter	-1337
NM_001346033	USP45	chr6	99963252	99930139	-	chr6:99962801-99964800	2000	32.07	12.2	2.62735	0.000239675	0.00433153	promoter	-548
NM_001346022	USP45	chr6	99963299	99880181	-	chr6:99962801-99964800	2000	32.07	12.2	2.62735	0.000239675	0.00433153	promoter	-501
NR_144344	USP45	chr6	99963299	99880181	-	chr6:99962801-99964800	2000	32.07	12.2	2.62735	0.000239675	0.00433153	promoter	-501
NM_001346028	USP45	chr6	99963299	99880181	-	chr6:99962801-99964800	2000	32.07	12.2	2.62735	0.000239675	0.00433153	promoter	-501
NM_001346027	USP45	chr6	99963299	99880181	-	chr6:99962801-99964800	2000	32.07	12.2	2.62735	0.000239675	0.00433153	promoter	-501
NM_001346025	USP45	chr6	99963299	99880181	-	chr6:99962801-99964800	2000	32.07	12.2	2.62735	0.000239675	0.00433153	promoter	-501
NM_001346029	USP45	chr6	99963299	99880181	-	chr6:99962801-99964800	2000	32.07	12.2	2.62735	0.000239675	0.00433153	promoter	-501
NM_001346021	USP45	chr6	99963299	99880181	-	chr6:99962801-99964800	2000	32.07	12.2	2.62735	0.000239675	0.00433153	promoter	-501
NM_001346026	USP45	chr6	99963299	99880181	-	chr6:99962801-99964800	2000	32.07	12.2	2.62735	0.000239675	0.00433153	promoter	-501
NM_001080481	USP45	chr6	99963299	99880181	-	chr6:99962801-99964800	2000	32.07	12.2	2.62735	0.000239675	0.00433153	promoter	-501
NR_144345	USP45	chr6	99963299	99880181	-	chr6:99962801-99964800	2000	32.07	12.2	2.62735	0.000239675	0.00433153	promoter	-501
NM_001346023	USP45	chr6	99963299	99880181	-	chr6:99962801-99964800	2000	32.07	12.2	2.62735	0.000239675	0.00433153	promoter	-501
NM_001346024	USP45	chr6	99963299	99880181	-	chr6:99962801-99964800	2000	32.07	12.2	2.62735	0.000239675	0.00433153	promoter	-501
NR_144346	USP45	chr6	99963299	99880181	-	chr6:99962801-99964800	2000	32.07	12.2	2.62735	0.000239675	0.00433153	promoter	-501
NM_001346030	USP45	chr6	99963299	99906836	-	chr6:99962801-99964800	2000	32.07	12.2	2.62735	0.000239675	0.00433153	promoter	-501
NR_144348	USP45	chr6	99963299	99906836	-	chr6:99962801-99964800	2000	32.07	12.2	2.62735	0.000239675	0.00433153	promoter	-501
NR_144347	USP45	chr6	99963299	99906836	-	chr6:99962801-99964800	2000	32.07	12.2	2.62735	0.000239675	0.00433153	promoter	-501
NM_032929	USP45	chr6	99963365	99930139	-	chr6:99962801-99964800	2000	32.07	12.2	2.62735	0.000239675	0.00433153	promoter	-435
NM_002430	MN1	chr22	28197744	28144264	-	chr22:28197101-28198300	1200	9.44	0	945	6.19753e-06	0.000319965	promoter	44
NM_001300981	PPIA	chr7	44836279	44842716	+	chr7:44835801-44839100	3300	48.15	23.09	2.08485	0.000447809	0.00689267	promoter	1171
NM_021130	PPIA	chr7	44836279	44842716	+	chr7:44835801-44839100	3300	48.15	23.09	2.08485	0.000447809	0.00689267	promoter	1171
NR_026877	MGC2889	chr3	192959567	192961761	+	chr3:192957701-192959500	1800	10.59	0.8	13.0864	1.28753e-05	0.000531488	promoter	-967
NM_001366112	PLAAT1	chr3	192959010	192988644	+	chr3:192957701-192959500	1800	10.59	0.8	13.0864	1.28753e-05	0.000531488	promoter	-410
NM_020386	PLAAT1	chr3	192959010	192988644	+	chr3:192957701-192959500	1800	10.59	0.8	13.0864	1.28753e-05	0.000531488	promoter	-410
NR_038223	ZNF503-AS1	chr10	77056140	77121436	+	chr10:77054501-77055700	1200	12.48	2.09	5.94762	0.000138149	0.0028822	promoter	-1040
NR_038224	ZNF503-AS1	chr10	77056140	77121436	+	chr10:77054501-77055700	1200	12.48	2.09	5.94762	0.000138149	0.0028822	promoter	-1040
NR_038225	ZNF503-AS1	chr10	77056140	77121436	+	chr10:77054501-77055700	1200	12.48	2.09	5.94762	0.000138149	0.0028822	promoter	-1040
NR_038226	ZNF503-AS1	chr10	77056140	77121436	+	chr10:77054501-77055700	1200	12.48	2.09	5.94762	0.000138149	0.0028822	promoter	-1040
NM_138375	CABLES1	chr18	20735788	20840434	+	chr18:20733401-20734700	1300	7.86	1.28	6.10078	0.000250274	0.00447437	promoter	-1738
NR_152435	CCDC162P	chr6	109487033	109676151	+	chr6:109486001-109487000	1000	5.65	0	566	3.93154e-05	0.00114702	promoter	-533
NM_001321690	BZW1	chr2	201676311	201688574	+	chr2:201675501-201679800	4300	51.36	19.01	2.70084	8.54779e-08	1.97952e-05	promoter	1339
NM_014670	BZW1	chr2	201676268	201688569	+	chr2:201675501-201679800	4300	51.36	19.01	2.70084	8.54779e-08	1.97952e-05	promoter	1382
NM_001321694	BZW1	chr2	201676632	201692059	+	chr2:201675501-201679800	4300	51.36	19.01	2.70084	8.54779e-08	1.97952e-05	promoter	1018
NM_001321693	BZW1	chr2	201676632	201692059	+	chr2:201675501-201679800	4300	51.36	19.01	2.70084	8.54779e-08	1.97952e-05	promoter	1018
NM_001207067	BZW1	chr2	201676632	201692059	+	chr2:201675501-201679800	4300	51.36	19.01	2.70084	8.54779e-08	1.97952e-05	promoter	1018
NM_001321691	BZW1	chr2	201676632	201692059	+	chr2:201675501-201679800	4300	51.36	19.01	2.70084	8.54779e-08	1.97952e-05	promoter	1018
NM_001321688	BZW1	chr2	201676632	201692059	+	chr2:201675501-201679800	4300	51.36	19.01	2.70084	8.54779e-08	1.97952e-05	promoter	1018
NM_001207068	BZW1	chr2	201677108	201692059	+	chr2:201675501-201679800	4300	51.36	19.01	2.70084	8.54779e-08	1.97952e-05	promoter	542
NM_001207069	BZW1	chr2	201676907	201688569	+	chr2:201675501-201679800	4300	51.36	19.01	2.70084	8.54779e-08	1.97952e-05	promoter	743
NR_110275	BZW1-AS1	chr2	201676893	201645217	-	chr2:201675501-201679800	4300	51.36	19.01	2.70084	8.54779e-08	1.97952e-05	promoter	-757
NR_102371	MFF-DT	chr2	228189880	228085767	-	chr2:228189101-228191200	2100	33.79	8.96	3.76812	7.448e-07	7.26122e-05	promoter	-270
NM_001277063	MFF	chr2	228189966	228222549	+	chr2:228189101-228191200	2100	33.79	8.96	3.76812	7.448e-07	7.26122e-05	promoter	184
NM_001277064	MFF	chr2	228189966	228222549	+	chr2:228189101-228191200	2100	33.79	8.96	3.76812	7.448e-07	7.26122e-05	promoter	184
NM_001277066	MFF	chr2	228189966	228222549	+	chr2:228189101-228191200	2100	33.79	8.96	3.76812	7.448e-07	7.26122e-05	promoter	184
NM_001277065	MFF	chr2	228189966	228222549	+	chr2:228189101-228191200	2100	33.79	8.96	3.76812	7.448e-07	7.26122e-05	promoter	184
NM_001277061	MFF	chr2	228189966	228222549	+	chr2:228189101-228191200	2100	33.79	8.96	3.76812	7.448e-07	7.26122e-05	promoter	184
NM_001277062	MFF	chr2	228189966	228222549	+	chr2:228189101-228191200	2100	33.79	8.96	3.76812	7.448e-07	7.26122e-05	promoter	184
NR_102266	MFF	chr2	228189966	228222549	+	chr2:228189101-228191200	2100	33.79	8.96	3.76812	7.448e-07	7.26122e-05	promoter	184
NM_004128	GTF2F2	chr13	45694644	45859027	+	chr13:45692701-45693800	1100	8.57	1.28	6.65116	0.000739399	0.00988616	promoter	-1394
NM_003521	H2BC14	chr6	27782821	27783267	+	chr6:27782601-27784500	1900	12.34	2.22	5.53812	1.81804e-06	0.000133863	promoter	729
NM_021066	H2AC14	chr6	27782518	27782079	-	chr6:27782601-27784500	1900	12.34	2.22	5.53812	1.81804e-06	0.000133863	promoter	-1032
NM_031919	FSD1L	chr9	108210314	108235601	+	chr9:108208701-108209700	1000	6.65	0.74	8.88	0.000996409	0.0123227	promoter	-1114
NM_001287191	FSD1L	chr9	108210314	108314714	+	chr9:108208701-108209700	1000	6.65	0.74	8.88	0.000996409	0.0123227	promoter	-1114
NM_001330739	FSD1L	chr9	108210314	108314714	+	chr9:108208701-108209700	1000	6.65	0.74	8.88	0.000996409	0.0123227	promoter	-1114
NM_001287192	FSD1L	chr9	108210314	108314714	+	chr9:108208701-108209700	1000	6.65	0.74	8.88	0.000996409	0.0123227	promoter	-1114
NM_001145313	FSD1L	chr9	108210314	108314714	+	chr9:108208701-108209700	1000	6.65	0.74	8.88	0.000996409	0.0123227	promoter	-1114
NM_001178145	IGSF10	chr3	151158568	151151281	-	chr3:151158801-151160400	1600	14.18	3.36	4.21068	1.09516e-05	0.000471839	promoter	-1032
NM_001178146	IGSF10	chr3	151158568	151151281	-	chr3:151158801-151160400	1600	14.18	3.36	4.21068	1.09516e-05	0.000471839	promoter	-1032
NM_033386	MICALL1	chr22	38302303	38338829	+	chr22:38302201-38303300	1100	8.36	1.94	4.29231	0.000959946	0.0119882	promoter	447
NM_001448	GPC4	chrX	132549517	132434130	-	chrX:132549201-132550200	1000	5.88	0.37	15.5	0.000294787	0.00498519	promoter	-183
NM_021938	CELF5	chr19	3224658	3297073	+	chr19:3223101-3225000	1900	12.24	2.22	5.49327	8.61318e-06	0.000391721	promoter	-608
NM_001172673	CELF5	chr19	3224658	3297073	+	chr19:3223101-3225000	1900	12.24	2.22	5.49327	8.61318e-06	0.000391721	promoter	-608
NR_033342	CELF5	chr19	3225275	3297073	+	chr19:3223101-3225000	1900	12.24	2.22	5.49327	8.61318e-06	0.000391721	promoter	-1225
NM_012427	KLK5	chr19	51456294	51446558	-	chr19:51453901-51455500	1600	12.56	2.18	5.73973	1.36791e-05	0.000556336	promoter	1594
NM_001077492	KLK5	chr19	51456294	51446558	-	chr19:51453901-51455500	1600	12.56	2.18	5.73973	1.36791e-05	0.000556336	promoter	1594
NM_001077491	KLK5	chr19	51456294	51446558	-	chr19:51453901-51455500	1600	12.56	2.18	5.73973	1.36791e-05	0.000556336	promoter	1594
NR_148729	FAM160B2	chr8	21946660	21961891	+	chr8:21946201-21947800	1600	9.12	1.92	4.73057	0.000226572	0.00413567	promoter	340
NR_148728	FAM160B2	chr8	21946660	21961891	+	chr8:21946201-21947800	1600	9.12	1.92	4.73057	0.000226572	0.00413567	promoter	340
NR_148731	FAM160B2	chr8	21946660	21961891	+	chr8:21946201-21947800	1600	9.12	1.92	4.73057	0.000226572	0.00413567	promoter	340
NR_148730	FAM160B2	chr8	21946660	21961891	+	chr8:21946201-21947800	1600	9.12	1.92	4.73057	0.000226572	0.00413567	promoter	340
NM_001354250	FAM160B2	chr8	21946660	21962422	+	chr8:21946201-21947800	1600	9.12	1.92	4.73057	0.000226572	0.00413567	promoter	340
NM_001354251	FAM160B2	chr8	21946660	21962422	+	chr8:21946201-21947800	1600	9.12	1.92	4.73057	0.000226572	0.00413567	promoter	340
NM_022749	FAM160B2	chr8	21946660	21962422	+	chr8:21946201-21947800	1600	9.12	1.92	4.73057	0.000226572	0.00413567	promoter	340
NR_148727	FAM160B2	chr8	21946664	21961891	+	chr8:21946201-21947800	1600	9.12	1.92	4.73057	0.000226572	0.00413567	promoter	336
NR_132754	SCARNA28	chr7	98479319	98479513	+	chr7:98479801-98481200	1400	9.17	2.22	4.11659	0.00022657	0.00413567	promoter	1181
NR_037403	MIR3609	chr7	98479272	98479352	+	chr7:98479801-98481200	1400	9.17	2.22	4.11659	0.00022657	0.00413567	promoter	1228
NM_001220492	CDH13	chr16	82660573	83214630	+	chr16:82660501-82661900	1400	22.92	3.07	7.44481	9.10589e-07	8.5064e-05	promoter	627
NM_001220490	CDH13	chr16	82660573	83834245	+	chr16:82660501-82661900	1400	22.92	3.07	7.44481	9.10589e-07	8.5064e-05	promoter	627
NM_001220489	CDH13	chr16	82660573	83834245	+	chr16:82660501-82661900	1400	22.92	3.07	7.44481	9.10589e-07	8.5064e-05	promoter	627
NM_001220488	CDH13	chr16	82660573	83834245	+	chr16:82660501-82661900	1400	22.92	3.07	7.44481	9.10589e-07	8.5064e-05	promoter	627
NM_001257	CDH13	chr16	82660573	83834245	+	chr16:82660501-82661900	1400	22.92	3.07	7.44481	9.10589e-07	8.5064e-05	promoter	627
NM_001220491	CDH13	chr16	82660573	83214699	+	chr16:82660501-82661900	1400	22.92	3.07	7.44481	9.10589e-07	8.5064e-05	promoter	627
NR_027179	SNHG29	chr17	16342300	16344525	+	chr17:16341201-16343600	2400	31.33	10.58	2.9594	3.17784e-05	0.000992661	promoter	100
NR_045024	SNHG29	chr17	16342300	16344525	+	chr17:16341201-16343600	2400	31.33	10.58	2.9594	3.17784e-05	0.000992661	promoter	100
NR_045026	SNHG29	chr17	16342300	16344525	+	chr17:16341201-16343600	2400	31.33	10.58	2.9594	3.17784e-05	0.000992661	promoter	100
NR_003043	SNORD49B	chr17	16342822	16342870	+	chr17:16341201-16343600	2400	31.33	10.58	2.9594	3.17784e-05	0.000992661	promoter	-422
NR_002744	SNORD49A	chr17	16343349	16343420	+	chr17:16341201-16343600	2400	31.33	10.58	2.9594	3.17784e-05	0.000992661	promoter	-949
NR_027171	SNHG29	chr17	16342300	16373962	+	chr17:16341201-16343600	2400	31.33	10.58	2.9594	3.17784e-05	0.000992661	promoter	100
NR_027172	SNHG29	chr17	16342300	16373962	+	chr17:16341201-16343600	2400	31.33	10.58	2.9594	3.17784e-05	0.000992661	promoter	100
NR_027173	SNHG29	chr17	16342300	16373962	+	chr17:16341201-16343600	2400	31.33	10.58	2.9594	3.17784e-05	0.000992661	promoter	100
NR_027174	SNHG29	chr17	16342300	16373962	+	chr17:16341201-16343600	2400	31.33	10.58	2.9594	3.17784e-05	0.000992661	promoter	100
NR_027175	SNHG29	chr17	16342300	16373962	+	chr17:16341201-16343600	2400	31.33	10.58	2.9594	3.17784e-05	0.000992661	promoter	100
NR_027176	SNHG29	chr17	16342300	16373962	+	chr17:16341201-16343600	2400	31.33	10.58	2.9594	3.17784e-05	0.000992661	promoter	100
NR_027177	SNHG29	chr17	16342300	16373962	+	chr17:16341201-16343600	2400	31.33	10.58	2.9594	3.17784e-05	0.000992661	promoter	100
NR_027178	SNHG29	chr17	16342300	16373962	+	chr17:16341201-16343600	2400	31.33	10.58	2.9594	3.17784e-05	0.000992661	promoter	100
NR_045023	SNHG29	chr17	16342300	16373962	+	chr17:16341201-16343600	2400	31.33	10.58	2.9594	3.17784e-05	0.000992661	promoter	100
NR_045025	SNHG29	chr17	16342300	16373962	+	chr17:16341201-16343600	2400	31.33	10.58	2.9594	3.17784e-05	0.000992661	promoter	100
NR_027158	SNHG29	chr17	16342300	16345340	+	chr17:16341201-16343600	2400	31.33	10.58	2.9594	3.17784e-05	0.000992661	promoter	100
NR_027159	SNHG29	chr17	16342300	16345340	+	chr17:16341201-16343600	2400	31.33	10.58	2.9594	3.17784e-05	0.000992661	promoter	100
NR_027160	SNHG29	chr17	16342300	16345340	+	chr17:16341201-16343600	2400	31.33	10.58	2.9594	3.17784e-05	0.000992661	promoter	100
NR_027161	SNHG29	chr17	16342300	16345340	+	chr17:16341201-16343600	2400	31.33	10.58	2.9594	3.17784e-05	0.000992661	promoter	100
NR_027162	SNHG29	chr17	16342300	16345340	+	chr17:16341201-16343600	2400	31.33	10.58	2.9594	3.17784e-05	0.000992661	promoter	100
NR_027163	SNHG29	chr17	16342300	16345340	+	chr17:16341201-16343600	2400	31.33	10.58	2.9594	3.17784e-05	0.000992661	promoter	100
NR_027164	SNHG29	chr17	16342300	16345340	+	chr17:16341201-16343600	2400	31.33	10.58	2.9594	3.17784e-05	0.000992661	promoter	100
NR_027165	SNHG29	chr17	16342300	16345340	+	chr17:16341201-16343600	2400	31.33	10.58	2.9594	3.17784e-05	0.000992661	promoter	100
NR_027166	SNHG29	chr17	16342300	16345340	+	chr17:16341201-16343600	2400	31.33	10.58	2.9594	3.17784e-05	0.000992661	promoter	100
NR_027167	SNHG29	chr17	16342300	16345340	+	chr17:16341201-16343600	2400	31.33	10.58	2.9594	3.17784e-05	0.000992661	promoter	100
NR_027168	SNHG29	chr17	16342300	16345340	+	chr17:16341201-16343600	2400	31.33	10.58	2.9594	3.17784e-05	0.000992661	promoter	100
NR_027169	SNHG29	chr17	16342300	16345340	+	chr17:16341201-16343600	2400	31.33	10.58	2.9594	3.17784e-05	0.000992661	promoter	100
NR_027170	SNHG29	chr17	16342300	16345340	+	chr17:16341201-16343600	2400	31.33	10.58	2.9594	3.17784e-05	0.000992661	promoter	100
NR_027667	SNHG29	chr17	16342300	16345340	+	chr17:16341201-16343600	2400	31.33	10.58	2.9594	3.17784e-05	0.000992661	promoter	100
NR_045021	SNHG29	chr17	16342300	16345340	+	chr17:16341201-16343600	2400	31.33	10.58	2.9594	3.17784e-05	0.000992661	promoter	100
NR_045022	SNHG29	chr17	16342300	16345340	+	chr17:16341201-16343600	2400	31.33	10.58	2.9594	3.17784e-05	0.000992661	promoter	100
NR_045027	SNHG29	chr17	16342300	16345340	+	chr17:16341201-16343600	2400	31.33	10.58	2.9594	3.17784e-05	0.000992661	promoter	100
NR_045028	SNHG29	chr17	16342300	16345340	+	chr17:16341201-16343600	2400	31.33	10.58	2.9594	3.17784e-05	0.000992661	promoter	100
NR_045029	SNHG29	chr17	16342300	16345340	+	chr17:16341201-16343600	2400	31.33	10.58	2.9594	3.17784e-05	0.000992661	promoter	100
NM_001304523	MAD1L1	chr7	2272580	1855430	-	chr7:2271001-2272000	1000	8.7	1.34	6.45185	0.000372559	0.00596364	promoter	1080
NM_003550	MAD1L1	chr7	2272580	1855430	-	chr7:2271001-2272000	1000	8.7	1.34	6.45185	0.000372559	0.00596364	promoter	1080
NM_001304524	MAD1L1	chr7	2272580	1855430	-	chr7:2271001-2272000	1000	8.7	1.34	6.45185	0.000372559	0.00596364	promoter	1080
NM_001013837	MAD1L1	chr7	2272580	1855430	-	chr7:2271001-2272000	1000	8.7	1.34	6.45185	0.000372559	0.00596364	promoter	1080
NM_001013836	MAD1L1	chr7	2272580	1855430	-	chr7:2271001-2272000	1000	8.7	1.34	6.45185	0.000372559	0.00596364	promoter	1080
NM_024065	PDCL3	chr2	101179454	101193201	+	chr2:101178101-101181000	2900	22.39	10.28	2.17687	0.00069284	0.00939535	promoter	96
NM_014813	LRIG2	chr1	113615819	113674882	+	chr1:113613501-113614900	1400	12.62	3.06	4.11401	8.30323e-05	0.00200809	promoter	-1619
NM_001312686	LRIG2	chr1	113615819	113674882	+	chr1:113613501-113614900	1400	12.62	3.06	4.11401	8.30323e-05	0.00200809	promoter	-1619
NR_103777	LRIG2-DT	chr1	113615724	113554308	-	chr1:113613501-113614900	1400	12.62	3.06	4.11401	8.30323e-05	0.00200809	promoter	1524
NM_145812	AIFM1	chrX	129299861	129263337	-	chrX:129297401-129298900	1500	11.64	0.8	14.3827	1.2509e-05	0.000519058	promoter	1711
NM_001130847	AIFM1	chrX	129299861	129263337	-	chrX:129297401-129298900	1500	11.64	0.8	14.3827	1.2509e-05	0.000519058	promoter	1711
NR_132647	AIFM1	chrX	129299861	129263337	-	chrX:129297401-129298900	1500	11.64	0.8	14.3827	1.2509e-05	0.000519058	promoter	1711
NM_004208	AIFM1	chrX	129299815	129263337	-	chrX:129297401-129298900	1500	11.64	0.8	14.3827	1.2509e-05	0.000519058	promoter	1665
NR_104616	LOC100506858	chr5	2312315	2303833	-	chr5:2311101-2314100	3000	26.44	10.37	2.54817	0.000815928	0.0105555	promoter	-285
NM_001110822	TDRD12	chr19	33210672	33281714	+	chr19:33209601-33210600	1000	7.27	0.37	19.1579	1.85882e-05	0.000677348	promoter	-572
NM_001366102	TDRD12	chr19	33210672	33320485	+	chr19:33209601-33210600	1000	7.27	0.37	19.1579	1.85882e-05	0.000677348	promoter	-572
NM_152456	IL34	chr16	70613797	70694585	+	chr16:70614001-70616000	2000	22.5	6.83	3.29094	0.000133638	0.0028322	promoter	1203
NM_001172771	IL34	chr16	70613801	70694585	+	chr16:70614001-70616000	2000	22.5	6.83	3.29094	0.000133638	0.0028322	promoter	1199
NM_002256	KISS1	chr1	204165619	204159468	-	chr1:204166201-204167200	1000	8.1	1.77	4.55618	0.000330862	0.0054439	promoter	-1081
NM_001145402	FAM71E2	chr19	55874628	55866275	-	chr19:55874401-55876200	1800	10.09	2.59	3.88462	0.000877588	0.0111937	promoter	-672
NM_001164803	RBMX	chrX	135962884	135951350	-	chrX:135963801-135965200	1400	11.03	2.06	5.33333	1.12765e-05	0.00048262	promoter	-1616
NR_028477	RBMX	chrX	135962939	135955605	-	chrX:135963801-135965200	1400	11.03	2.06	5.33333	1.12765e-05	0.00048262	promoter	-1561
NR_028476	RBMX	chrX	135962939	135955605	-	chrX:135963801-135965200	1400	11.03	2.06	5.33333	1.12765e-05	0.00048262	promoter	-1561
NM_002139	RBMX	chrX	135962884	135955619	-	chrX:135963801-135965200	1400	11.03	2.06	5.33333	1.12765e-05	0.00048262	promoter	-1616
NM_004483	GCSH	chr16	81130000	81115549	-	chr16:81128201-81130000	1800	25.88	11.36	2.27704	0.00012098	0.00263237	promoter	900
NR_033249	GCSH	chr16	81130000	81115549	-	chr16:81128201-81130000	1800	25.88	11.36	2.27704	0.00012098	0.00263237	promoter	900
NM_005801	EIF1	chr17	39845136	39848920	+	chr17:39844401-39846900	2500	45.26	17.82	2.53898	3.19706e-05	0.000998061	promoter	514
NR_026690	ABHD11-AS1	chr7	73149398	73150330	+	chr7:73147201-73149400	2200	21.98	6.49	3.38308	0.000198709	0.00378572	promoter	-1098
NM_001300887	AP1M2	chr19	10697988	10683346	-	chr19:10698901-10700200	1300	12.53	2.56	4.87938	0.000597387	0.00842669	promoter	-1562
NM_005498	AP1M2	chr19	10697988	10683346	-	chr19:10698901-10700200	1300	12.53	2.56	4.87938	0.000597387	0.00842669	promoter	-1562
NM_001261829	RIOX2	chr3	97691295	97660660	-	chr3:97690501-97691900	1400	11.01	0.83	13.119	9.15779e-05	0.00214079	promoter	95
NM_032778	RIOX2	chr3	97691295	97660660	-	chr3:97690501-97691900	1400	11.01	0.83	13.119	9.15779e-05	0.00214079	promoter	95
NM_001042533	RIOX2	chr3	97691295	97660660	-	chr3:97690501-97691900	1400	11.01	0.83	13.119	9.15779e-05	0.00214079	promoter	95
NM_153182	RIOX2	chr3	97691275	97660661	-	chr3:97690501-97691900	1400	11.01	0.83	13.119	9.15779e-05	0.00214079	promoter	75
NM_001258401	SLC4A8	chr12	51785100	51909547	+	chr12:51785201-51786200	1000	7.95	0.74	10.6133	0.000147444	0.00303655	promoter	600
NM_007210	GALNT6	chr12	51785190	51745035	-	chr12:51785201-51786200	1000	7.95	0.74	10.6133	0.000147444	0.00303655	promoter	-510
NM_001267615	SLC4A8	chr12	51785100	51868361	+	chr12:51785201-51786200	1000	7.95	0.74	10.6133	0.000147444	0.00303655	promoter	600
NM_001281720	UBB	chr17	16284410	16286059	+	chr17:16284601-16286800	2200	80.42	23.96	3.35544	3.53905e-05	0.00107784	promoter	1290
NM_001281717	UBB	chr17	16284778	16286059	+	chr17:16284601-16286800	2200	80.42	23.96	3.35544	3.53905e-05	0.00107784	promoter	922
NM_001281716	UBB	chr17	16284106	16286059	+	chr17:16284601-16286800	2200	80.42	23.96	3.35544	3.53905e-05	0.00107784	promoter	1594
NM_018955	UBB	chr17	16284404	16286054	+	chr17:16284601-16286800	2200	80.42	23.96	3.35544	3.53905e-05	0.00107784	promoter	1296
NM_001281719	UBB	chr17	16284603	16286059	+	chr17:16284601-16286800	2200	80.42	23.96	3.35544	3.53905e-05	0.00107784	promoter	1097
NM_001281718	UBB	chr17	16284654	16286059	+	chr17:16284601-16286800	2200	80.42	23.96	3.35544	3.53905e-05	0.00107784	promoter	1046
NM_014641	MDC1	chr6	30685058	30667583	-	chr6:30683201-30684200	1000	9.36	2.08	4.48325	0.000190694	0.00366845	promoter	1358
NR_132768	SNORA86	chr10	33190400	33190261	-	chr10:33188901-33190000	1100	7.9	1.23	6.37903	0.000250274	0.00447437	promoter	950
NM_001317137	PFKFB4	chr3	48594236	48555116	-	chr3:48593001-48594400	1400	8.58	0.43	19.5227	2.02198e-06	0.000145166	promoter	536
NM_001317135	PFKFB4	chr3	48594236	48555116	-	chr3:48593001-48594400	1400	8.58	0.43	19.5227	2.02198e-06	0.000145166	promoter	536
NM_001317138	PFKFB4	chr3	48594236	48555116	-	chr3:48593001-48594400	1400	8.58	0.43	19.5227	2.02198e-06	0.000145166	promoter	536
NM_004567	PFKFB4	chr3	48594236	48555116	-	chr3:48593001-48594400	1400	8.58	0.43	19.5227	2.02198e-06	0.000145166	promoter	536
NM_001317134	PFKFB4	chr3	48594236	48555116	-	chr3:48593001-48594400	1400	8.58	0.43	19.5227	2.02198e-06	0.000145166	promoter	536
NM_006270	RRAS	chr19	50143400	50138548	-	chr19:50143401-50145700	2300	47.12	22.76	2.06983	4.99226e-07	5.83773e-05	promoter	-1150
NM_021228	SCAF1	chr19	50145465	50161899	+	chr19:50143401-50145700	2300	47.12	22.76	2.06983	4.99226e-07	5.83773e-05	promoter	-915
NR_039790	MIR4647	chr6	44222022	44221942	-	chr6:44219401-44221200	1800	14.71	2.47	5.93548	1.17857e-05	0.000498071	promoter	1722
NM_173352	KRT78	chr12	53242778	53231593	-	chr12:53243101-53244300	1200	9.51	1.28	7.37984	7.84112e-05	0.00191608	promoter	-922
NM_001300814	KRT78	chr12	53242067	53231587	-	chr12:53243101-53244300	1200	9.51	1.28	7.37984	7.84112e-05	0.00191608	promoter	-1633
NM_001290225	PTDSS1	chr8	97274129	97349223	+	chr8:97272801-97274700	1900	13.03	1.26	10.2677	2.43308e-06	0.000165328	promoter	-379
NM_014754	PTDSS1	chr8	97274129	97349223	+	chr8:97272801-97274700	1900	13.03	1.26	10.2677	2.43308e-06	0.000165328	promoter	-379
NM_001286643	MTERF3	chr8	97273841	97251625	-	chr8:97272801-97274700	1900	13.03	1.26	10.2677	2.43308e-06	0.000165328	promoter	91
NM_001362964	MTERF3	chr8	97273841	97251625	-	chr8:97272801-97274700	1900	13.03	1.26	10.2677	2.43308e-06	0.000165328	promoter	91
NM_015942	MTERF3	chr8	97273838	97251629	-	chr8:97272801-97274700	1900	13.03	1.26	10.2677	2.43308e-06	0.000165328	promoter	88
NM_014298	QPRT	chr16	29690500	29710020	+	chr16:29691301-29692400	1100	11.17	2.06	5.40097	0.000254163	0.00451018	promoter	1350
NR_134536	QPRT	chr16	29690500	29710020	+	chr16:29691301-29692400	1100	11.17	2.06	5.40097	0.000254163	0.00451018	promoter	1350
NM_001318249	QPRT	chr16	29690328	29710021	+	chr16:29691301-29692400	1100	11.17	2.06	5.40097	0.000254163	0.00451018	promoter	1522
NM_001318250	QPRT	chr16	29690328	29710021	+	chr16:29691301-29692400	1100	11.17	2.06	5.40097	0.000254163	0.00451018	promoter	1522
NM_006323	SEC24B	chr4	110354970	110462039	+	chr4:110354601-110355600	1000	8.89	0	890	1.22904e-05	0.000511834	promoter	130
NM_001318086	SEC24B	chr4	110354870	110461615	+	chr4:110354601-110355600	1000	8.89	0	890	1.22904e-05	0.000511834	promoter	230
NM_001300813	SEC24B	chr4	110354870	110461615	+	chr4:110354601-110355600	1000	8.89	0	890	1.22904e-05	0.000511834	promoter	230
NM_001042734	SEC24B	chr4	110354870	110461615	+	chr4:110354601-110355600	1000	8.89	0	890	1.22904e-05	0.000511834	promoter	230
NM_001318085	SEC24B	chr4	110354870	110461615	+	chr4:110354601-110355600	1000	8.89	0	890	1.22904e-05	0.000511834	promoter	230
NR_039978	SEC24B-AS1	chr4	110354973	110351118	-	chr4:110354601-110355600	1000	8.89	0	890	1.22904e-05	0.000511834	promoter	-127
NM_001964	EGR1	chr5	137801167	137804992	+	chr5:137800201-137802600	2400	33.98	15.44	2.2	0.000254275	0.00451018	promoter	233
NM_006511	RSC1A1	chr1	15986207	15988525	+	chr1:15985901-15986900	1000	5.92	0.74	7.90667	0.000769798	0.0101402	promoter	193
NM_001354473	SERTM2	chrX	110754872	110765627	+	chrX:110754501-110755500	1000	5.36	0	537	7.10884e-05	0.00177187	promoter	128
NM_003517	H2AC20	chr1	149858524	149858961	+	chr1:149857101-149859900	2800	45.61	21.98	2.07458	0.000839656	0.0108051	promoter	-24
NM_003528	H2BC21	chr1	149858232	149856009	-	chr1:149857101-149859900	2800	45.61	21.98	2.07458	0.000839656	0.0108051	promoter	-268
NM_175065	H2AC21	chr1	149859466	149859018	-	chr1:149857101-149859900	2800	45.61	21.98	2.07458	0.000839656	0.0108051	promoter	966
NM_139170	C16orf71	chr16	4784537	4799397	+	chr16:4785601-4786600	1000	8.83	0.37	23.2632	6.14213e-05	0.00161473	promoter	1563
NM_001242929	ANKS3	chr16	4784378	4746510	-	chr16:4785601-4786600	1000	8.83	0.37	23.2632	6.14213e-05	0.00161473	promoter	-1722
NM_001324130	ANKS3	chr16	4784272	4746511	-	chr16:4785601-4786600	1000	8.83	0.37	23.2632	6.14213e-05	0.00161473	promoter	-1828
NM_001308089	ANKS3	chr16	4784272	4746511	-	chr16:4785601-4786600	1000	8.83	0.37	23.2632	6.14213e-05	0.00161473	promoter	-1828
NM_001324129	ANKS3	chr16	4784272	4746511	-	chr16:4785601-4786600	1000	8.83	0.37	23.2632	6.14213e-05	0.00161473	promoter	-1828
NM_133450	ANKS3	chr16	4784272	4746511	-	chr16:4785601-4786600	1000	8.83	0.37	23.2632	6.14213e-05	0.00161473	promoter	-1828
NR_040252	ANKS3	chr16	4784272	4746511	-	chr16:4785601-4786600	1000	8.83	0.37	23.2632	6.14213e-05	0.00161473	promoter	-1828
NM_033086	FGD3	chr9	95736717	95798518	+	chr9:95735401-95736500	1100	7.79	0.83	9.28571	2.58503e-05	0.000861116	promoter	-767
NM_001369952	FGD3	chr9	95736750	95798515	+	chr9:95735401-95736500	1100	7.79	0.83	9.28571	2.58503e-05	0.000861116	promoter	-800
NM_001135570	C12orf73	chr12	104350993	104343971	-	chr12:104349701-104351900	2200	14.53	1.17	12.322	6.2566e-07	6.65108e-05	promoter	193
NR_034003	LOC100130298	chr8	61880307	61878679	-	chr8:61879301-61881200	1900	12.06	1.61	7.45062	0.000191638	0.0036757	promoter	57
NM_001334	CTSO	chr4	156875018	156845269	-	chr4:156874401-156876000	1600	16.49	3.38	4.86726	3.17304e-06	0.000198109	promoter	-182
NM_015302	HAUS5	chr19	36103636	36116253	+	chr19:36101601-36103400	1800	15.41	1.36	11.2555	1.15025e-09	2.70002e-06	promoter	-1136
NM_001256045	PIK3CB	chr3	138426463	138371539	-	chr3:138427001-138428100	1100	8.4	0.86	9.66667	0.000597365	0.00842669	promoter	-1087
NM_001303627	MLEC	chr12	121126112	121139667	+	chr12:121124601-121126500	1900	18.51	6.25	2.95847	0.000995298	0.0123119	promoter	-562
NM_014730	MLEC	chr12	121124951	121139662	+	chr12:121124601-121126500	1900	18.51	6.25	2.95847	0.000995298	0.0123119	promoter	599
NM_001303628	MLEC	chr12	121124951	121139662	+	chr12:121124601-121126500	1900	18.51	6.25	2.95847	0.000995298	0.0123119	promoter	599
NM_020637	FGF22	chr19	639925	643604	+	chr19:640701-642500	1800	9.82	0.91	10.6848	7.53704e-06	0.000357058	promoter	1675
NM_001300812	FGF22	chr19	639894	644373	+	chr19:640701-642500	1800	9.82	0.91	10.6848	7.53704e-06	0.000357058	promoter	1706
NM_001246	ENTPD2	chr9	139948513	139942558	-	chr9:139947801-139949200	1400	5.95	0	596	2.13506e-05	0.000741452	promoter	13
NM_203468	ENTPD2	chr9	139948513	139942558	-	chr9:139947801-139949200	1400	5.95	0	596	2.13506e-05	0.000741452	promoter	13
NR_134307	LOC101928902	chr8	145596648	145592595	-	chr8:145594701-145596100	1400	14.71	4.94	2.97374	0.000691771	0.00938332	promoter	1248
NM_006597	HSPA8	chr11	122932844	122928196	-	chr11:122931801-122933200	1400	7.95	1.28	6.17054	0.00047615	0.00719594	promoter	344
NM_153201	HSPA8	chr11	122932844	122928196	-	chr11:122931801-122933200	1400	7.95	1.28	6.17054	0.00047615	0.00719594	promoter	344
NM_177543	PLPP2	chr19	291139	281043	-	chr19:291301-292400	1100	6.88	0	689	4.73708e-05	0.00132908	promoter	-711
NM_003712	PLPP2	chr19	291403	281043	-	chr19:291301-292400	1100	6.88	0	689	4.73708e-05	0.00132908	promoter	-447
NM_177526	PLPP2	chr19	291403	281043	-	chr19:291301-292400	1100	6.88	0	689	4.73708e-05	0.00132908	promoter	-447
