# Supplementary material for: Activation of AMPK inhibits cervical cancer growth by hyperacetylation of H3K9 through PCAF
Source: Cell Commun Signal. 2024 Jun 3;22:306. doi: 10.1186/s12964-024-01687-7 (PMC11145780; doi:10.1186/s12964-024-01687-7)
Supplement: Supplementary file 3 — Supplementary Material 3 [file 12964_2024_1687_MOESM3_ESM.xlsx]

## Sheet: down_MET_vs_Control
differentially enriched regions for down_MET_vs_Control (promoter) Fold Change: 2.0 P-value: 0.001 Column A: RefSeq_name: Refseq accession number of the nearest gene to a peak. Column B: Symbol: Gene symbol. Column C: Chr: The chromosome that the transcript lies in. Column D: TSS: The start sites of the transcript. Column E: TTS: The end sites of the transcript. Column F: Strand: The strand of th…
Refseq_name	symbol	chr	TSS	TTS	strand	chr:start-end	length	MET count	Control count	fc	pval	padj	differentially enriched regions Classification	center_to_TSS
NM_001004711	OR4D9	chr11	59282385	59283330	+	chr11:59279901-59280900	1000	0.27	5.39	19.2857	4.04487e-05	0.0011691	promoter	-1985
NM_004273	CHST3	chr10	73724152	73773314	+	chr10:73723401-73724900	1500	1.98	12.81	6.44221	1.13617e-07	2.229e-05	promoter	-2
NR_146625	LINC00537	chr9	68408674	68414763	+	chr9:68409001-68410400	1400	1.42	10.88	7.61538	1.86163e-06	0.000136442	promoter	1026
NR_146626	LINC00537	chr9	68408674	68414763	+	chr9:68409001-68410400	1400	1.42	10.88	7.61538	1.86163e-06	0.000136442	promoter	1026
NM_033356	CASP8	chr2	202125258	202152432	+	chr2:202122901-202124500	1600	3.37	11.51	3.40828	0.000761619	0.0101069	promoter	-1558
NM_001372051	CASP8	chr2	202125258	202152432	+	chr2:202122901-202124500	1600	3.37	11.51	3.40828	0.000761619	0.0101069	promoter	-1558
NR_111983	CASP8	chr2	202122757	202152432	+	chr2:202122901-202124500	1600	3.37	11.51	3.40828	0.000761619	0.0101069	promoter	943
NM_001080125	CASP8	chr2	202122757	202152432	+	chr2:202122901-202124500	1600	3.37	11.51	3.40828	0.000761619	0.0101069	promoter	943
NM_001282621	PGRMC1	chrX	118370207	118378429	+	chrX:118370001-118372200	2200	8.54	25.01	2.92632	3.08374e-05	0.000977703	promoter	893
NM_006667	PGRMC1	chrX	118370247	118378429	+	chrX:118370001-118372200	2200	8.54	25.01	2.92632	3.08374e-05	0.000977703	promoter	853
NM_002946	RPA2	chr1	28241086	28218035	-	chr1:28239201-28241800	2600	15.32	30.82	2.01109	0.000606354	0.00851403	promoter	586
NM_001355129	RPA2	chr1	28241308	28218035	-	chr1:28239201-28241800	2600	15.32	30.82	2.01109	0.000606354	0.00851403	promoter	808
NM_001355128	RPA2	chr1	28241308	28218035	-	chr1:28239201-28241800	2600	15.32	30.82	2.01109	0.000606354	0.00851403	promoter	808
NM_001297558	RPA2	chr1	28241308	28218035	-	chr1:28239201-28241800	2600	15.32	30.82	2.01109	0.000606354	0.00851403	promoter	808
NM_001286076	RPA2	chr1	28241308	28218035	-	chr1:28239201-28241800	2600	15.32	30.82	2.01109	0.000606354	0.00851403	promoter	808
NM_001370474	CNOT6	chr5	179968653	180005357	+	chr5:179968701-179970100	1400	2.4	9.18	3.81328	0.000374356	0.00597165	promoter	747
NM_015015	KDM4B	chr19	4969123	5153608	+	chr19:4966801-4968000	1200	2.72	11.47	4.20513	2.89626e-05	0.000937525	promoter	-1723
NM_001370093	KDM4B	chr19	4969123	5113351	+	chr19:4966801-4968000	1200	2.72	11.47	4.20513	2.89626e-05	0.000937525	promoter	-1723
NM_001370094	KDM4B	chr19	4969123	5113351	+	chr19:4966801-4968000	1200	2.72	11.47	4.20513	2.89626e-05	0.000937525	promoter	-1723
NM_001283016	NUDT13	chr10	74870132	74891586	+	chr10:74870101-74873900	3800	15.09	31.06	2.05762	2.57776e-05	0.000861116	promoter	1868
NM_001283017	NUDT13	chr10	74870132	74891586	+	chr10:74870101-74873900	3800	15.09	31.06	2.05762	2.57776e-05	0.000861116	promoter	1868
NM_001283014	NUDT13	chr10	74870212	74891581	+	chr10:74870101-74873900	3800	15.09	31.06	2.05762	2.57776e-05	0.000861116	promoter	1788
NM_001283019	NUDT13	chr10	74870212	74891581	+	chr10:74870101-74873900	3800	15.09	31.06	2.05762	2.57776e-05	0.000861116	promoter	1788
NR_104264	NUDT13	chr10	74870212	74891581	+	chr10:74870101-74873900	3800	15.09	31.06	2.05762	2.57776e-05	0.000861116	promoter	1788
NM_015901	NUDT13	chr10	74870212	74891581	+	chr10:74870101-74873900	3800	15.09	31.06	2.05762	2.57776e-05	0.000861116	promoter	1788
NM_001283015	NUDT13	chr10	74870212	74891581	+	chr10:74870101-74873900	3800	15.09	31.06	2.05762	2.57776e-05	0.000861116	promoter	1788
NM_001037165	FOXK1	chr7	4721925	4811073	+	chr7:4719601-4720800	1200	1.42	7.96	5.57343	7.70387e-05	0.00188746	promoter	-1725
NR_001564	XIST	chrX	73072588	73040485	-	chrX:73073501-73074600	1100	1.29	8.6	6.62308	3.39531e-05	0.00104142	promoter	-1462
NM_001289047	PLAGL1	chr6	144329553	144261436	-	chr6:144327901-144329800	1900	3.2	18.75	5.84424	5.6771e-08	1.47616e-05	promoter	703
NR_002768	HYMAI	chr6	144329867	144326052	-	chr6:144327901-144329800	1900	3.2	18.75	5.84424	5.6771e-08	1.47616e-05	promoter	1017
NM_001080953	PLAGL1	chr6	144329396	144261436	-	chr6:144327901-144329800	1900	3.2	18.75	5.84424	5.6771e-08	1.47616e-05	promoter	546
NM_001080952	PLAGL1	chr6	144329396	144261436	-	chr6:144327901-144329800	1900	3.2	18.75	5.84424	5.6771e-08	1.47616e-05	promoter	546
NM_001317162	PLAGL1	chr6	144329396	144261436	-	chr6:144327901-144329800	1900	3.2	18.75	5.84424	5.6771e-08	1.47616e-05	promoter	546
NM_001289046	PLAGL1	chr6	144329396	144261436	-	chr6:144327901-144329800	1900	3.2	18.75	5.84424	5.6771e-08	1.47616e-05	promoter	546
NM_001289045	PLAGL1	chr6	144329396	144261436	-	chr6:144327901-144329800	1900	3.2	18.75	5.84424	5.6771e-08	1.47616e-05	promoter	546
NM_001080954	PLAGL1	chr6	144329396	144261436	-	chr6:144327901-144329800	1900	3.2	18.75	5.84424	5.6771e-08	1.47616e-05	promoter	546
NM_001317161	PLAGL1	chr6	144329396	144261436	-	chr6:144327901-144329800	1900	3.2	18.75	5.84424	5.6771e-08	1.47616e-05	promoter	546
NM_001317160	PLAGL1	chr6	144329396	144261436	-	chr6:144327901-144329800	1900	3.2	18.75	5.84424	5.6771e-08	1.47616e-05	promoter	546
NM_001289041	PLAGL1	chr6	144329396	144261436	-	chr6:144327901-144329800	1900	3.2	18.75	5.84424	5.6771e-08	1.47616e-05	promoter	546
NM_006718	PLAGL1	chr6	144329396	144261436	-	chr6:144327901-144329800	1900	3.2	18.75	5.84424	5.6771e-08	1.47616e-05	promoter	546
NM_001289048	PLAGL1	chr6	144329396	144261436	-	chr6:144327901-144329800	1900	3.2	18.75	5.84424	5.6771e-08	1.47616e-05	promoter	546
NM_001289049	PLAGL1	chr6	144329396	144261436	-	chr6:144327901-144329800	1900	3.2	18.75	5.84424	5.6771e-08	1.47616e-05	promoter	546
NM_001080956	PLAGL1	chr6	144329396	144261436	-	chr6:144327901-144329800	1900	3.2	18.75	5.84424	5.6771e-08	1.47616e-05	promoter	546
NM_001281460	SLC35C2	chr20	44993064	44974622	-	chr20:44991701-44993200	1500	1.99	11.54	5.775	0.000262445	0.00457275	promoter	614
NM_173179	SLC35C2	chr20	44993064	44974622	-	chr20:44991701-44993200	1500	1.99	11.54	5.775	0.000262445	0.00457275	promoter	614
NM_001281459	SLC35C2	chr20	44993064	44974622	-	chr20:44991701-44993200	1500	1.99	11.54	5.775	0.000262445	0.00457275	promoter	614
NM_015945	SLC35C2	chr20	44993064	44974622	-	chr20:44991701-44993200	1500	1.99	11.54	5.775	0.000262445	0.00457275	promoter	614
NM_173073	SLC35C2	chr20	44993064	44974622	-	chr20:44991701-44993200	1500	1.99	11.54	5.775	0.000262445	0.00457275	promoter	614
NM_001281457	SLC35C2	chr20	44993064	44974622	-	chr20:44991701-44993200	1500	1.99	11.54	5.775	0.000262445	0.00457275	promoter	614
NM_001281458	SLC35C2	chr20	44993097	44978166	-	chr20:44991701-44993200	1500	1.99	11.54	5.775	0.000262445	0.00457275	promoter	647
NM_001350268	ARMCX5-GPRASP2	chrX	101854442	102008468	+	chrX:101854401-101855800	1400	2.9	11.15	3.83505	0.000324911	0.00538377	promoter	658
NM_001199818	ARMCX5-GPRASP2	chrX	101854275	101972661	+	chrX:101854401-101855800	1400	2.9	11.15	3.83505	0.000324911	0.00538377	promoter	825
NM_001168479	ARMCX5	chrX	101854133	101859085	+	chrX:101854401-101855800	1400	2.9	11.15	3.83505	0.000324911	0.00538377	promoter	967
NM_001168480	ARMCX5	chrX	101854133	101859085	+	chrX:101854401-101855800	1400	2.9	11.15	3.83505	0.000324911	0.00538377	promoter	967
NM_001168485	ARMCX5	chrX	101854133	101859085	+	chrX:101854401-101855800	1400	2.9	11.15	3.83505	0.000324911	0.00538377	promoter	967
NM_001168478	ARMCX5	chrX	101854442	101859085	+	chrX:101854401-101855800	1400	2.9	11.15	3.83505	0.000324911	0.00538377	promoter	658
NM_022838	ARMCX5	chrX	101854442	101859085	+	chrX:101854401-101855800	1400	2.9	11.15	3.83505	0.000324911	0.00538377	promoter	658
NM_001168482	ARMCX5	chrX	101854442	101859085	+	chrX:101854401-101855800	1400	2.9	11.15	3.83505	0.000324911	0.00538377	promoter	658
NR_146584	ARMCX5-GPRASP2	chrX	101854442	102163032	+	chrX:101854401-101855800	1400	2.9	11.15	3.83505	0.000324911	0.00538377	promoter	658
NM_001267723	CCDC61	chr19	46498724	46521874	+	chr19:46498001-46500500	2500	12.31	29	2.35471	0.000625722	0.00870593	promoter	526
NM_001244724	RAD23B	chr9	110046333	110094475	+	chr9:110047201-110048800	1600	1.1	8.23	7.42342	2.24097e-05	0.000768053	promoter	1667
NM_001244713	RAD23B	chr9	110047049	110094475	+	chr9:110047201-110048800	1600	1.1	8.23	7.42342	2.24097e-05	0.000768053	promoter	951
NM_006694	JTB	chr1	153950150	153946744	-	chr1:153947301-153950300	3000	10.19	32.1	3.14804	7.86099e-05	0.00191935	promoter	1350
NM_005595	NFIA	chr1	61548232	61928460	+	chr1:61547601-61549400	1800	4.64	19.15	4.12043	2.39337e-05	0.000809032	promoter	268
NM_001134673	NFIA	chr1	61548232	61928460	+	chr1:61547601-61549400	1800	4.64	19.15	4.12043	2.39337e-05	0.000809032	promoter	268
NM_001145512	NFIA	chr1	61547410	61928460	+	chr1:61547601-61549400	1800	4.64	19.15	4.12043	2.39337e-05	0.000809032	promoter	1090
NM_001172772	IL34	chr16	70657894	70694585	+	chr16:70658701-70660900	2200	7.26	19.78	2.72215	0.000109161	0.00243387	promoter	1906
NM_006923	SDF2	chr17	26988924	26975363	-	chr17:26988901-26990600	1700	8.45	20.51	2.42553	0.00086866	0.0110989	promoter	-826
NR_045585	SDF2	chr17	26989207	26975373	-	chr17:26988901-26990600	1700	8.45	20.51	2.42553	0.00086866	0.0110989	promoter	-543
NM_003170	SUPT6H	chr17	26989222	27029697	+	chr17:26988901-26990600	1700	8.45	20.51	2.42553	0.00086866	0.0110989	promoter	528
NM_001320755	SUPT6H	chr17	26989222	27029697	+	chr17:26988901-26990600	1700	8.45	20.51	2.42553	0.00086866	0.0110989	promoter	528
NM_001355404	ZNF724	chr19	23433196	23404400	-	chr19:23431201-23432600	1400	0.84	11.25	13.2471	1.00665e-08	6.16928e-06	promoter	1296
NM_001355405	ZNF724	chr19	23433196	23404400	-	chr19:23431201-23432600	1400	0.84	11.25	13.2471	1.00665e-08	6.16928e-06	promoter	1296
NM_001355406	ZNF724	chr19	23433196	23404400	-	chr19:23431201-23432600	1400	0.84	11.25	13.2471	1.00665e-08	6.16928e-06	promoter	1296
NM_144578	MAPK1IP1L	chr14	55518364	55536912	+	chr14:55516501-55517700	1200	0.59	7.74	12.9167	1.52085e-06	0.000119597	promoter	-1264
NM_006191	PA2G4	chr12	56498342	56507694	+	chr12:56498001-56500500	2500	8.25	27.62	3.34504	0.00027058	0.0046886	promoter	908
NM_133369	UNC5A	chr5	176237559	176307899	+	chr5:176235301-176236400	1100	0.83	7.16	8.53571	3.11481e-05	0.000977703	promoter	-1709
NM_013943	CLIC4	chr1	25071937	25170810	+	chr1:25071501-25075700	4200	20.42	41.63	2.03818	1.47622e-06	0.000116887	promoter	1663
NM_004893	MACROH2A1	chr5	134735577	134670070	-	chr5:134735801-134737600	1800	1.37	8.95	6.49275	3.76099e-05	0.00112867	promoter	-1123
NM_138609	MACROH2A1	chr5	134734928	134670070	-	chr5:134735801-134737600	1800	1.37	8.95	6.49275	3.76099e-05	0.00112867	promoter	-1772
NM_138610	MACROH2A1	chr5	134734928	134670070	-	chr5:134735801-134737600	1800	1.37	8.95	6.49275	3.76099e-05	0.00112867	promoter	-1772
NM_001040158	MACROH2A1	chr5	134734928	134670070	-	chr5:134735801-134737600	1800	1.37	8.95	6.49275	3.76099e-05	0.00112867	promoter	-1772
NM_006541	GLRX3	chr10	131934654	131977936	+	chr10:131934501-131937400	2900	5.63	17.9	3.17553	0.000451899	0.0069391	promoter	1296
NM_001199868	GLRX3	chr10	131934638	131978646	+	chr10:131934501-131937400	2900	5.63	17.9	3.17553	0.000451899	0.0069391	promoter	1312
NM_001321980	GLRX3	chr10	131934672	131977932	+	chr10:131934501-131937400	2900	5.63	17.9	3.17553	0.000451899	0.0069391	promoter	1278
NM_001321036	SLC30A4	chr15	45814953	45794245	-	chr15:45815401-45817200	1800	2.94	14	4.74915	8.14952e-06	0.000378412	promoter	-1347
NM_013309	SLC30A4	chr15	45814953	45771803	-	chr15:45815401-45817200	1800	2.94	14	4.74915	8.14952e-06	0.000378412	promoter	-1347
NM_005643	TAF11	chr6	34855819	34845238	-	chr6:34856601-34859000	2400	7.42	26.25	3.53432	2.17266e-07	3.49409e-05	promoter	-1981
NM_001270488	TAF11	chr6	34855848	34845554	-	chr6:34856601-34859000	2400	7.42	26.25	3.53432	2.17266e-07	3.49409e-05	promoter	-1952
NM_015245	ANKS1A	chr6	34857031	35059183	+	chr6:34856601-34859000	2400	7.42	26.25	3.53432	2.17266e-07	3.49409e-05	promoter	769
NM_020529	NFKBIA	chr14	35873960	35870715	-	chr14:35873801-35874800	1000	1.54	7.98	5.15484	0.000481799	0.00724715	promoter	-340
NM_001369765	ZNF28	chr19	53324886	53300660	-	chr19:53323401-53326700	3300	18.43	40.95	2.22126	1.49636e-07	2.70726e-05	promoter	-164
NM_001369766	ZNF28	chr19	53324886	53300660	-	chr19:53323401-53326700	3300	18.43	40.95	2.22126	1.49636e-07	2.70726e-05	promoter	-164
NM_006969	ZNF28	chr19	53324886	53300660	-	chr19:53323401-53326700	3300	18.43	40.95	2.22126	1.49636e-07	2.70726e-05	promoter	-164
NR_163139	ZNF28	chr19	53324886	53300660	-	chr19:53323401-53326700	3300	18.43	40.95	2.22126	1.49636e-07	2.70726e-05	promoter	-164
NM_001369762	ZNF28	chr19	53324886	53300660	-	chr19:53323401-53326700	3300	18.43	40.95	2.22126	1.49636e-07	2.70726e-05	promoter	-164
NM_001369761	ZNF28	chr19	53324886	53300660	-	chr19:53323401-53326700	3300	18.43	40.95	2.22126	1.49636e-07	2.70726e-05	promoter	-164
NM_001369764	ZNF28	chr19	53324886	53300660	-	chr19:53323401-53326700	3300	18.43	40.95	2.22126	1.49636e-07	2.70726e-05	promoter	-164
NM_001369763	ZNF28	chr19	53324886	53300660	-	chr19:53323401-53326700	3300	18.43	40.95	2.22126	1.49636e-07	2.70726e-05	promoter	-164
NM_001369767	ZNF28	chr19	53324886	53317518	-	chr19:53323401-53326700	3300	18.43	40.95	2.22126	1.49636e-07	2.70726e-05	promoter	-164
NM_001369768	ZNF28	chr19	53324886	53311125	-	chr19:53323401-53326700	3300	18.43	40.95	2.22126	1.49636e-07	2.70726e-05	promoter	-164
NM_003923	FOXH1	chr8	145701232	145698794	-	chr8:145698901-145700000	1100	0.29	7.26	24.2333	2.53785e-06	0.000171043	promoter	1782
NM_006854	KDELR2	chr7	6523783	6500719	-	chr7:6520701-6523500	2800	8	20.4	2.54806	0.000256456	0.00453716	promoter	1683
NM_001100603	KDELR2	chr7	6523783	6500719	-	chr7:6520701-6523500	2800	8	20.4	2.54806	0.000256456	0.00453716	promoter	1683
NM_017768	LRRC40	chr1	70671262	70610487	-	chr1:70672701-70673700	1000	1.86	7.82	4.18717	0.000550094	0.00792493	promoter	-1938
NM_001350609	SRSF11	chr1	70671378	70718732	+	chr1:70672701-70673700	1000	1.86	7.82	4.18717	0.000550094	0.00792493	promoter	1822
NM_004768	SRSF11	chr1	70671378	70718732	+	chr1:70672701-70673700	1000	1.86	7.82	4.18717	0.000550094	0.00792493	promoter	1822
NM_001190987	SRSF11	chr1	70671378	70718732	+	chr1:70672701-70673700	1000	1.86	7.82	4.18717	0.000550094	0.00792493	promoter	1822
NM_001350608	SRSF11	chr1	70671378	70718732	+	chr1:70672701-70673700	1000	1.86	7.82	4.18717	0.000550094	0.00792493	promoter	1822
NM_001350607	SRSF11	chr1	70671378	70718732	+	chr1:70672701-70673700	1000	1.86	7.82	4.18717	0.000550094	0.00792493	promoter	1822
NM_001350606	SRSF11	chr1	70671378	70718732	+	chr1:70672701-70673700	1000	1.86	7.82	4.18717	0.000550094	0.00792493	promoter	1822
NM_004513	IL16	chr15	81589310	81606399	+	chr15:81589701-81591000	1300	0.5	9.31	18.2745	6.47438e-07	6.81676e-05	promoter	1040
NR_146630	LINC01980	chr3	27839078	27901816	+	chr3:27839601-27841200	1600	1.07	9.04	8.37963	4.47261e-06	0.000252754	promoter	1322
NM_001142397	CTIF	chr18	46065401	46389586	+	chr18:46066501-46067500	1000	0	5.85	586	1.7881e-06	0.000132035	promoter	1599
NM_014772	CTIF	chr18	46065401	46389586	+	chr18:46066501-46067500	1000	0	5.85	586	1.7881e-06	0.000132035	promoter	1599
NM_015368	PANX1	chr11	93862006	93915134	+	chr11:93859501-93861100	1600	1.44	12.53	8.64828	1.85003e-08	7.95903e-06	promoter	-1706
NM_002866	RAB3A	chr19	18314852	18307593	-	chr19:18315701-18316900	1200	0.85	8.74	10.1744	5.58812e-06	0.000295354	promoter	-1448
NR_134910	LOC102725254	chr19	18315539	18316373	+	chr19:18315701-18316900	1200	0.85	8.74	10.1744	5.58812e-06	0.000295354	promoter	761
NR_104627	SLC35D2	chr9	99145992	99075718	-	chr9:99145101-99147000	1900	2.11	11.92	5.62736	1.35603e-05	0.00055249	promoter	-58
NM_001286990	SLC35D2	chr9	99145993	99082991	-	chr9:99145101-99147000	1900	2.11	11.92	5.62736	1.35603e-05	0.00055249	promoter	-57
NM_007001	SLC35D2	chr9	99145993	99082991	-	chr9:99145101-99147000	1900	2.11	11.92	5.62736	1.35603e-05	0.00055249	promoter	-57
NM_001256510	SSBP1	chr7	141438406	141450288	+	chr7:141436801-141438700	1900	4.55	15.78	3.46272	4.19774e-05	0.00120487	promoter	-656
NR_015392	WEE2-AS1	chr7	141438030	141404137	-	chr7:141436801-141438700	1900	4.55	15.78	3.46272	4.19774e-05	0.00120487	promoter	280
NM_003143	SSBP1	chr7	141438157	141450288	+	chr7:141436801-141438700	1900	4.55	15.78	3.46272	4.19774e-05	0.00120487	promoter	-407
NR_046269	SSBP1	chr7	141438120	141450288	+	chr7:141436801-141438700	1900	4.55	15.78	3.46272	4.19774e-05	0.00120487	promoter	-370
NM_001256511	SSBP1	chr7	141438120	141450288	+	chr7:141436801-141438700	1900	4.55	15.78	3.46272	4.19774e-05	0.00120487	promoter	-370
NM_001256513	SSBP1	chr7	141438120	141450288	+	chr7:141436801-141438700	1900	4.55	15.78	3.46272	4.19774e-05	0.00120487	promoter	-370
NM_001256512	SSBP1	chr7	141438120	141450288	+	chr7:141436801-141438700	1900	4.55	15.78	3.46272	4.19774e-05	0.00120487	promoter	-370
NM_002862	PYGB	chr20	25228720	25278648	+	chr20:25229801-25230800	1000	0.79	7.14	8.9375	3.11478e-05	0.000977703	promoter	1580
NM_000217	KCNA1	chr12	5019070	5027422	+	chr12:5016901-5018000	1100	0.27	8.03	28.7143	8.99207e-07	8.42527e-05	promoter	-1620
NM_003567	BCAR3	chr1	94147393	94027297	-	chr1:94145501-94147300	1800	5.5	16.73	3.03811	0.000164033	0.00325887	promoter	993
NM_001261409	BCAR3	chr1	94146926	94027342	-	chr1:94145501-94147300	1800	5.5	16.73	3.03811	0.000164033	0.00325887	promoter	526
NM_001099661	EIF3CL	chr16	28722740	28747050	+	chr16:28721701-28725200	3500	12.31	25.51	2.07143	0.000171398	0.00337828	promoter	710
NM_001317856	EIF3CL	chr16	28722740	28747050	+	chr16:28721701-28725200	3500	12.31	25.51	2.07143	0.000171398	0.00337828	promoter	710
NM_001317857	EIF3CL	chr16	28722740	28747050	+	chr16:28721701-28725200	3500	12.31	25.51	2.07143	0.000171398	0.00337828	promoter	710
NM_001286478	EIF3C	chr16	28722737	28747050	+	chr16:28721701-28725200	3500	12.31	25.51	2.07143	0.000171398	0.00337828	promoter	713
NM_003752	EIF3C	chr16	28722737	28747050	+	chr16:28721701-28725200	3500	12.31	25.51	2.07143	0.000171398	0.00337828	promoter	713
NM_001267574	EIF3C	chr16	28722737	28747050	+	chr16:28721701-28725200	3500	12.31	25.51	2.07143	0.000171398	0.00337828	promoter	713
NM_001037808	EIF3C	chr16	28722737	28747050	+	chr16:28721701-28725200	3500	12.31	25.51	2.07143	0.000171398	0.00337828	promoter	713
NM_201432	GAS7	chr17	9939974	9813923	-	chr17:9940201-9941200	1000	0.25	5.39	20.7692	4.04487e-05	0.0011691	promoter	-726
NM_023937	MRPL34	chr19	17416680	17417652	+	chr19:17417501-17418600	1100	2.38	10.85	4.54393	0.000822473	0.0106218	promoter	1370
NR_045513	NT5C	chr17	73127837	73126322	-	chr17:73127201-73129400	2200	10.1	21.6	2.13749	0.000877996	0.0111975	promoter	-463
NM_014595	NT5C	chr17	73127837	73126322	-	chr17:73127201-73129400	2200	10.1	21.6	2.13749	0.000877996	0.0111975	promoter	-463
NM_001252377	NT5C	chr17	73127890	73126319	-	chr17:73127201-73129400	2200	10.1	21.6	2.13749	0.000877996	0.0111975	promoter	-410
NM_001025780	ABHD17B	chr9	74526161	74480067	-	chr9:74524101-74525600	1500	0	8.36	837	7.01059e-09	5.33461e-06	promoter	1311
NM_182505	C9orf85	chr9	74526554	74588371	+	chr9:74524101-74525600	1500	0	8.36	837	7.01059e-09	5.33461e-06	promoter	-1704
NM_001365055	C9orf85	chr9	74526554	74588371	+	chr9:74524101-74525600	1500	0	8.36	837	7.01059e-09	5.33461e-06	promoter	-1704
NR_157410	C9orf85	chr9	74526554	74588371	+	chr9:74524101-74525600	1500	0	8.36	837	7.01059e-09	5.33461e-06	promoter	-1704
NM_016014	ABHD17B	chr9	74526161	74477367	-	chr9:74524101-74525600	1500	0	8.36	837	7.01059e-09	5.33461e-06	promoter	1311
NM_001365057	C9orf85	chr9	74526554	74600973	+	chr9:74524101-74525600	1500	0	8.36	837	7.01059e-09	5.33461e-06	promoter	-1704
NM_001365053	C9orf85	chr9	74526554	74600973	+	chr9:74524101-74525600	1500	0	8.36	837	7.01059e-09	5.33461e-06	promoter	-1704
NR_157409	C9orf85	chr9	74526554	74600973	+	chr9:74524101-74525600	1500	0	8.36	837	7.01059e-09	5.33461e-06	promoter	-1704
NR_157408	C9orf85	chr9	74526554	74600973	+	chr9:74524101-74525600	1500	0	8.36	837	7.01059e-09	5.33461e-06	promoter	-1704
NR_117102	CASC11	chr8	128746213	128712852	-	chr8:128743801-128745200	1400	2.14	13.17	6.13023	0.00033571	0.0055076	promoter	1713
NR_117101	CASC11	chr8	128746213	128742439	-	chr8:128743801-128745200	1400	2.14	13.17	6.13023	0.00033571	0.0055076	promoter	1713
NM_001324098	GLYR1	chr16	4897289	4853203	-	chr16:4896501-4897500	1000	0.54	10.04	18.2727	1.45451e-07	2.64775e-05	promoter	289
NM_001324097	GLYR1	chr16	4897289	4853203	-	chr16:4896501-4897500	1000	0.54	10.04	18.2727	1.45451e-07	2.64775e-05	promoter	289
NM_001324096	GLYR1	chr16	4897289	4853203	-	chr16:4896501-4897500	1000	0.54	10.04	18.2727	1.45451e-07	2.64775e-05	promoter	289
NM_032569	GLYR1	chr16	4897289	4853203	-	chr16:4896501-4897500	1000	0.54	10.04	18.2727	1.45451e-07	2.64775e-05	promoter	289
NR_136695	GLYR1	chr16	4897289	4853203	-	chr16:4896501-4897500	1000	0.54	10.04	18.2727	1.45451e-07	2.64775e-05	promoter	289
NM_001079514	UBN1	chr16	4897481	4932402	+	chr16:4896501-4897500	1000	0.54	10.04	18.2727	1.45451e-07	2.64775e-05	promoter	-481
NM_001288656	UBN1	chr16	4898380	4932402	+	chr16:4896501-4897500	1000	0.54	10.04	18.2727	1.45451e-07	2.64775e-05	promoter	-1380
NR_136697	GLYR1	chr16	4897389	4853203	-	chr16:4896501-4897500	1000	0.54	10.04	18.2727	1.45451e-07	2.64775e-05	promoter	389
NR_136696	GLYR1	chr16	4897389	4853203	-	chr16:4896501-4897500	1000	0.54	10.04	18.2727	1.45451e-07	2.64775e-05	promoter	389
NR_136700	GLYR1	chr16	4897389	4853203	-	chr16:4896501-4897500	1000	0.54	10.04	18.2727	1.45451e-07	2.64775e-05	promoter	389
NR_136698	GLYR1	chr16	4897389	4853203	-	chr16:4896501-4897500	1000	0.54	10.04	18.2727	1.45451e-07	2.64775e-05	promoter	389
NR_136699	GLYR1	chr16	4897389	4853203	-	chr16:4896501-4897500	1000	0.54	10.04	18.2727	1.45451e-07	2.64775e-05	promoter	389
NM_001308096	GLYR1	chr16	4897303	4853203	-	chr16:4896501-4897500	1000	0.54	10.04	18.2727	1.45451e-07	2.64775e-05	promoter	303
NM_001171811	GBA	chr1	155214418	155204242	-	chr1:155212001-155216300	4300	16.47	35.15	2.1335	0.000702014	0.00948001	promoter	268
NM_001005742	GBA	chr1	155214418	155204242	-	chr1:155212001-155216300	4300	16.47	35.15	2.1335	0.000702014	0.00948001	promoter	268
NM_001005741	GBA	chr1	155214418	155204242	-	chr1:155212001-155216300	4300	16.47	35.15	2.1335	0.000702014	0.00948001	promoter	268
NM_031286	SH3BGRL3	chr1	26606576	26608013	+	chr1:26605501-26607200	1700	1.79	11.66	6.48333	7.29349e-06	0.000352129	promoter	-226
NM_018518	MCM10	chr10	13203557	13253110	+	chr10:13203501-13205000	1500	3.09	11.06	3.57097	0.000371356	0.00594865	promoter	693
NM_182751	MCM10	chr10	13203557	13253110	+	chr10:13203501-13205000	1500	3.09	11.06	3.57097	0.000371356	0.00594865	promoter	693
NM_174921	SMIM14	chr4	39640485	39547955	-	chr4:39639401-39642400	3000	10.02	31.32	3.12363	8.38693e-05	0.00202342	promoter	-415
NM_001317896	SMIM14	chr4	39640485	39547955	-	chr4:39639401-39642400	3000	10.02	31.32	3.12363	8.38693e-05	0.00202342	promoter	-415
NR_103821	EMC3-AS1	chr3	10028576	10048687	+	chr3:10027801-10030000	2200	16.31	52.46	3.21507	7.48027e-05	0.00184948	promoter	324
NM_001679	ATP1B3	chr3	141595484	141645390	+	chr3:141593801-141599300	5500	28.2	62.74	2.22439	8.25264e-08	1.93727e-05	promoter	1066
NR_164130	C12orf80	chr12	52607367	52598606	-	chr12:52608301-52609700	1400	0.25	6.25	24.0769	7.24842e-06	0.000350292	promoter	-1633
NR_164131	C12orf80	chr12	52607367	52598606	-	chr12:52608301-52609700	1400	0.25	6.25	24.0769	7.24842e-06	0.000350292	promoter	-1633
NR_164132	C12orf80	chr12	52607367	52598606	-	chr12:52608301-52609700	1400	0.25	6.25	24.0769	7.24842e-06	0.000350292	promoter	-1633
NR_164133	C12orf80	chr12	52607367	52598606	-	chr12:52608301-52609700	1400	0.25	6.25	24.0769	7.24842e-06	0.000350292	promoter	-1633
NM_016406	UFC1	chr1	161123767	161128646	+	chr1:161122501-161125400	2900	17.62	35.62	2.02099	0.000294851	0.00498588	promoter	183
NM_001167606	RAB35	chr12	120554557	120532903	-	chr12:120553901-120555600	1700	2.08	14.53	6.95694	3.72245e-07	4.74301e-05	promoter	-193
NM_006861	RAB35	chr12	120554557	120532903	-	chr12:120553901-120555600	1700	2.08	14.53	6.95694	3.72245e-07	4.74301e-05	promoter	-193
NM_001145636	ARMH1	chr1	45140385	45191263	+	chr1:45141201-45142600	1400	3.23	12.88	3.9784	6.20799e-05	0.00162935	promoter	1515
NM_001300747	TMEM53	chr1	45140153	45118918	-	chr1:45141201-45142600	1400	3.23	12.88	3.9784	6.20799e-05	0.00162935	promoter	-1747
NM_001300748	TMEM53	chr1	45140153	45118918	-	chr1:45141201-45142600	1400	3.23	12.88	3.9784	6.20799e-05	0.00162935	promoter	-1747
NM_024587	TMEM53	chr1	45140153	45118918	-	chr1:45141201-45142600	1400	3.23	12.88	3.9784	6.20799e-05	0.00162935	promoter	-1747
NM_001300746	TMEM53	chr1	45140280	45118918	-	chr1:45141201-45142600	1400	3.23	12.88	3.9784	6.20799e-05	0.00162935	promoter	-1620
NM_001321217	B9D1	chr17	19266036	19244231	-	chr17:19264901-19266600	1700	1.08	9.16	8.41284	4.47354e-06	0.000252754	promoter	286
NM_001330149	B9D1	chr17	19266051	19246757	-	chr17:19264901-19266600	1700	1.08	9.16	8.41284	4.47354e-06	0.000252754	promoter	301
NM_001321218	B9D1	chr17	19266036	19238009	-	chr17:19264901-19266600	1700	1.08	9.16	8.41284	4.47354e-06	0.000252754	promoter	286
NM_001321219	B9D1	chr17	19266036	19238009	-	chr17:19264901-19266600	1700	1.08	9.16	8.41284	4.47354e-06	0.000252754	promoter	286
NM_015681	B9D1	chr17	19266036	19246369	-	chr17:19264901-19266600	1700	1.08	9.16	8.41284	4.47354e-06	0.000252754	promoter	286
NM_001321214	B9D1	chr17	19266036	19246369	-	chr17:19264901-19266600	1700	1.08	9.16	8.41284	4.47354e-06	0.000252754	promoter	286
NM_001321215	B9D1	chr17	19266036	19244250	-	chr17:19264901-19266600	1700	1.08	9.16	8.41284	4.47354e-06	0.000252754	promoter	286
NM_001243473	B9D1	chr17	19266051	19246369	-	chr17:19264901-19266600	1700	1.08	9.16	8.41284	4.47354e-06	0.000252754	promoter	301
NM_001321216	B9D1	chr17	19266036	19250262	-	chr17:19264901-19266600	1700	1.08	9.16	8.41284	4.47354e-06	0.000252754	promoter	286
NM_016732	RALY	chr20	32581716	32672690	+	chr20:32581901-32583100	1200	3.23	12.17	3.75926	0.000210657	0.0039027	promoter	784
NM_007367	RALY	chr20	32581716	32672690	+	chr20:32581901-32583100	1200	3.23	12.17	3.75926	0.000210657	0.0039027	promoter	784
NR_109885	RALY-AS1	chr20	32582173	32580293	-	chr20:32581901-32583100	1200	3.23	12.17	3.75926	0.000210657	0.0039027	promoter	-327
NR_109886	RALY-AS1	chr20	32582173	32580293	-	chr20:32581901-32583100	1200	3.23	12.17	3.75926	0.000210657	0.0039027	promoter	-327
NM_006503	PSMC4	chr19	40477071	40487671	+	chr19:40476501-40479100	2600	9.77	30.03	3.07157	7.01878e-06	0.000347541	promoter	729
NM_153001	PSMC4	chr19	40476911	40487671	+	chr19:40476501-40479100	2600	9.77	30.03	3.07157	7.01878e-06	0.000347541	promoter	889
NR_033679	CARD8	chr19	48744320	48711342	-	chr19:48743101-48745900	2800	5.35	16.55	3.08955	1.99755e-05	0.00070929	promoter	-180
NM_001005474	NFKBIZ	chr3	101546833	101579866	+	chr3:101545201-101546700	1500	3.49	10.9	3.11714	0.000540846	0.00785124	promoter	-883
NM_015023	WDTC1	chr1	27561122	27635127	+	chr1:27561001-27562300	1300	2.21	11.35	5.11712	2.41514e-05	0.00081559	promoter	528
NM_001276252	WDTC1	chr1	27561122	27635127	+	chr1:27561001-27562300	1300	2.21	11.35	5.11712	2.41514e-05	0.00081559	promoter	528
NM_001199280	HAS3	chr16	69139555	69151563	+	chr16:69141001-69142000	1000	0	6.28	629	6.96401e-07	6.87435e-05	promoter	1945
NM_005329	HAS3	chr16	69141442	69151570	+	chr16:69141001-69142000	1000	0	6.28	629	6.96401e-07	6.87435e-05	promoter	58
NM_138612	HAS3	chr16	69140124	69152619	+	chr16:69141001-69142000	1000	0	6.28	629	6.96401e-07	6.87435e-05	promoter	1376
NM_001282464	C14orf132	chr14	96505660	96560308	+	chr14:96505301-96506900	1600	2.05	11.34	5.50971	0.000948831	0.0119036	promoter	440
NM_001289139	C14orf132	chr14	96505698	96560308	+	chr14:96505301-96506900	1600	2.05	11.34	5.50971	0.000948831	0.0119036	promoter	402
NM_001252507	C14orf132	chr14	96505698	96560308	+	chr14:96505301-96506900	1600	2.05	11.34	5.50971	0.000948831	0.0119036	promoter	402
NM_001282463	C14orf132	chr14	96505698	96560308	+	chr14:96505301-96506900	1600	2.05	11.34	5.50971	0.000948831	0.0119036	promoter	402
NM_014983	HMGXB3	chr5	149380301	149432691	+	chr5:149380201-149381800	1600	2.77	11.02	3.96763	0.000278811	0.00477976	promoter	699
NM_001366501	HMGXB3	chr5	149380301	149432691	+	chr5:149380201-149381800	1600	2.77	11.02	3.96763	0.000278811	0.00477976	promoter	699
NM_030953	TIGD6	chr5	149380217	149372681	-	chr5:149380201-149381800	1600	2.77	11.02	3.96763	0.000278811	0.00477976	promoter	-783
NM_001243253	TIGD6	chr5	149380217	149372681	-	chr5:149380201-149381800	1600	2.77	11.02	3.96763	0.000278811	0.00477976	promoter	-783
NR_132117	DNAJC3-DT	chr13	96329179	96325091	-	chr13:96330101-96331100	1000	0.52	7.42	14.0189	3.22485e-06	0.000198109	promoter	-1421
NM_006260	DNAJC3	chr13	96329392	96447242	+	chr13:96330101-96331100	1000	0.52	7.42	14.0189	3.22485e-06	0.000198109	promoter	1208
NM_012274	H2AP	chrX	37850031	37850567	+	chrX:37849301-37850300	1000	2.5	8.73	3.48207	0.000849995	0.0109035	promoter	-231
NM_001353353	CYB5RL	chr1	54665703	54635330	-	chr1:54665101-54667200	2100	5.53	17.28	3.12094	1.47691e-05	0.000585605	promoter	-447
NM_001353354	CYB5RL	chr1	54665703	54635330	-	chr1:54665101-54667200	2100	5.53	17.28	3.12094	1.47691e-05	0.000585605	promoter	-447
NM_001031672	CYB5RL	chr1	54665703	54635330	-	chr1:54665101-54667200	2100	5.53	17.28	3.12094	1.47691e-05	0.000585605	promoter	-447
NM_001353356	CYB5RL	chr1	54665774	54656223	-	chr1:54665101-54667200	2100	5.53	17.28	3.12094	1.47691e-05	0.000585605	promoter	-376
NM_016491	MRPL37	chr1	54665839	54684056	+	chr1:54665101-54667200	2100	5.53	17.28	3.12094	1.47691e-05	0.000585605	promoter	311
NR_148414	CYB5RL	chr1	54665703	54651825	-	chr1:54665101-54667200	2100	5.53	17.28	3.12094	1.47691e-05	0.000585605	promoter	-447
NM_001330602	MRPL37	chr1	54665839	54691162	+	chr1:54665101-54667200	2100	5.53	17.28	3.12094	1.47691e-05	0.000585605	promoter	311
NM_001365710	VTI1A	chr10	114206972	114497557	+	chr10:114206801-114208500	1700	3.73	15.89	4.25134	1.10577e-05	0.000475719	promoter	678
NM_001351086	ZDHHC6	chr10	114206717	114190047	-	chr10:114206801-114208500	1700	3.73	15.89	4.25134	1.10577e-05	0.000475719	promoter	-933
NM_001303134	ZDHHC6	chr10	114206717	114190047	-	chr10:114206801-114208500	1700	3.73	15.89	4.25134	1.10577e-05	0.000475719	promoter	-933
NM_001351085	ZDHHC6	chr10	114206717	114190047	-	chr10:114206801-114208500	1700	3.73	15.89	4.25134	1.10577e-05	0.000475719	promoter	-933
NM_001351084	ZDHHC6	chr10	114206717	114190047	-	chr10:114206801-114208500	1700	3.73	15.89	4.25134	1.10577e-05	0.000475719	promoter	-933
NM_001351083	ZDHHC6	chr10	114206717	114190047	-	chr10:114206801-114208500	1700	3.73	15.89	4.25134	1.10577e-05	0.000475719	promoter	-933
NR_147045	ZDHHC6	chr10	114206717	114190047	-	chr10:114206801-114208500	1700	3.73	15.89	4.25134	1.10577e-05	0.000475719	promoter	-933
NM_022494	ZDHHC6	chr10	114206672	114190057	-	chr10:114206801-114208500	1700	3.73	15.89	4.25134	1.10577e-05	0.000475719	promoter	-978
NM_001363544	ZDHHC6	chr10	114207330	114184170	-	chr10:114206801-114208500	1700	3.73	15.89	4.25134	1.10577e-05	0.000475719	promoter	-320
NM_001365714	VTI1A	chr10	114206972	114512367	+	chr10:114206801-114208500	1700	3.73	15.89	4.25134	1.10577e-05	0.000475719	promoter	678
NM_001365712	VTI1A	chr10	114206972	114578503	+	chr10:114206801-114208500	1700	3.73	15.89	4.25134	1.10577e-05	0.000475719	promoter	678
NM_001351082	ZDHHC6	chr10	114207361	114190047	-	chr10:114206801-114208500	1700	3.73	15.89	4.25134	1.10577e-05	0.000475719	promoter	-289
NM_001365713	VTI1A	chr10	114206972	114615127	+	chr10:114206801-114208500	1700	3.73	15.89	4.25134	1.10577e-05	0.000475719	promoter	678
NM_001365711	VTI1A	chr10	114206972	114615127	+	chr10:114206801-114208500	1700	3.73	15.89	4.25134	1.10577e-05	0.000475719	promoter	678
NR_134523	VTI1A	chr10	114206745	114210483	+	chr10:114206801-114208500	1700	3.73	15.89	4.25134	1.10577e-05	0.000475719	promoter	905
NR_134521	VTI1A	chr10	114206745	114210483	+	chr10:114206801-114208500	1700	3.73	15.89	4.25134	1.10577e-05	0.000475719	promoter	905
NR_134522	VTI1A	chr10	114206745	114210483	+	chr10:114206801-114208500	1700	3.73	15.89	4.25134	1.10577e-05	0.000475719	promoter	905
NM_001318205	VTI1A	chr10	114206745	114578503	+	chr10:114206801-114208500	1700	3.73	15.89	4.25134	1.10577e-05	0.000475719	promoter	905
NM_145206	VTI1A	chr10	114206745	114578503	+	chr10:114206801-114208500	1700	3.73	15.89	4.25134	1.10577e-05	0.000475719	promoter	905
NM_001318203	VTI1A	chr10	114206745	114578503	+	chr10:114206801-114208500	1700	3.73	15.89	4.25134	1.10577e-05	0.000475719	promoter	905
NM_001297697	CCDC125	chr5	68628620	68576518	-	chr5:68626401-68627900	1500	1.25	13.28	10.5476	1.04324e-07	2.18875e-05	promoter	1470
NM_001297696	CCDC125	chr5	68628620	68576518	-	chr5:68626401-68627900	1500	1.25	13.28	10.5476	1.04324e-07	2.18875e-05	promoter	1470
NM_176816	CCDC125	chr5	68628628	68576001	-	chr5:68626401-68627900	1500	1.25	13.28	10.5476	1.04324e-07	2.18875e-05	promoter	1478
NR_160304	POM121C	chr7	75115576	75074341	-	chr7:75114601-75115900	1300	1.78	10.86	6.07263	2.32975e-05	0.000791925	promoter	326
NR_160303	POM121C	chr7	75115576	75074341	-	chr7:75114601-75115900	1300	1.78	10.86	6.07263	2.32975e-05	0.000791925	promoter	326
NM_001099415	POM121C	chr7	75115576	75046064	-	chr7:75114601-75115900	1300	1.78	10.86	6.07263	2.32975e-05	0.000791925	promoter	326
NM_001256728	USP39	chr2	85839225	85876407	+	chr2:85837201-85839600	2400	8.13	20.82	2.55897	3.9784e-05	0.00115728	promoter	-825
NM_001256727	USP39	chr2	85839225	85876407	+	chr2:85837201-85839600	2400	8.13	20.82	2.55897	3.9784e-05	0.00115728	promoter	-825
NM_001013649	C2orf68	chr2	85839189	85832376	-	chr2:85837201-85839600	2400	8.13	20.82	2.55897	3.9784e-05	0.00115728	promoter	789
NM_001346188	RHBDD2	chr7	75508309	75518244	+	chr7:75508201-75510000	1800	1.79	11.71	6.51111	2.12169e-06	0.000149877	promoter	791
NM_001346187	RHBDD2	chr7	75508309	75518244	+	chr7:75508201-75510000	1800	1.79	11.71	6.51111	2.12169e-06	0.000149877	promoter	791
NM_001346186	RHBDD2	chr7	75508309	75518244	+	chr7:75508201-75510000	1800	1.79	11.71	6.51111	2.12169e-06	0.000149877	promoter	791
NM_001040457	RHBDD2	chr7	75508309	75518244	+	chr7:75508201-75510000	1800	1.79	11.71	6.51111	2.12169e-06	0.000149877	promoter	791
NR_144390	RHBDD2	chr7	75508309	75518244	+	chr7:75508201-75510000	1800	1.79	11.71	6.51111	2.12169e-06	0.000149877	promoter	791
NR_144391	RHBDD2	chr7	75508309	75518244	+	chr7:75508201-75510000	1800	1.79	11.71	6.51111	2.12169e-06	0.000149877	promoter	791
NM_001346189	RHBDD2	chr7	75508309	75518244	+	chr7:75508201-75510000	1800	1.79	11.71	6.51111	2.12169e-06	0.000149877	promoter	791
NM_001040456	RHBDD2	chr7	75508351	75518244	+	chr7:75508201-75510000	1800	1.79	11.71	6.51111	2.12169e-06	0.000149877	promoter	749
NM_004041	ARRB1	chr11	75062705	74971165	-	chr11:75063701-75065700	2000	1.06	14.6	13.6542	7.7154e-09	5.6005e-06	promoter	-1995
NM_020251	ARRB1	chr11	75062705	74971165	-	chr11:75063701-75065700	2000	1.06	14.6	13.6542	7.7154e-09	5.6005e-06	promoter	-1995
NR_030621	MIR760	chr1	94312387	94312467	+	chr1:94311401-94314500	3100	7.83	27.33	3.48724	1.26852e-06	0.000106674	promoter	563
NM_001261408	BCAR3	chr1	94312775	94027297	-	chr1:94311401-94314500	3100	7.83	27.33	3.48724	1.26852e-06	0.000106674	promoter	-175
NM_001355239	ZNF738	chr19	21541801	21562106	+	chr19:21541801-21543500	1700	4.08	12.96	3.17115	0.000598701	0.00843832	promoter	849
NM_001355241	ZNF738	chr19	21541801	21562106	+	chr19:21541801-21543500	1700	4.08	12.96	3.17115	0.000598701	0.00843832	promoter	849
NM_001355237	ZNF738	chr19	21541801	21571384	+	chr19:21541801-21543500	1700	4.08	12.96	3.17115	0.000598701	0.00843832	promoter	849
NM_001355240	ZNF738	chr19	21541731	21562122	+	chr19:21541801-21543500	1700	4.08	12.96	3.17115	0.000598701	0.00843832	promoter	919
NM_018429	BDP1	chr5	70751477	70863647	+	chr5:70750801-70751900	1100	0.25	9.37	36.0769	1.04289e-07	2.18875e-05	promoter	-127
NM_021185	CATSPERG	chr19	38826469	38861583	+	chr19:38826001-38828900	2900	13.92	29.11	2.09045	0.00027349	0.00473175	promoter	981
NM_001330496	CATSPERG	chr19	38826469	38861583	+	chr19:38826001-38828900	2900	13.92	29.11	2.09045	0.00027349	0.00473175	promoter	981
NM_014940	MON1B	chr16	77225086	77236295	+	chr16:77224401-77226000	1600	3.12	11.14	3.5623	0.000271391	0.00469897	promoter	114
NM_001286640	MON1B	chr16	77225086	77236295	+	chr16:77224401-77226000	1600	3.12	11.14	3.5623	0.000271391	0.00469897	promoter	114
NM_001286639	MON1B	chr16	77225086	77236295	+	chr16:77224401-77226000	1600	3.12	11.14	3.5623	0.000271391	0.00469897	promoter	114
NM_001517	GTF2H4	chr6	30875983	30881883	+	chr6:30875301-30877200	1900	11.74	29.88	2.54383	1.63554e-05	0.000634402	promoter	267
NR_046619	KCND3-AS1	chr1	112452278	112453552	+	chr1:112450801-112452100	1300	0.29	7.9	26.3667	2.12656e-07	3.44611e-05	promoter	-828
NM_001300949	ZNF101	chr19	19778961	19794315	+	chr19:19779601-19782300	2700	13.67	28.28	2.06798	0.000460025	0.00703622	promoter	1989
NM_033204	ZNF101	chr19	19779647	19794315	+	chr19:19779601-19782300	2700	13.67	28.28	2.06798	0.000460025	0.00703622	promoter	1303
NM_001277313	FMN1	chr15	33486915	33057744	-	chr15:33487301-33488300	1000	0	6.22	623	6.96318e-07	6.87435e-05	promoter	-885
NM_001277314	FMN1	chr15	33486915	33441984	-	chr15:33487301-33488300	1000	0	6.22	623	6.96318e-07	6.87435e-05	promoter	-885
NM_001369894	CNTRL	chr9	123837232	123920884	+	chr9:123836401-123839600	3200	12.08	45.28	3.74607	1.37411e-08	7.33009e-06	promoter	768
NM_001317163	C5	chr9	123837143	123714613	-	chr9:123836401-123839600	3200	12.08	45.28	3.74607	1.37411e-08	7.33009e-06	promoter	-857
NM_001369896	CNTRL	chr9	123837232	123870822	+	chr9:123836401-123839600	3200	12.08	45.28	3.74607	1.37411e-08	7.33009e-06	promoter	768
NM_001369893	CNTRL	chr9	123837232	123923781	+	chr9:123836401-123839600	3200	12.08	45.28	3.74607	1.37411e-08	7.33009e-06	promoter	768
NM_001369895	CNTRL	chr9	123837232	123923781	+	chr9:123836401-123839600	3200	12.08	45.28	3.74607	1.37411e-08	7.33009e-06	promoter	768
NM_000170	GLDC	chr9	6645692	6532463	-	chr9:6645701-6647100	1400	0.29	7.21	24.0667	3.71592e-06	0.000219315	promoter	-708
NM_001035254	FAM102A	chr9	130743268	130702860	-	chr9:130744001-130745300	1300	0.5	7.88	15.4706	1.42794e-06	0.000114155	promoter	-1382
NM_001142305	ZNF771	chr16	30418926	30430730	+	chr16:30418701-30419800	1100	0.79	5.77	7.225	0.000489432	0.00729866	promoter	324
NM_016643	ZNF771	chr16	30418734	30429916	+	chr16:30418701-30419800	1100	0.79	5.77	7.225	0.000489432	0.00729866	promoter	516
NM_001001	RPL36AL	chr14	50087344	50085247	-	chr14:50086001-50087300	1300	3.68	13.19	3.57724	0.000209296	0.0038827	promoter	694
NM_002408	MGAT2	chr14	50087516	50090199	+	chr14:50086001-50087300	1300	3.68	13.19	3.57724	0.000209296	0.0038827	promoter	-866
NR_160521	AGAP10P	chr10	46173963	46194828	+	chr10:46171901-46172900	1000	0.56	8.67	15.2281	2.6812e-07	3.87741e-05	promoter	-1563
NR_149353	C1orf137	chr1	117236733	117249225	+	chr1:117237701-117238900	1200	1.63	9.34	5.70122	0.00010864	0.00242509	promoter	1567
NM_000774	CYP2F1	chr19	41620336	41634286	+	chr19:41620601-41622600	2000	6.88	20.47	2.97242	0.000360898	0.00581618	promoter	1264
NR_135528	CYP2F1	chr19	41620336	41634286	+	chr19:41620601-41622600	2000	6.88	20.47	2.97242	0.000360898	0.00581618	promoter	1264
NM_133178	PTPRU	chr1	29563033	29653312	+	chr1:29560901-29562600	1700	2.36	10.68	4.51055	7.49785e-05	0.00185298	promoter	-1283
NM_001195001	PTPRU	chr1	29563033	29653312	+	chr1:29560901-29562600	1700	2.36	10.68	4.51055	7.49785e-05	0.00185298	promoter	-1283
NM_133177	PTPRU	chr1	29563033	29653312	+	chr1:29560901-29562600	1700	2.36	10.68	4.51055	7.49785e-05	0.00185298	promoter	-1283
NM_005704	PTPRU	chr1	29563033	29653312	+	chr1:29560901-29562600	1700	2.36	10.68	4.51055	7.49785e-05	0.00185298	promoter	-1283
NR_047595	CENPJ	chr13	25496999	25456416	-	chr13:25496001-25497700	1700	1.55	11.92	7.64744	1.61043e-06	0.000125026	promoter	149
NR_047594	CENPJ	chr13	25496999	25456416	-	chr13:25496001-25497700	1700	1.55	11.92	7.64744	1.61043e-06	0.000125026	promoter	149
NM_018451	CENPJ	chr13	25496999	25456416	-	chr13:25496001-25497700	1700	1.55	11.92	7.64744	1.61043e-06	0.000125026	promoter	149
NM_001270500	CA6	chr1	9005926	9034503	+	chr1:9003901-9005500	1600	0.29	8.52	28.4333	3.34104e-07	4.42995e-05	promoter	-1226
NM_001215	CA6	chr1	9005926	9035148	+	chr1:9003901-9005500	1600	0.29	8.52	28.4333	3.34104e-07	4.42995e-05	promoter	-1226
NM_001270501	CA6	chr1	9005926	9035148	+	chr1:9003901-9005500	1600	0.29	8.52	28.4333	3.34104e-07	4.42995e-05	promoter	-1226
NM_001270502	CA6	chr1	9005926	9035148	+	chr1:9003901-9005500	1600	0.29	8.52	28.4333	3.34104e-07	4.42995e-05	promoter	-1226
NM_015146	SEPTIN8	chr5	132112931	132091695	-	chr5:132111301-132113700	2400	5.89	15.51	2.63051	0.000285005	0.00485907	promoter	431
NM_001300799	SEPTIN8	chr5	132112931	132091695	-	chr5:132111301-132113700	2400	5.89	15.51	2.63051	0.000285005	0.00485907	promoter	431
NM_001300798	SEPTIN8	chr5	132112931	132091695	-	chr5:132111301-132113700	2400	5.89	15.51	2.63051	0.000285005	0.00485907	promoter	431
NM_001098812	SEPTIN8	chr5	132112931	132091695	-	chr5:132111301-132113700	2400	5.89	15.51	2.63051	0.000285005	0.00485907	promoter	431
NM_001098813	SEPTIN8	chr5	132113561	132091696	-	chr5:132111301-132113700	2400	5.89	15.51	2.63051	0.000285005	0.00485907	promoter	1061
NM_001098811	SEPTIN8	chr5	132112931	132086510	-	chr5:132111301-132113700	2400	5.89	15.51	2.63051	0.000285005	0.00485907	promoter	431
NM_014317	PDSS1	chr10	26986629	27035726	+	chr10:26986701-26988400	1700	3.5	14.65	4.17664	1.62049e-05	0.000629627	promoter	921
NM_001321979	PDSS1	chr10	26986352	27035726	+	chr10:26986701-26988400	1700	3.5	14.65	4.17664	1.62049e-05	0.000629627	promoter	1198
NM_001321978	PDSS1	chr10	26986352	27035726	+	chr10:26986701-26988400	1700	3.5	14.65	4.17664	1.62049e-05	0.000629627	promoter	1198
NM_002138	HNRNPD	chr4	83295149	83274466	-	chr4:83293401-83295800	2400	11.06	23.04	2.0822	0.000561161	0.00805011	promoter	549
NM_001003810	HNRNPD	chr4	83295149	83274466	-	chr4:83293401-83295800	2400	11.06	23.04	2.0822	0.000561161	0.00805011	promoter	549
NM_031369	HNRNPD	chr4	83295149	83274466	-	chr4:83293401-83295800	2400	11.06	23.04	2.0822	0.000561161	0.00805011	promoter	549
NM_031370	HNRNPD	chr4	83295144	83273650	-	chr4:83293401-83295800	2400	11.06	23.04	2.0822	0.000561161	0.00805011	promoter	544
NM_018981	DNAJC10	chr2	183580983	183659190	+	chr2:183580401-183582600	2200	7.01	22.32	3.18091	4.85156e-06	0.000264043	promoter	517
NM_001271581	DNAJC10	chr2	183580983	183659190	+	chr2:183580401-183582600	2200	7.01	22.32	3.18091	4.85156e-06	0.000264043	promoter	517
NR_073365	DNAJC10	chr2	183580983	183659190	+	chr2:183580401-183582600	2200	7.01	22.32	3.18091	4.85156e-06	0.000264043	promoter	517
NR_073366	DNAJC10	chr2	183580983	183659190	+	chr2:183580401-183582600	2200	7.01	22.32	3.18091	4.85156e-06	0.000264043	promoter	517
NR_073367	DNAJC10	chr2	183580983	183659190	+	chr2:183580401-183582600	2200	7.01	22.32	3.18091	4.85156e-06	0.000264043	promoter	517
NM_001142473	FCMR	chr1	207095286	207076662	-	chr1:207094301-207095700	1400	1.62	8.75	5.37423	8.49223e-05	0.00203626	promoter	286
NM_001193338	FCMR	chr1	207095286	207076662	-	chr1:207094301-207095700	1400	1.62	8.75	5.37423	8.49223e-05	0.00203626	promoter	286
NM_005449	FCMR	chr1	207095286	207076662	-	chr1:207094301-207095700	1400	1.62	8.75	5.37423	8.49223e-05	0.00203626	promoter	286
NR_157844	SCAT2	chr12	54656398	54672846	+	chr12:54656801-54658000	1200	2.56	10.37	4.03891	0.00054804	0.00792493	promoter	1002
NM_000025	ADRB3	chr8	37824117	37820507	-	chr8:37824501-37826000	1500	0.88	9.06	10.191	5.82398e-07	6.33243e-05	promoter	-1133
NR_002318	CATSPER2P1	chr15	44038496	44028145	-	chr15:44038401-44040600	2200	10.01	21.79	2.17565	0.000219781	0.00404049	promoter	-1004
NM_005313	PDIA3	chr15	44038635	44065476	+	chr15:44038401-44040600	2200	10.01	21.79	2.17565	0.000219781	0.00404049	promoter	865
NR_002910	SNORA71B	chr20	37053978	37053842	-	chr20:37051401-37052600	1200	2.48	9.08	3.6506	0.000374356	0.00597165	promoter	1978
NM_001352442	ABLIM1	chr10	116373495	116190870	-	chr10:116374701-116375700	1000	0.27	7.16	25.6071	1.27694e-06	0.000106674	promoter	-1705
NR_029892	MIR151A	chr8	141742752	141742662	-	chr8:141741101-141742200	1100	1.57	9.69	6.13924	2.15571e-05	0.000744799	promoter	1102
NR_110900	ZNF213-AS1	chr16	3184883	3175529	-	chr16:3184601-3185900	1300	1.29	7.21	5.55385	0.000849902	0.0109035	promoter	-367
NM_004220	ZNF213	chr16	3185029	3192805	+	chr16:3184601-3185900	1300	1.29	7.21	5.55385	0.000849902	0.0109035	promoter	221
NM_001134655	ZNF213	chr16	3185029	3192805	+	chr16:3184601-3185900	1300	1.29	7.21	5.55385	0.000849902	0.0109035	promoter	221
NR_104432	ZNF213	chr16	3185029	3192805	+	chr16:3184601-3185900	1300	1.29	7.21	5.55385	0.000849902	0.0109035	promoter	221
NM_004788	UBE4A	chr11	118230314	118269926	+	chr11:118229801-118230900	1100	1.05	6.75	6.37736	0.000356629	0.00575719	promoter	36
NM_001204077	UBE4A	chr11	118230314	118269926	+	chr11:118229801-118230900	1100	1.05	6.75	6.37736	0.000356629	0.00575719	promoter	36
NM_017588	WDR5	chr9	137001203	137025090	+	chr9:136998601-137000500	1900	2.6	13.6	5.21456	7.91087e-06	0.000370114	promoter	-1653
NM_178190	ATP5IF1	chr1	28562634	28564611	+	chr1:28561101-28563700	2600	8.52	30.73	3.60375	2.24506e-07	3.57441e-05	promoter	-234
NM_016311	ATP5IF1	chr1	28562634	28564611	+	chr1:28561101-28563700	2600	8.52	30.73	3.60375	2.24506e-07	3.57441e-05	promoter	-234
NM_178191	ATP5IF1	chr1	28562601	28564616	+	chr1:28561101-28563700	2600	8.52	30.73	3.60375	2.24506e-07	3.57441e-05	promoter	-201
NR_138029	PGPEP1	chr19	18451407	18480760	+	chr19:18449301-18450900	1600	2.81	10.61	3.76596	0.000304813	0.00511837	promoter	-1307
NM_001300927	PGPEP1	chr19	18451407	18480760	+	chr19:18449301-18450900	1600	2.81	10.61	3.76596	0.000304813	0.00511837	promoter	-1307
NM_001329478	PGPEP1	chr19	18451407	18480760	+	chr19:18449301-18450900	1600	2.81	10.61	3.76596	0.000304813	0.00511837	promoter	-1307
NM_001329477	PGPEP1	chr19	18451407	18480760	+	chr19:18449301-18450900	1600	2.81	10.61	3.76596	0.000304813	0.00511837	promoter	-1307
NM_001308366	PGPEP1	chr19	18451407	18480760	+	chr19:18449301-18450900	1600	2.81	10.61	3.76596	0.000304813	0.00511837	promoter	-1307
NM_017712	PGPEP1	chr19	18451407	18480760	+	chr19:18449301-18450900	1600	2.81	10.61	3.76596	0.000304813	0.00511837	promoter	-1307
NM_001329476	PGPEP1	chr19	18451407	18480760	+	chr19:18449301-18450900	1600	2.81	10.61	3.76596	0.000304813	0.00511837	promoter	-1307
NM_001329471	PGPEP1	chr19	18451407	18480760	+	chr19:18449301-18450900	1600	2.81	10.61	3.76596	0.000304813	0.00511837	promoter	-1307
NM_145729	MRPL24	chr1	156710880	156707094	-	chr1:156710401-156711700	1300	1.37	7.04	5.1087	0.000541341	0.00785124	promoter	-170
NM_024540	MRPL24	chr1	156710880	156707094	-	chr1:156710401-156711700	1300	1.37	7.04	5.1087	0.000541341	0.00785124	promoter	-170
NM_014759	PHYHIP	chr8	22089612	22077215	-	chr8:22088001-22089600	1600	0	8.81	882	3.01379e-09	3.93472e-06	promoter	812
NM_001099335	PHYHIP	chr8	22089851	22077215	-	chr8:22088001-22089600	1600	0	8.81	882	3.01379e-09	3.93472e-06	promoter	1051
NM_001363312	PHYHIP	chr8	22089865	22077215	-	chr8:22088001-22089600	1600	0	8.81	882	3.01379e-09	3.93472e-06	promoter	1065
NM_001363311	PHYHIP	chr8	22089865	22077215	-	chr8:22088001-22089600	1600	0	8.81	882	3.01379e-09	3.93472e-06	promoter	1065
NR_156475	PHYHIP	chr8	22089865	22077215	-	chr8:22088001-22089600	1600	0	8.81	882	3.01379e-09	3.93472e-06	promoter	1065
NM_018706	DHTKD1	chr10	12110952	12165220	+	chr10:12110401-12111400	1000	0.5	5.39	10.5882	0.000191189	0.00366845	promoter	-52
NM_001286535	RAD9B	chr12	110940135	110971361	+	chr12:110937801-110940700	2900	21.66	50.8	2.34472	0.000969395	0.0120571	promoter	-885
NM_001286531	RAD9B	chr12	110940135	110971361	+	chr12:110937801-110940700	2900	21.66	50.8	2.34472	0.000969395	0.0120571	promoter	-885
NM_001286532	RAD9B	chr12	110940135	110971361	+	chr12:110937801-110940700	2900	21.66	50.8	2.34472	0.000969395	0.0120571	promoter	-885
NM_001286533	RAD9B	chr12	110940135	110971361	+	chr12:110937801-110940700	2900	21.66	50.8	2.34472	0.000969395	0.0120571	promoter	-885
NM_001286534	RAD9B	chr12	110940135	110971361	+	chr12:110937801-110940700	2900	21.66	50.8	2.34472	0.000969395	0.0120571	promoter	-885
NM_001286536	RAD9B	chr12	110940135	110971361	+	chr12:110937801-110940700	2900	21.66	50.8	2.34472	0.000969395	0.0120571	promoter	-885
NM_001368051	RAD9B	chr12	110940135	110971361	+	chr12:110937801-110940700	2900	21.66	50.8	2.34472	0.000969395	0.0120571	promoter	-885
NM_001368052	RAD9B	chr12	110940135	110971361	+	chr12:110937801-110940700	2900	21.66	50.8	2.34472	0.000969395	0.0120571	promoter	-885
NM_001368053	RAD9B	chr12	110940135	110971361	+	chr12:110937801-110940700	2900	21.66	50.8	2.34472	0.000969395	0.0120571	promoter	-885
NM_001368054	RAD9B	chr12	110940135	110971361	+	chr12:110937801-110940700	2900	21.66	50.8	2.34472	0.000969395	0.0120571	promoter	-885
NM_001368055	RAD9B	chr12	110940135	110971361	+	chr12:110937801-110940700	2900	21.66	50.8	2.34472	0.000969395	0.0120571	promoter	-885
NM_001368056	RAD9B	chr12	110940135	110971361	+	chr12:110937801-110940700	2900	21.66	50.8	2.34472	0.000969395	0.0120571	promoter	-885
NM_152442	RAD9B	chr12	110940135	110971361	+	chr12:110937801-110940700	2900	21.66	50.8	2.34472	0.000969395	0.0120571	promoter	-885
NR_104099	VPS29	chr12	110939945	110929327	-	chr12:110937801-110940700	2900	21.66	50.8	2.34472	0.000969395	0.0120571	promoter	695
NR_104100	VPS29	chr12	110939945	110929327	-	chr12:110937801-110940700	2900	21.66	50.8	2.34472	0.000969395	0.0120571	promoter	695
NR_104101	VPS29	chr12	110939945	110929327	-	chr12:110937801-110940700	2900	21.66	50.8	2.34472	0.000969395	0.0120571	promoter	695
NR_104102	VPS29	chr12	110939945	110929327	-	chr12:110937801-110940700	2900	21.66	50.8	2.34472	0.000969395	0.0120571	promoter	695
NM_001282150	VPS29	chr12	110939945	110929327	-	chr12:110937801-110940700	2900	21.66	50.8	2.34472	0.000969395	0.0120571	promoter	695
NM_057180	VPS29	chr12	110939945	110929327	-	chr12:110937801-110940700	2900	21.66	50.8	2.34472	0.000969395	0.0120571	promoter	695
NM_001282151	VPS29	chr12	110939945	110929327	-	chr12:110937801-110940700	2900	21.66	50.8	2.34472	0.000969395	0.0120571	promoter	695
NM_016226	VPS29	chr12	110939916	110928889	-	chr12:110937801-110940700	2900	21.66	50.8	2.34472	0.000969395	0.0120571	promoter	666
NM_001286649	STK24	chr13	99229405	99102452	-	chr13:99227701-99229100	1400	1.04	9.96	9.49524	5.10527e-07	5.85658e-05	promoter	1005
NM_001032296	STK24	chr13	99229405	99102452	-	chr13:99227701-99229100	1400	1.04	9.96	9.49524	5.10527e-07	5.85658e-05	promoter	1005
NR_046542	STK24-AS1	chr13	99229508	99231095	+	chr13:99227701-99229100	1400	1.04	9.96	9.49524	5.10527e-07	5.85658e-05	promoter	-1108
NM_206840	NVL	chr1	224517891	224415035	-	chr1:224516101-224518100	2000	4.03	21.46	5.31436	0.000376829	0.00600421	promoter	791
NM_001243147	NVL	chr1	224517891	224415035	-	chr1:224516101-224518100	2000	4.03	21.46	5.31436	0.000376829	0.00600421	promoter	791
NM_001243146	NVL	chr1	224517891	224415035	-	chr1:224516101-224518100	2000	4.03	21.46	5.31436	0.000376829	0.00600421	promoter	791
NM_002533	NVL	chr1	224517874	224415046	-	chr1:224516101-224518100	2000	4.03	21.46	5.31436	0.000376829	0.00600421	promoter	774
NM_006761	YWHAE	chr17	1303516	1247568	-	chr17:1303201-1305000	1800	10.57	22.17	2.09641	0.000751047	0.00999558	promoter	-584
NR_024058	YWHAE	chr17	1303556	1247833	-	chr17:1303201-1305000	1800	10.57	22.17	2.09641	0.000751047	0.00999558	promoter	-544
NM_024555	FBXL6	chr8	145582132	145579090	-	chr8:145580701-145582500	1800	1.42	9.49	6.64336	4.68225e-06	0.000257604	promoter	532
NM_012162	FBXL6	chr8	145582132	145579090	-	chr8:145580701-145582500	1800	1.42	9.49	6.64336	4.68225e-06	0.000257604	promoter	532
NM_001253815	SLC52A2	chr8	145582272	145584932	+	chr8:145580701-145582500	1800	1.42	9.49	6.64336	4.68225e-06	0.000257604	promoter	-672
NR_045600	SLC52A2	chr8	145582272	145584932	+	chr8:145580701-145582500	1800	1.42	9.49	6.64336	4.68225e-06	0.000257604	promoter	-672
NM_001363122	SLC52A2	chr8	145582272	145584932	+	chr8:145580701-145582500	1800	1.42	9.49	6.64336	4.68225e-06	0.000257604	promoter	-672
NM_001363121	SLC52A2	chr8	145582272	145584932	+	chr8:145580701-145582500	1800	1.42	9.49	6.64336	4.68225e-06	0.000257604	promoter	-672
NM_001363120	SLC52A2	chr8	145582272	145584932	+	chr8:145580701-145582500	1800	1.42	9.49	6.64336	4.68225e-06	0.000257604	promoter	-672
NM_001363118	SLC52A2	chr8	145582272	145584932	+	chr8:145580701-145582500	1800	1.42	9.49	6.64336	4.68225e-06	0.000257604	promoter	-672
NM_024531	SLC52A2	chr8	145582272	145584932	+	chr8:145580701-145582500	1800	1.42	9.49	6.64336	4.68225e-06	0.000257604	promoter	-672
NM_001253816	SLC52A2	chr8	145582211	145584932	+	chr8:145580701-145582500	1800	1.42	9.49	6.64336	4.68225e-06	0.000257604	promoter	-611
NM_002268	KPNA4	chr3	160283359	160212794	-	chr3:160282201-160284100	1900	4.81	19.25	3.99585	1.57566e-06	0.000122926	promoter	209
NM_139265	EHD4	chr15	42264755	42188130	-	chr15:42263401-42264500	1100	1.05	6.28	5.93396	0.000511655	0.00753634	promoter	805
NR_120334	PLA2G4E-AS1	chr15	42264960	42291292	+	chr15:42263401-42264500	1100	1.05	6.28	5.93396	0.000511655	0.00753634	promoter	-1010
NM_020759	STARD9	chr15	42867803	43013196	+	chr15:42867101-42868100	1000	0	10.77	1078	2.68965e-09	3.93472e-06	promoter	-203
NM_001330471	RAB37	chr17	72732698	72743474	+	chr17:72730301-72733300	3000	4.77	22.27	4.66109	1.91326e-08	8.09814e-06	promoter	-898
NM_001163989	RAB37	chr17	72732958	72743474	+	chr17:72730301-72733300	3000	4.77	22.27	4.66109	1.91326e-08	8.09814e-06	promoter	-1158
NM_001163990	RAB37	chr17	72733394	72743474	+	chr17:72730301-72733300	3000	4.77	22.27	4.66109	1.91326e-08	8.09814e-06	promoter	-1594
NM_001006638	RAB37	chr17	72733394	72743474	+	chr17:72730301-72733300	3000	4.77	22.27	4.66109	1.91326e-08	8.09814e-06	promoter	-1594
NM_002729	HHEX	chr10	94449711	94455404	+	chr10:94449101-94451000	1900	4.13	15.83	3.82609	4.42612e-05	0.00125924	promoter	339
NM_001012333	MDK	chr11	46403260	46405387	+	chr11:46402101-46403400	1300	1.27	10.1	7.89844	7.91277e-06	0.000370114	promoter	-510
NM_001270550	MDK	chr11	46402333	46405387	+	chr11:46402101-46403400	1300	1.27	10.1	7.89844	7.91277e-06	0.000370114	promoter	417
NM_001012334	MDK	chr11	46402617	46405387	+	chr11:46402101-46403400	1300	1.27	10.1	7.89844	7.91277e-06	0.000370114	promoter	133
NR_073039	MDK	chr11	46403218	46405375	+	chr11:46402101-46403400	1300	1.27	10.1	7.89844	7.91277e-06	0.000370114	promoter	-468
NM_002391	MDK	chr11	46403218	46405375	+	chr11:46402101-46403400	1300	1.27	10.1	7.89844	7.91277e-06	0.000370114	promoter	-468
NM_001270551	MDK	chr11	46403218	46405375	+	chr11:46402101-46403400	1300	1.27	10.1	7.89844	7.91277e-06	0.000370114	promoter	-468
NM_001270552	MDK	chr11	46403218	46405375	+	chr11:46402101-46403400	1300	1.27	10.1	7.89844	7.91277e-06	0.000370114	promoter	-468
NM_001307985	SLC22A11	chr11	64323412	64340347	+	chr11:64324601-64326100	1500	2.09	10.21	4.86667	9.03724e-05	0.00212411	promoter	1938
NM_018484	SLC22A11	chr11	64323412	64340347	+	chr11:64324601-64326100	1500	2.09	10.21	4.86667	9.03724e-05	0.00212411	promoter	1938
NM_001305624	CALM2	chr2	47403762	47387220	-	chr2:47403901-47406000	2100	6.18	16.04	2.59289	0.000231118	0.00420361	promoter	-1188
NM_001305625	CALM2	chr2	47404075	47387220	-	chr2:47403901-47406000	2100	6.18	16.04	2.59289	0.000231118	0.00420361	promoter	-875
NM_001743	CALM2	chr2	47403650	47387222	-	chr2:47403901-47406000	2100	6.18	16.04	2.59289	0.000231118	0.00420361	promoter	-1300
NR_024259	PCAT18	chr18	24283602	24267584	-	chr18:24281101-24282500	1400	0	7.5	751	4.8012e-08	1.31929e-05	promoter	1802
NM_004837	GGPS1	chr1	235491884	235507844	+	chr1:235492001-235494600	2600	13.73	34.8	2.53348	3.20275e-05	0.000999085	promoter	1416
NM_001037278	GGPS1	chr1	235491884	235507844	+	chr1:235492001-235494600	2600	13.73	34.8	2.53348	3.20275e-05	0.000999085	promoter	1416
NM_001037277	GGPS1	chr1	235491752	235507844	+	chr1:235492001-235494600	2600	13.73	34.8	2.53348	3.20275e-05	0.000999085	promoter	1548
NM_001371478	GGPS1	chr1	235492322	235507844	+	chr1:235492001-235494600	2600	13.73	34.8	2.53348	3.20275e-05	0.000999085	promoter	978
NM_031371	ARID4B	chr1	235491494	235330216	-	chr1:235492001-235494600	2600	13.73	34.8	2.53348	3.20275e-05	0.000999085	promoter	-1806
NR_135074	ARID4B	chr1	235491494	235330216	-	chr1:235492001-235494600	2600	13.73	34.8	2.53348	3.20275e-05	0.000999085	promoter	-1806
NM_016374	ARID4B	chr1	235491494	235330216	-	chr1:235492001-235494600	2600	13.73	34.8	2.53348	3.20275e-05	0.000999085	promoter	-1806
NM_014182	ORMDL2	chr12	56211824	56215663	+	chr12:56209101-56212300	3200	10.17	23.91	2.34971	0.000146298	0.00301625	promoter	-1124
NM_033082	SARNP	chr12	56211508	56151053	-	chr12:56209101-56212300	3200	10.17	23.91	2.34971	0.000146298	0.00301625	promoter	808
NR_026722	SARNP	chr12	56211540	56146246	-	chr12:56209101-56212300	3200	10.17	23.91	2.34971	0.000146298	0.00301625	promoter	840
NR_026723	SARNP	chr12	56211540	56146246	-	chr12:56209101-56212300	3200	10.17	23.91	2.34971	0.000146298	0.00301625	promoter	840
NM_017583	TRIM44	chr11	35684322	35839557	+	chr11:35683901-35685900	2000	21.81	48.31	2.21448	0.000469265	0.00713128	promoter	578
NM_014285	EXOSC2	chr9	133569166	133580279	+	chr9:133569501-133571200	1700	3.63	13.52	3.71703	0.000180445	0.00352105	promoter	1184
NM_001282708	EXOSC2	chr9	133569146	133580281	+	chr9:133569501-133571200	1700	3.63	13.52	3.71703	0.000180445	0.00352105	promoter	1204
NM_001282709	EXOSC2	chr9	133569146	133580281	+	chr9:133569501-133571200	1700	3.63	13.52	3.71703	0.000180445	0.00352105	promoter	1204
NR_104230	EXOSC2	chr9	133569146	133580281	+	chr9:133569501-133571200	1700	3.63	13.52	3.71703	0.000180445	0.00352105	promoter	1204
NM_001135048	JDP2	chr14	75894724	75940810	+	chr14:75895301-75896300	1000	1.5	9.2	6.09934	0.000196709	0.00375378	promoter	1076
NM_001135047	JDP2	chr14	75894426	75940810	+	chr14:75895301-75896300	1000	1.5	9.2	6.09934	0.000196709	0.00375378	promoter	1374
NM_130469	JDP2	chr14	75895059	75939406	+	chr14:75895301-75896300	1000	1.5	9.2	6.09934	0.000196709	0.00375378	promoter	741
NR_147076	LINC01562	chr1	51700768	51660766	-	chr1:51701401-51702600	1200	3.14	9.94	3.15873	0.000959953	0.0119882	promoter	-1232
NM_014372	RNF11	chr1	51701944	51739119	+	chr1:51701401-51702600	1200	3.14	9.94	3.15873	0.000959953	0.0119882	promoter	56
NR_046448	LOC374443	chr12	9786014	9811010	+	chr12:9787201-9788500	1300	0.27	6.28	22.4643	7.24854e-06	0.000350292	promoter	1836
NM_152571	C9orf163	chr9	139377461	139380519	+	chr9:139378101-139379200	1100	1.32	9.06	6.81955	9.29422e-06	0.000415493	promoter	1189
NM_014866	SEC16A	chr9	139377492	139334556	-	chr9:139378101-139379200	1100	1.32	9.06	6.81955	9.29422e-06	0.000415493	promoter	-1158
NM_001276418	SEC16A	chr9	139378211	139334547	-	chr9:139378101-139379200	1100	1.32	9.06	6.81955	9.29422e-06	0.000415493	promoter	-439
NM_024316	LENG1	chr19	54663459	54658898	-	chr19:54662401-54664200	1800	3.62	17.72	4.8843	0.000190679	0.00366845	promoter	159
NM_001278927	PPWD1	chr5	64859122	64883376	+	chr5:64860501-64861500	1000	1.1	7.06	6.36937	0.000130333	0.00277763	promoter	1878
NM_015342	PPWD1	chr5	64859122	64883376	+	chr5:64860501-64861500	1000	1.1	7.06	6.36937	0.000130333	0.00277763	promoter	1878
NM_001278926	PPWD1	chr5	64859065	64883370	+	chr5:64860501-64861500	1000	1.1	7.06	6.36937	0.000130333	0.00277763	promoter	1935
NM_001278929	PPWD1	chr5	64859065	64883370	+	chr5:64860501-64861500	1000	1.1	7.06	6.36937	0.000130333	0.00277763	promoter	1935
NM_178009	DGKH	chr13	42622783	42817031	+	chr13:42622501-42623800	1300	0.56	6.51	11.4386	1.74492e-05	0.000646684	promoter	367
NM_152910	DGKH	chr13	42622783	42817031	+	chr13:42622501-42623800	1300	0.56	6.51	11.4386	1.74492e-05	0.000646684	promoter	367
NM_019644	ANKRD7	chr7	117864757	117882784	+	chr7:117863201-117864700	1500	1.55	9.74	6.25	4.23063e-05	0.0012128	promoter	-807
NR_120485	IL7R	chr5	35856992	35879705	+	chr5:35855701-35857900	2200	6.73	19.24	2.85608	0.000385209	0.00611748	promoter	-192
NM_002185	IL7R	chr5	35856992	35879705	+	chr5:35855701-35857900	2200	6.73	19.24	2.85608	0.000385209	0.00611748	promoter	-192
NM_001079515	TBCE	chr1	235530741	235615756	+	chr1:235528301-235529500	1200	2.96	10.43	3.51515	0.000856093	0.0109709	promoter	-1841
NM_001287801	TBCE	chr1	235530741	235615756	+	chr1:235528301-235529500	1200	2.96	10.43	3.51515	0.000856093	0.0109709	promoter	-1841
NM_003193	TBCE	chr1	235530741	235615756	+	chr1:235528301-235529500	1200	2.96	10.43	3.51515	0.000856093	0.0109709	promoter	-1841
NM_001287802	TBCE	chr1	235530674	235612283	+	chr1:235528301-235529500	1200	2.96	10.43	3.51515	0.000856093	0.0109709	promoter	-1774
NM_001256401	ELOVL1	chr1	43833745	43829067	-	chr1:43833001-43836100	3100	13.14	29.94	2.27757	0.000106609	0.00238882	promoter	-805
NM_001256399	ELOVL1	chr1	43833409	43829067	-	chr1:43833001-43836100	3100	13.14	29.94	2.27757	0.000106609	0.00238882	promoter	-1141
NM_001256402	ELOVL1	chr1	43833682	43829071	-	chr1:43833001-43836100	3100	13.14	29.94	2.27757	0.000106609	0.00238882	promoter	-868
NR_046117	ELOVL1	chr1	43833682	43829071	-	chr1:43833001-43836100	3100	13.14	29.94	2.27757	0.000106609	0.00238882	promoter	-868
NM_022821	ELOVL1	chr1	43833682	43829071	-	chr1:43833001-43836100	3100	13.14	29.94	2.27757	0.000106609	0.00238882	promoter	-868
NR_135819	LPGAT1-AS1	chr1	212003187	212020004	+	chr1:212002501-212004500	2000	5.08	18.06	3.5501	6.86204e-05	0.0017331	promoter	313
NM_014873	LPGAT1	chr1	212004105	211916798	-	chr1:212002501-212004500	2000	5.08	18.06	3.5501	6.86204e-05	0.0017331	promoter	605
NR_135820	LPGAT1-AS1	chr1	212004302	212027045	+	chr1:212002501-212004500	2000	5.08	18.06	3.5501	6.86204e-05	0.0017331	promoter	-802
NM_001320808	LPGAT1	chr1	212003680	211916798	-	chr1:212002501-212004500	2000	5.08	18.06	3.5501	6.86204e-05	0.0017331	promoter	180
NR_135818	LPGAT1-AS1	chr1	212002978	212020004	+	chr1:212002501-212004500	2000	5.08	18.06	3.5501	6.86204e-05	0.0017331	promoter	522
NM_001243193	BPIFA1	chr20	31823801	31831112	+	chr20:31821701-31823600	1900	2.72	15.73	5.76557	3.76159e-07	4.77936e-05	promoter	-1151
NM_130852	BPIFA1	chr20	31823801	31831112	+	chr20:31821701-31823600	1900	2.72	15.73	5.76557	3.76159e-07	4.77936e-05	promoter	-1151
NM_016583	BPIFA1	chr20	31823801	31831112	+	chr20:31821701-31823600	1900	2.72	15.73	5.76557	3.76159e-07	4.77936e-05	promoter	-1151
NM_001271895	TARS2	chr1	150459894	150480078	+	chr1:150457801-150459800	2000	9.51	21.76	2.28676	0.000694987	0.00941477	promoter	-1094
NM_001271896	TARS2	chr1	150459894	150480078	+	chr1:150457801-150459800	2000	9.51	21.76	2.28676	0.000694987	0.00941477	promoter	-1094
NR_073514	TARS2	chr1	150459894	150480078	+	chr1:150457801-150459800	2000	9.51	21.76	2.28676	0.000694987	0.00941477	promoter	-1094
NR_073513	TARS2	chr1	150459894	150480078	+	chr1:150457801-150459800	2000	9.51	21.76	2.28676	0.000694987	0.00941477	promoter	-1094
NM_025150	TARS2	chr1	150459894	150480078	+	chr1:150457801-150459800	2000	9.51	21.76	2.28676	0.000694987	0.00941477	promoter	-1094
NM_153741	DPM3	chr1	155113007	155112366	-	chr1:155111301-155113400	2100	5.79	25.12	4.33276	3.85417e-07	4.81715e-05	promoter	657
NM_018973	DPM3	chr1	155112883	155112366	-	chr1:155111301-155113400	2100	5.79	25.12	4.33276	3.85417e-07	4.81715e-05	promoter	533
NM_001130514	ERICH4	chr19	41949060	41950670	+	chr19:41947401-41948900	1500	1.9	9.54	5	0.000593195	0.00838241	promoter	-910
NM_001136005	GART	chr21	34915195	34876237	-	chr21:34912801-34914600	1800	3.16	18.96	5.98423	1.29331e-06	0.00010772	promoter	1495
NM_032195	SON	chr21	34915343	34932973	+	chr21:34912801-34914600	1800	3.16	18.96	5.98423	1.29331e-06	0.00010772	promoter	-1643
NM_001136006	GART	chr21	34915198	34876237	-	chr21:34912801-34914600	1800	3.16	18.96	5.98423	1.29331e-06	0.00010772	promoter	1498
NM_138927	SON	chr21	34915343	34949820	+	chr21:34912801-34914600	1800	3.16	18.96	5.98423	1.29331e-06	0.00010772	promoter	-1643
NR_103797	SON	chr21	34915343	34949820	+	chr21:34912801-34914600	1800	3.16	18.96	5.98423	1.29331e-06	0.00010772	promoter	-1643
NM_001291412	SON	chr21	34915343	34949820	+	chr21:34912801-34914600	1800	3.16	18.96	5.98423	1.29331e-06	0.00010772	promoter	-1643
NM_001291411	SON	chr21	34915343	34931362	+	chr21:34912801-34914600	1800	3.16	18.96	5.98423	1.29331e-06	0.00010772	promoter	-1643
NM_175085	GART	chr21	34914423	34896316	-	chr21:34912801-34914600	1800	3.16	18.96	5.98423	1.29331e-06	0.00010772	promoter	723
NM_000819	GART	chr21	34914423	34876239	-	chr21:34912801-34914600	1800	3.16	18.96	5.98423	1.29331e-06	0.00010772	promoter	723
NM_006795	EHD1	chr11	64646093	64619113	-	chr11:64646201-64647500	1300	3.16	13.14	4.14826	4.83061e-05	0.0013502	promoter	-757
NR_162101	MIR10392	chr11	64646081	64645994	-	chr11:64646201-64647500	1300	3.16	13.14	4.14826	4.83061e-05	0.0013502	promoter	-769
NM_001282444	EHD1	chr11	64647165	64619113	-	chr11:64646201-64647500	1300	3.16	13.14	4.14826	4.83061e-05	0.0013502	promoter	315
NM_001282445	EHD1	chr11	64647185	64620198	-	chr11:64646201-64647500	1300	3.16	13.14	4.14826	4.83061e-05	0.0013502	promoter	335
NM_001320766	LTN1	chr21	30365198	30300465	-	chr21:30364101-30365500	1400	2.52	10.97	4.33992	9.55153e-05	0.00220174	promoter	398
NM_015565	LTN1	chr21	30365198	30300465	-	chr21:30364101-30365500	1400	2.52	10.97	4.33992	9.55153e-05	0.00220174	promoter	398
NM_001282179	PPP2R5E	chr14	64010095	63838081	-	chr14:64008501-64009700	1200	1.9	9.04	4.73822	0.000532672	0.00779485	promoter	995
NM_006246	PPP2R5E	chr14	64010095	63838081	-	chr14:64008501-64009700	1200	1.9	9.04	4.73822	0.000532672	0.00779485	promoter	995
NR_104104	PPP2R5E	chr14	64010095	63838081	-	chr14:64008501-64009700	1200	1.9	9.04	4.73822	0.000532672	0.00779485	promoter	995
NM_001282180	PPP2R5E	chr14	64010095	63838081	-	chr14:64008501-64009700	1200	1.9	9.04	4.73822	0.000532672	0.00779485	promoter	995
NM_001354926	PPP2R5E	chr14	64010113	63917987	-	chr14:64008501-64009700	1200	1.9	9.04	4.73822	0.000532672	0.00779485	promoter	1013
NR_158218	LOC112268140	chr14	64009501	64011379	+	chr14:64008501-64009700	1200	1.9	9.04	4.73822	0.000532672	0.00779485	promoter	-401
NM_001099456	NPW	chr16	2069785	2070756	+	chr16:2066901-2068700	1800	4.42	14.47	3.26862	0.00054271	0.00786666	promoter	-1985
NM_000382	ALDH3A2	chr17	19552063	19580909	+	chr17:19550701-19552200	1500	2.64	13.05	4.9283	0.000602258	0.00847095	promoter	-613
NM_001369139	ALDH3A2	chr17	19552063	19580909	+	chr17:19550701-19552200	1500	2.64	13.05	4.9283	0.000602258	0.00847095	promoter	-613
NM_001369136	ALDH3A2	chr17	19552063	19580909	+	chr17:19550701-19552200	1500	2.64	13.05	4.9283	0.000602258	0.00847095	promoter	-613
NM_001031806	ALDH3A2	chr17	19552063	19580909	+	chr17:19550701-19552200	1500	2.64	13.05	4.9283	0.000602258	0.00847095	promoter	-613
NM_001369148	ALDH3A2	chr17	19551462	19580909	+	chr17:19550701-19552200	1500	2.64	13.05	4.9283	0.000602258	0.00847095	promoter	-12
NM_001369146	ALDH3A2	chr17	19551462	19580909	+	chr17:19550701-19552200	1500	2.64	13.05	4.9283	0.000602258	0.00847095	promoter	-12
NM_001369138	ALDH3A2	chr17	19551462	19580909	+	chr17:19550701-19552200	1500	2.64	13.05	4.9283	0.000602258	0.00847095	promoter	-12
NM_001369137	ALDH3A2	chr17	19551462	19580909	+	chr17:19550701-19552200	1500	2.64	13.05	4.9283	0.000602258	0.00847095	promoter	-12
NM_014046	MRPS18B	chr6	30585616	30594169	+	chr6:30586601-30587600	1000	0.25	7.69	29.6154	9.22013e-07	8.58842e-05	promoter	1484
NM_014049	ACAD9	chr3	128598462	128631957	+	chr3:128597201-128599200	2000	7.13	17.1	2.39636	0.000402959	0.00633809	promoter	-262
NR_033426	ACAD9	chr3	128598332	128631957	+	chr3:128597201-128599200	2000	7.13	17.1	2.39636	0.000402959	0.00633809	promoter	-132
NM_001252129	LSM4	chr19	18433886	18417045	-	chr19:18432301-18434200	1900	4.15	17.84	4.29087	3.06037e-07	4.14273e-05	promoter	636
NM_012321	LSM4	chr19	18433886	18417045	-	chr19:18432301-18434200	1900	4.15	17.84	4.29087	3.06037e-07	4.14273e-05	promoter	636
NM_032632	PAPOLA	chr14	96968712	97033453	+	chr14:96968401-96969800	1400	2.97	11.65	3.91275	0.000198508	0.00378257	promoter	388
NM_001293627	PAPOLA	chr14	96968712	97033453	+	chr14:96968401-96969800	1400	2.97	11.65	3.91275	0.000198508	0.00378257	promoter	388
NR_122121	LOC730202	chr14	96968663	96967984	-	chr14:96968401-96969800	1400	2.97	11.65	3.91275	0.000198508	0.00378257	promoter	-437
NM_001252007	PAPOLA	chr14	96968712	97001934	+	chr14:96968401-96969800	1400	2.97	11.65	3.91275	0.000198508	0.00378257	promoter	388
NM_001252006	PAPOLA	chr14	96968712	97001934	+	chr14:96968401-96969800	1400	2.97	11.65	3.91275	0.000198508	0.00378257	promoter	388
NM_001363666	PAPOLA	chr14	96968718	97033432	+	chr14:96968401-96969800	1400	2.97	11.65	3.91275	0.000198508	0.00378257	promoter	382
NM_001363664	PAPOLA	chr14	96968718	97033432	+	chr14:96968401-96969800	1400	2.97	11.65	3.91275	0.000198508	0.00378257	promoter	382
NM_001293632	PAPOLA	chr14	96968718	97033432	+	chr14:96968401-96969800	1400	2.97	11.65	3.91275	0.000198508	0.00378257	promoter	382
NM_001363662	PAPOLA	chr14	96968718	97033432	+	chr14:96968401-96969800	1400	2.97	11.65	3.91275	0.000198508	0.00378257	promoter	382
NM_001363665	PAPOLA	chr14	96968718	97033432	+	chr14:96968401-96969800	1400	2.97	11.65	3.91275	0.000198508	0.00378257	promoter	382
NM_001293628	PAPOLA	chr14	96969201	97033453	+	chr14:96968401-96969800	1400	2.97	11.65	3.91275	0.000198508	0.00378257	promoter	-101
NM_001115152	CD300LD	chr17	72588422	72575503	-	chr17:72586601-72587900	1300	0.54	6.73	12.2545	1.74498e-05	0.000646684	promoter	1172
NR_110802	RUNDC3A-AS1	chr17	42385799	42376941	-	chr17:42383201-42384600	1400	1.56	9.34	5.95541	6.48334e-05	0.00167611	promoter	1899
NM_175871	SWSAP1	chr19	11485341	11486845	+	chr19:11483301-11484600	1300	1.57	7.71	4.88608	0.000449448	0.00690866	promoter	-1391
NM_005968	HNRNPM	chr19	8509858	8553996	+	chr19:8511001-8512200	1200	0.79	6.68	8.3625	6.84491e-05	0.00172964	promoter	1742
NM_001297418	HNRNPM	chr19	8509858	8553996	+	chr19:8511001-8512200	1200	0.79	6.68	8.3625	6.84491e-05	0.00172964	promoter	1742
NM_031203	HNRNPM	chr19	8509858	8553996	+	chr19:8511001-8512200	1200	0.79	6.68	8.3625	6.84491e-05	0.00172964	promoter	1742
NM_001286495	FAM214A	chr15	52944237	52873517	-	chr15:52944401-52946200	1800	0.75	10.42	13.7237	5.18068e-08	1.38391e-05	promoter	-1063
NM_018126	TMEM33	chr4	41937445	41962820	+	chr4:41935701-41937000	1300	0.27	10.05	35.9286	2.9296e-08	1.02772e-05	promoter	-1095
NM_001321621	FAM126B	chr2	201936394	201838440	-	chr2:201935501-201937600	2100	7.91	21.99	2.77778	6.43978e-05	0.00167047	promoter	-156
NM_001321619	FAM126B	chr2	201936394	201838440	-	chr2:201935501-201937600	2100	7.91	21.99	2.77778	6.43978e-05	0.00167047	promoter	-156
NM_001321622	FAM126B	chr2	201936394	201838440	-	chr2:201935501-201937600	2100	7.91	21.99	2.77778	6.43978e-05	0.00167047	promoter	-156
NM_001321626	FAM126B	chr2	201936394	201838440	-	chr2:201935501-201937600	2100	7.91	21.99	2.77778	6.43978e-05	0.00167047	promoter	-156
NM_001321618	FAM126B	chr2	201936394	201838440	-	chr2:201935501-201937600	2100	7.91	21.99	2.77778	6.43978e-05	0.00167047	promoter	-156
NM_001321623	FAM126B	chr2	201936394	201838440	-	chr2:201935501-201937600	2100	7.91	21.99	2.77778	6.43978e-05	0.00167047	promoter	-156
NM_001321624	FAM126B	chr2	201936394	201838440	-	chr2:201935501-201937600	2100	7.91	21.99	2.77778	6.43978e-05	0.00167047	promoter	-156
NM_001321627	FAM126B	chr2	201936394	201838440	-	chr2:201935501-201937600	2100	7.91	21.99	2.77778	6.43978e-05	0.00167047	promoter	-156
NM_001321629	FAM126B	chr2	201936394	201838440	-	chr2:201935501-201937600	2100	7.91	21.99	2.77778	6.43978e-05	0.00167047	promoter	-156
NM_001321628	FAM126B	chr2	201936394	201838440	-	chr2:201935501-201937600	2100	7.91	21.99	2.77778	6.43978e-05	0.00167047	promoter	-156
NM_001321625	FAM126B	chr2	201936394	201838440	-	chr2:201935501-201937600	2100	7.91	21.99	2.77778	6.43978e-05	0.00167047	promoter	-156
NM_173822	FAM126B	chr2	201936394	201838440	-	chr2:201935501-201937600	2100	7.91	21.99	2.77778	6.43978e-05	0.00167047	promoter	-156
NM_002491	NDUFB3	chr2	201936723	201950473	+	chr2:201935501-201937600	2100	7.91	21.99	2.77778	6.43978e-05	0.00167047	promoter	-173
NM_001257102	NDUFB3	chr2	201936723	201950473	+	chr2:201935501-201937600	2100	7.91	21.99	2.77778	6.43978e-05	0.00167047	promoter	-173
NM_032300	TCHP	chr12	110338381	110355874	+	chr12:110339401-110341100	1700	2.18	12.83	5.86301	9.05594e-07	8.47361e-05	promoter	1869
NM_001256702	USP3	chr15	63796709	63886839	+	chr15:63795901-63796900	1000	2.41	10.13	4.19008	0.000267953	0.00465111	promoter	-309
NM_006537	USP3	chr15	63796791	63886832	+	chr15:63795901-63796900	1000	2.41	10.13	4.19008	0.000267953	0.00465111	promoter	-391
NR_046342	USP3	chr15	63796791	63886832	+	chr15:63795901-63796900	1000	2.41	10.13	4.19008	0.000267953	0.00465111	promoter	-391
NR_046341	USP3	chr15	63796791	63886832	+	chr15:63795901-63796900	1000	2.41	10.13	4.19008	0.000267953	0.00465111	promoter	-391
NM_020137	GRIPAP1	chrX	48858675	48830133	-	chrX:48858901-48860400	1500	5.11	16.27	3.17969	0.000100673	0.00228876	promoter	-975
NM_001371575	AAK1	chr2	69870870	69685128	-	chr2:69869301-69871200	1900	2.86	20.25	7.05923	9.3606e-11	1.19011e-06	promoter	620
NM_001320698	ANXA4	chr2	69870939	70054244	+	chr2:69869301-69871200	1900	2.86	20.25	7.05923	9.3606e-11	1.19011e-06	promoter	-689
NM_001371577	AAK1	chr2	69870871	69685128	-	chr2:69869301-69871200	1900	2.86	20.25	7.05923	9.3606e-11	1.19011e-06	promoter	621
NM_014911	AAK1	chr2	69870871	69685128	-	chr2:69869301-69871200	1900	2.86	20.25	7.05923	9.3606e-11	1.19011e-06	promoter	621
NM_033102	SLC45A3	chr1	205649637	205626978	-	chr1:205648301-205649900	1600	3.7	12.41	3.34771	0.000317282	0.00528334	promoter	537
NM_001144937	FNDC7	chr1	109255529	109285367	+	chr1:109256601-109258200	1600	1.91	9.97	5.19792	5.67734e-05	0.00151508	promoter	1871
NM_178169	RASSF3	chr12	65004274	65091344	+	chr12:65005301-65007200	1900	2.78	12.8	4.5914	2.88261e-06	0.000188469	promoter	1976
NR_040718	RASSF3	chr12	65004274	65091344	+	chr12:65005301-65007200	1900	2.78	12.8	4.5914	2.88261e-06	0.000188469	promoter	1976
NM_182917	EIF4G1	chr3	184032951	184053146	+	chr3:184033201-184034400	1200	1.61	11.6	7.16667	3.61164e-05	0.00109607	promoter	849
NM_001194946	EIF4G1	chr3	184032393	184053141	+	chr3:184033201-184034400	1200	1.61	11.6	7.16667	3.61164e-05	0.00109607	promoter	1407
NM_001291157	EIF4G1	chr3	184032393	184053141	+	chr3:184033201-184034400	1200	1.61	11.6	7.16667	3.61164e-05	0.00109607	promoter	1407
NM_198244	EIF4G1	chr3	184032393	184053141	+	chr3:184033201-184034400	1200	1.61	11.6	7.16667	3.61164e-05	0.00109607	promoter	1407
NM_198241	EIF4G1	chr3	184032393	184053141	+	chr3:184033201-184034400	1200	1.61	11.6	7.16667	3.61164e-05	0.00109607	promoter	1407
NM_198242	EIF4G1	chr3	184032393	184053141	+	chr3:184033201-184034400	1200	1.61	11.6	7.16667	3.61164e-05	0.00109607	promoter	1407
NM_001194947	EIF4G1	chr3	184032282	184053146	+	chr3:184033201-184034400	1200	1.61	11.6	7.16667	3.61164e-05	0.00109607	promoter	1518
NM_130900	RAET1L	chr6	150346668	150339471	-	chr6:150346401-150347500	1100	2.64	15.7	5.9283	4.43991e-07	5.33966e-05	promoter	-282
NR_039726	MIR4504	chr14	50766664	50766572	-	chr14:50766301-50768100	1800	5.05	13.98	2.76482	0.000608457	0.00853572	promoter	-536
NR_036519	CYBC1	chr17	80408628	80407590	-	chr17:80407401-80411800	4400	16.2	39.99	2.46761	5.33606e-07	5.97556e-05	promoter	-972
NM_001100408	CYBC1	chr17	80408628	80400461	-	chr17:80407401-80411800	4400	16.2	39.99	2.46761	5.33606e-07	5.97556e-05	promoter	-972
NM_001193657	CYBC1	chr17	80408628	80400461	-	chr17:80407401-80411800	4400	16.2	39.99	2.46761	5.33606e-07	5.97556e-05	promoter	-972
NM_001193654	CYBC1	chr17	80408628	80400461	-	chr17:80407401-80411800	4400	16.2	39.99	2.46761	5.33606e-07	5.97556e-05	promoter	-972
NM_001193653	CYBC1	chr17	80408628	80400461	-	chr17:80407401-80411800	4400	16.2	39.99	2.46761	5.33606e-07	5.97556e-05	promoter	-972
NM_001033046	CYBC1	chr17	80408628	80400461	-	chr17:80407401-80411800	4400	16.2	39.99	2.46761	5.33606e-07	5.97556e-05	promoter	-972
NR_036514	CYBC1	chr17	80408628	80400461	-	chr17:80407401-80411800	4400	16.2	39.99	2.46761	5.33606e-07	5.97556e-05	promoter	-972
NM_001100407	CYBC1	chr17	80408628	80400461	-	chr17:80407401-80411800	4400	16.2	39.99	2.46761	5.33606e-07	5.97556e-05	promoter	-972
NR_036518	CYBC1	chr17	80408628	80400461	-	chr17:80407401-80411800	4400	16.2	39.99	2.46761	5.33606e-07	5.97556e-05	promoter	-972
NR_036516	CYBC1	chr17	80408628	80400461	-	chr17:80407401-80411800	4400	16.2	39.99	2.46761	5.33606e-07	5.97556e-05	promoter	-972
NR_036517	CYBC1	chr17	80408628	80400461	-	chr17:80407401-80411800	4400	16.2	39.99	2.46761	5.33606e-07	5.97556e-05	promoter	-972
NM_001193655	CYBC1	chr17	80407602	80400461	-	chr17:80407401-80411800	4400	16.2	39.99	2.46761	5.33606e-07	5.97556e-05	promoter	-1998
NM_139012	MAPK14	chr6	35995453	36079013	+	chr6:35994401-35996100	1700	2.01	10.33	5.11881	0.000104644	0.0023509	promoter	-203
NM_139014	MAPK14	chr6	35995453	36079013	+	chr6:35994401-35996100	1700	2.01	10.33	5.11881	0.000104644	0.0023509	promoter	-203
NM_001315	MAPK14	chr6	35995453	36079013	+	chr6:35994401-35996100	1700	2.01	10.33	5.11881	0.000104644	0.0023509	promoter	-203
NM_139013	MAPK14	chr6	35995584	36070541	+	chr6:35994401-35996100	1700	2.01	10.33	5.11881	0.000104644	0.0023509	promoter	-334
NM_138446	MALSU1	chr7	23338957	23351348	+	chr7:23336401-23337900	1500	2.24	10.44	4.64444	4.67942e-05	0.00131433	promoter	-1807
NM_147195	ANKRD18A	chr9	38620593	38571360	-	chr9:38619401-38620900	1500	0	8.86	887	1.46558e-08	7.51728e-06	promoter	443
NM_001331100	ANKRD18A	chr9	38620593	38571360	-	chr9:38619401-38620900	1500	0	8.86	887	1.46558e-08	7.51728e-06	promoter	443
NR_027294	FAM201A	chr9	38621084	38623277	+	chr9:38619401-38620900	1500	0	8.86	887	1.46558e-08	7.51728e-06	promoter	-934
NM_025049	PIF1	chr15	65117846	65107830	-	chr15:65116501-65117900	1400	2.9	17.06	5.86598	1.99167e-07	3.34058e-05	promoter	646
NM_001286497	PIF1	chr15	65117846	65107830	-	chr15:65116501-65117900	1400	2.9	17.06	5.86598	1.99167e-07	3.34058e-05	promoter	646
NM_001286499	PIF1	chr15	65117846	65107830	-	chr15:65116501-65117900	1400	2.9	17.06	5.86598	1.99167e-07	3.34058e-05	promoter	646
NM_001286496	PIF1	chr15	65117846	65107830	-	chr15:65116501-65117900	1400	2.9	17.06	5.86598	1.99167e-07	3.34058e-05	promoter	646
NM_001369878	AGPAT3	chr21	45285103	45407471	+	chr21:45284401-45285800	1400	3.61	14	3.87017	0.000302541	0.00508807	promoter	-3
NM_020132	AGPAT3	chr21	45285103	45407471	+	chr21:45284401-45285800	1400	3.61	14	3.87017	0.000302541	0.00508807	promoter	-3
NM_001369881	AGPAT3	chr21	45285103	45407471	+	chr21:45284401-45285800	1400	3.61	14	3.87017	0.000302541	0.00508807	promoter	-3
NR_126557	LINC01402	chrX	119253610	119251551	-	chrX:119252201-119253200	1000	0.25	7.18	27.6538	1.27695e-06	0.000106674	promoter	910
NM_020362	PITHD1	chr1	24104907	24114722	+	chr1:24103301-24105200	1900	4.58	16.03	3.49455	4.6354e-05	0.00130604	promoter	-657
NR_038280	ELOA-AS1	chr1	24104787	24086871	-	chr1:24103301-24105200	1900	4.58	16.03	3.49455	4.6354e-05	0.00130604	promoter	537
NM_001199774	PSMA5	chr1	109969070	109941663	-	chr1:109967901-109969600	1700	1.92	8.65	4.48705	0.000150497	0.00307169	promoter	320
NM_002790	PSMA5	chr1	109969070	109941663	-	chr1:109967901-109969600	1700	1.92	8.65	4.48705	0.000150497	0.00307169	promoter	320
NM_001199772	PSMA5	chr1	109969070	109941663	-	chr1:109967901-109969600	1700	1.92	8.65	4.48705	0.000150497	0.00307169	promoter	320
NM_001199773	PSMA5	chr1	109969070	109941663	-	chr1:109967901-109969600	1700	1.92	8.65	4.48705	0.000150497	0.00307169	promoter	320
NM_001324309	KLHL21	chr1	6662929	6650783	-	chr1:6663601-6665300	1700	0.56	12.67	22.2456	7.94512e-09	5.67229e-06	promoter	-1521
NM_014851	KLHL21	chr1	6662929	6650783	-	chr1:6663601-6665300	1700	0.56	12.67	22.2456	7.94512e-09	5.67229e-06	promoter	-1521
NM_001042544	LTBP4	chr19	41103140	41135725	+	chr19:41101201-41102400	1200	1.66	8.35	5.00599	0.000246626	0.00443447	promoter	-1340
NM_145238	ZSCAN20	chr1	33938245	33962107	+	chr1:33938101-33939600	1500	3.73	17.65	4.72193	9.94516e-07	9.10801e-05	promoter	605
NM_001142353	PPP3CB	chr10	75255782	75196185	-	chr10:75255801-75256900	1100	0	8.55	856	1.20849e-08	6.69257e-06	promoter	-568
NM_001142354	PPP3CB	chr10	75255782	75196185	-	chr10:75255801-75256900	1100	0	8.55	856	1.20849e-08	6.69257e-06	promoter	-568
NR_132103	PPP3CB-AS1	chr10	75255509	75267067	+	chr10:75255801-75256900	1100	0	8.55	856	1.20849e-08	6.69257e-06	promoter	841
NR_132104	PPP3CB-AS1	chr10	75255509	75267067	+	chr10:75255801-75256900	1100	0	8.55	856	1.20849e-08	6.69257e-06	promoter	841
NM_021132	PPP3CB	chr10	75255782	75196190	-	chr10:75255801-75256900	1100	0	8.55	856	1.20849e-08	6.69257e-06	promoter	-568
NM_001289969	PPP3CB	chr10	75255782	75203537	-	chr10:75255801-75256900	1100	0	8.55	856	1.20849e-08	6.69257e-06	promoter	-568
NM_001289968	PPP3CB	chr10	75255782	75203537	-	chr10:75255801-75256900	1100	0	8.55	856	1.20849e-08	6.69257e-06	promoter	-568
NM_001278163	HIPK3	chr11	33278217	33378568	+	chr11:33275501-33277100	1600	2.94	10.42	3.53559	0.000259673	0.00457027	promoter	-1917
NR_110005	LRPAP1	chr4	3533876	3505323	-	chr4:3533001-3534700	1700	1.42	6.94	4.86014	0.00054134	0.00785124	promoter	26
NM_002337	LRPAP1	chr4	3534149	3505338	-	chr4:3533001-3534700	1700	1.42	6.94	4.86014	0.00054134	0.00785124	promoter	299
NM_004667	HERC2	chr15	28567298	28356182	-	chr15:28565901-28567400	1500	3.6	11.46	3.17729	0.000496183	0.00738251	promoter	648
NM_020205	OTUD7B	chr1	149982675	149909704	-	chr1:149981101-149983400	2300	10.93	42.81	3.91408	2.86605e-05	0.000930662	promoter	425
NM_006397	RNASEH2A	chr19	12917427	12924462	+	chr19:12918101-12920400	2300	3.47	17.78	5.11207	0.000754642	0.0100336	promoter	1823
NM_002949	MRPL12	chr17	79670396	79674547	+	chr17:79668301-79670200	1900	6.24	19.73	3.1584	0.00048509	0.00728712	promoter	-1146
NM_001163926	LRTM2	chr12	1929730	1945919	+	chr12:1927201-1928400	1200	3.27	9.85	3.0061	0.000959953	0.0119882	promoter	-1930
NM_001039029	LRTM2	chr12	1929730	1945919	+	chr12:1927201-1928400	1200	3.27	9.85	3.0061	0.000959953	0.0119882	promoter	-1930
NM_001163925	LRTM2	chr12	1929432	1945918	+	chr12:1927201-1928400	1200	3.27	9.85	3.0061	0.000959953	0.0119882	promoter	-1632
NR_073491	PEX11B	chr1	145516164	145523732	+	chr1:145515701-145517600	1900	3.15	11.55	3.65823	9.62055e-05	0.00221388	promoter	486
NR_073492	PEX11B	chr1	145516164	145523732	+	chr1:145515701-145517600	1900	3.15	11.55	3.65823	9.62055e-05	0.00221388	promoter	486
NM_001184795	PEX11B	chr1	145516559	145523732	+	chr1:145515701-145517600	1900	3.15	11.55	3.65823	9.62055e-05	0.00221388	promoter	91
NR_073493	PEX11B	chr1	145516630	145523732	+	chr1:145515701-145517600	1900	3.15	11.55	3.65823	9.62055e-05	0.00221388	promoter	20
NR_104034	GNRHR2	chr1	145515899	145514420	-	chr1:145515701-145517600	1900	3.15	11.55	3.65823	9.62055e-05	0.00221388	promoter	-751
NR_104033	GNRHR2	chr1	145515745	145509751	-	chr1:145515701-145517600	1900	3.15	11.55	3.65823	9.62055e-05	0.00221388	promoter	-905
NR_002328	GNRHR2	chr1	145516076	145509751	-	chr1:145515701-145517600	1900	3.15	11.55	3.65823	9.62055e-05	0.00221388	promoter	-574
NM_003846	PEX11B	chr1	145516371	145523730	+	chr1:145515701-145517600	1900	3.15	11.55	3.65823	9.62055e-05	0.00221388	promoter	279
NM_020651	PELI1	chr2	64371554	64319785	-	chr2:64370401-64371600	1200	1.5	10.25	6.7947	2.96643e-05	0.000957398	promoter	554
NM_001193374	RETN	chr19	7733934	7735341	+	chr19:7732301-7733700	1400	1.98	8.24	4.14573	0.000619636	0.00864975	promoter	-934
NM_020415	RETN	chr19	7733934	7735341	+	chr19:7732301-7733700	1400	1.98	8.24	4.14573	0.000619636	0.00864975	promoter	-934
NM_001037558	HEPN1	chr11	124789145	124790573	+	chr11:124787301-124788900	1600	1.58	9.81	6.1761	5.43544e-05	0.00147137	promoter	-1045
NM_001310142	LOC100131107	chr1	152053400	152051888	-	chr1:152051001-152052000	1000	0	5.77	578	1.78797e-06	0.000132035	promoter	1900
NM_015221	DNMBP	chr10	101769704	101635333	-	chr10:101767801-101769300	1500	1	9.75	9.66337	1.68469e-06	0.000129743	promoter	1154
NM_001278636	EBPL	chr13	50265623	50234811	-	chr13:50265301-50267000	1700	4.19	13.39	3.19048	0.000407734	0.0064018	promoter	-527
NR_103802	EBPL	chr13	50265623	50234811	-	chr13:50265301-50267000	1700	4.19	13.39	3.19048	0.000407734	0.0064018	promoter	-527
NR_103803	EBPL	chr13	50265623	50234811	-	chr13:50265301-50267000	1700	4.19	13.39	3.19048	0.000407734	0.0064018	promoter	-527
NM_032565	EBPL	chr13	50265622	50234809	-	chr13:50265301-50267000	1700	4.19	13.39	3.19048	0.000407734	0.0064018	promoter	-528
NM_001318395	PRSS27	chr16	2770225	2762422	-	chr16:2770001-2772500	2500	14.64	30.09	2.05461	8.04784e-05	0.0019584	promoter	-1025
NM_031948	PRSS27	chr16	2770225	2762422	-	chr16:2770001-2772500	2500	14.64	30.09	2.05461	8.04784e-05	0.0019584	promoter	-1025
NM_001286134	RIC8A	chr11	207510	215175	+	chr11:207601-210000	2400	7.61	25.39	3.33333	1.12555e-07	2.22664e-05	promoter	1290
NM_021932	RIC8A	chr11	207510	215175	+	chr11:207601-210000	2400	7.61	25.39	3.33333	1.12555e-07	2.22664e-05	promoter	1290
NR_106801	MIR6743	chr11	209335	209406	+	chr11:207601-210000	2400	7.61	25.39	3.33333	1.12555e-07	2.22664e-05	promoter	-535
NM_016526	BET1L	chr11	207422	202923	-	chr11:207601-210000	2400	7.61	25.39	3.33333	1.12555e-07	2.22664e-05	promoter	-1378
NM_001098787	BET1L	chr11	207422	202923	-	chr11:207601-210000	2400	7.61	25.39	3.33333	1.12555e-07	2.22664e-05	promoter	-1378
NM_201443	TEAD4	chr12	3069100	3149842	+	chr12:3068701-3070700	2000	6.68	19.14	2.86248	9.78496e-05	0.0022433	promoter	600
NM_201441	TEAD4	chr12	3068562	3149842	+	chr12:3068701-3070700	2000	6.68	19.14	2.86248	9.78496e-05	0.0022433	promoter	1138
NM_003213	TEAD4	chr12	3068562	3149842	+	chr12:3068701-3070700	2000	6.68	19.14	2.86248	9.78496e-05	0.0022433	promoter	1138
NM_001297562	TNFSF4	chr1	173174671	173152869	-	chr1:173173401-173174600	1200	0.25	6.94	26.7308	1.27649e-06	0.000106674	promoter	671
NM_001134848	CCDC152	chr5	42756919	42802541	+	chr5:42755401-42757300	1900	4.88	19.77	4.04499	1.12574e-06	9.99151e-05	promoter	-569
NM_001261446	TXNRD1	chr12	104680809	104744085	+	chr12:104678701-104681000	2300	10.49	21.73	2.07048	0.000656867	0.00905224	promoter	-959
NM_001261445	TXNRD1	chr12	104680809	104744085	+	chr12:104678701-104681000	2300	10.49	21.73	2.07048	0.000656867	0.00905224	promoter	-959
NM_003330	TXNRD1	chr12	104680809	104744085	+	chr12:104678701-104681000	2300	10.49	21.73	2.07048	0.000656867	0.00905224	promoter	-959
NM_182729	TXNRD1	chr12	104680809	104744085	+	chr12:104678701-104681000	2300	10.49	21.73	2.07048	0.000656867	0.00905224	promoter	-959
NM_182743	TXNRD1	chr12	104680809	104744085	+	chr12:104678701-104681000	2300	10.49	21.73	2.07048	0.000656867	0.00905224	promoter	-959
NM_182742	TXNRD1	chr12	104680809	104744085	+	chr12:104678701-104681000	2300	10.49	21.73	2.07048	0.000656867	0.00905224	promoter	-959
NM_133465	KIAA1958	chr9	115249106	115431677	+	chr9:115247501-115248700	1200	1.58	7.64	4.81132	0.000989386	0.0122534	promoter	-1006
NM_001350649	C9orf147	chr9	115249924	115214077	-	chr9:115247501-115248700	1200	1.58	7.64	4.81132	0.000989386	0.0122534	promoter	1824
NM_001287036	KIAA1958	chr9	115249247	115427591	+	chr9:115247501-115248700	1200	1.58	7.64	4.81132	0.000989386	0.0122534	promoter	-1147
NM_001287038	KIAA1958	chr9	115249106	115427580	+	chr9:115247501-115248700	1200	1.58	7.64	4.81132	0.000989386	0.0122534	promoter	-1006
NM_012102	RERE	chr1	8877699	8412463	-	chr1:8876601-8877700	1100	2.12	12.19	5.7277	6.67889e-06	0.000335282	promoter	549
NM_001042681	RERE	chr1	8877699	8412463	-	chr1:8876601-8877700	1100	2.12	12.19	5.7277	6.67889e-06	0.000335282	promoter	549
NM_016568	RXFP3	chr5	33936490	33939023	+	chr5:33936501-33937700	1200	0.77	5.82	7.47436	0.000489433	0.00729866	promoter	610
NM_002237	KCNG1	chr20	49639644	49620192	-	chr20:49638401-49639800	1400	0.29	6.22	20.7667	7.24844e-06	0.000350292	promoter	544
NM_001363503	POGLUT3	chr11	108369111	108342845	-	chr11:108367801-108370800	3000	23.41	55.56	2.37276	2.15004e-07	3.47118e-05	promoter	-189
NM_153705	POGLUT3	chr11	108369111	108342845	-	chr11:108367801-108370800	3000	23.41	55.56	2.37276	2.15004e-07	3.47118e-05	promoter	-189
NM_001363502	POGLUT3	chr11	108369111	108342845	-	chr11:108367801-108370800	3000	23.41	55.56	2.37276	2.15004e-07	3.47118e-05	promoter	-189
NR_110707	LINC01534	chr19	37178351	37176340	-	chr19:37177901-37182000	4100	13	35.74	2.74789	3.25282e-05	0.00101165	promoter	-1599
NR_110708	LINC01534	chr19	37178351	37176340	-	chr19:37177901-37182000	4100	13	35.74	2.74789	3.25282e-05	0.00101165	promoter	-1599
NM_001322911	ZNF567	chr19	37178513	37212238	+	chr19:37177901-37182000	4100	13	35.74	2.74789	3.25282e-05	0.00101165	promoter	1437
NM_152603	ZNF567	chr19	37178513	37212238	+	chr19:37177901-37182000	4100	13	35.74	2.74789	3.25282e-05	0.00101165	promoter	1437
NM_001300979	ZNF567	chr19	37178513	37212238	+	chr19:37177901-37182000	4100	13	35.74	2.74789	3.25282e-05	0.00101165	promoter	1437
NM_001322912	ZNF567	chr19	37178513	37212238	+	chr19:37177901-37182000	4100	13	35.74	2.74789	3.25282e-05	0.00101165	promoter	1437
NM_001322914	ZNF567	chr19	37178513	37212238	+	chr19:37177901-37182000	4100	13	35.74	2.74789	3.25282e-05	0.00101165	promoter	1437
NM_001322916	ZNF567	chr19	37178513	37212238	+	chr19:37177901-37182000	4100	13	35.74	2.74789	3.25282e-05	0.00101165	promoter	1437
NM_001322917	ZNF567	chr19	37178513	37212238	+	chr19:37177901-37182000	4100	13	35.74	2.74789	3.25282e-05	0.00101165	promoter	1437
NM_001322918	ZNF567	chr19	37178513	37212238	+	chr19:37177901-37182000	4100	13	35.74	2.74789	3.25282e-05	0.00101165	promoter	1437
NM_001322919	ZNF567	chr19	37178513	37212238	+	chr19:37177901-37182000	4100	13	35.74	2.74789	3.25282e-05	0.00101165	promoter	1437
NM_001322920	ZNF567	chr19	37178513	37212238	+	chr19:37177901-37182000	4100	13	35.74	2.74789	3.25282e-05	0.00101165	promoter	1437
NM_001322915	ZNF567	chr19	37178513	37212238	+	chr19:37177901-37182000	4100	13	35.74	2.74789	3.25282e-05	0.00101165	promoter	1437
NM_001322913	ZNF567	chr19	37178513	37212238	+	chr19:37177901-37182000	4100	13	35.74	2.74789	3.25282e-05	0.00101165	promoter	1437
NM_001308088	PRR16	chr5	119867158	120023025	+	chr5:119865501-119866500	1000	1.07	7.77	7.2037	3.33167e-05	0.00102533	promoter	-1158
NM_001287189	ODC1	chr2	10588138	10580093	-	chr2:10588901-10590000	1100	0.8	6.3	7.79012	0.000262279	0.00457027	promoter	-1312
NM_001287190	ODC1	chr2	10588138	10580093	-	chr2:10588901-10590000	1100	0.8	6.3	7.79012	0.000262279	0.00457027	promoter	-1312
NR_110597	ODC1-DT	chr2	10589853	10595678	+	chr2:10588901-10590000	1100	0.8	6.3	7.79012	0.000262279	0.00457027	promoter	-403
NM_001287188	ODC1	chr2	10588453	10580093	-	chr2:10588901-10590000	1100	0.8	6.3	7.79012	0.000262279	0.00457027	promoter	-997
NM_002539	ODC1	chr2	10588453	10580093	-	chr2:10588901-10590000	1100	0.8	6.3	7.79012	0.000262279	0.00457027	promoter	-997
NR_130151	RPS19BP1	chr22	39928753	39925097	-	chr22:39926301-39927600	1300	1.67	10.03	5.97619	2.3414e-05	0.000795016	promoter	1803
NM_194326	RPS19BP1	chr22	39928753	39925097	-	chr22:39926301-39927600	1300	1.67	10.03	5.97619	2.3414e-05	0.000795016	promoter	1803
NM_000035	ALDOB	chr9	104198056	104182841	-	chr9:104195401-104196900	1500	0.81	6.28	7.67073	0.000262279	0.00457027	promoter	1906
NM_001204415	TINAGL1	chr1	32043745	32053287	+	chr1:32042601-32044100	1500	0.5	6.65	13.0588	1.74494e-05	0.000646684	promoter	-395
NM_022164	TINAGL1	chr1	32042115	32053287	+	chr1:32042601-32044100	1500	0.5	6.65	13.0588	1.74494e-05	0.000646684	promoter	1235
NM_001204414	TINAGL1	chr1	32042085	32053287	+	chr1:32042601-32044100	1500	0.5	6.65	13.0588	1.74494e-05	0.000646684	promoter	1265
NM_133452	RAVER1	chr19	10444205	10426888	-	chr19:10442501-10444700	2200	3.17	15.74	4.95283	2.52368e-07	3.85492e-05	promoter	605
NM_001366174	RAVER1	chr19	10444205	10426888	-	chr19:10442501-10444700	2200	3.17	15.74	4.95283	2.52368e-07	3.85492e-05	promoter	605
NM_016074	BOLA1	chr1	149871120	149872348	+	chr1:149871501-149874300	2800	9.15	28.91	3.15721	1.11891e-05	0.000480171	promoter	1780
NM_001321025	BOLA1	chr1	149871120	149872348	+	chr1:149871501-149874300	2800	9.15	28.91	3.15721	1.11891e-05	0.000480171	promoter	1780
NM_001321026	BOLA1	chr1	149871120	149872348	+	chr1:149871501-149874300	2800	9.15	28.91	3.15721	1.11891e-05	0.000480171	promoter	1780
NM_001289405	MMS19	chr10	99258551	99218080	-	chr10:99256401-99258400	2000	1.91	19.02	9.91146	7.11028e-09	5.33461e-06	promoter	1151
NM_022362	MMS19	chr10	99258179	99218080	-	chr10:99256401-99258400	2000	1.91	19.02	9.91146	7.11028e-09	5.33461e-06	promoter	779
NM_024954	UBTD1	chr10	99258680	99330963	+	chr10:99256401-99258400	2000	1.91	19.02	9.91146	7.11028e-09	5.33461e-06	promoter	-1280
NM_001289404	MMS19	chr10	99258366	99218080	-	chr10:99256401-99258400	2000	1.91	19.02	9.91146	7.11028e-09	5.33461e-06	promoter	966
NM_001351358	MMS19	chr10	99258366	99218080	-	chr10:99256401-99258400	2000	1.91	19.02	9.91146	7.11028e-09	5.33461e-06	promoter	966
NM_001351357	MMS19	chr10	99258366	99218080	-	chr10:99256401-99258400	2000	1.91	19.02	9.91146	7.11028e-09	5.33461e-06	promoter	966
NM_001351356	MMS19	chr10	99258366	99218080	-	chr10:99256401-99258400	2000	1.91	19.02	9.91146	7.11028e-09	5.33461e-06	promoter	966
NM_001289403	MMS19	chr10	99258366	99218080	-	chr10:99256401-99258400	2000	1.91	19.02	9.91146	7.11028e-09	5.33461e-06	promoter	966
NM_001330128	MMS19	chr10	99258366	99218080	-	chr10:99256401-99258400	2000	1.91	19.02	9.91146	7.11028e-09	5.33461e-06	promoter	966
NM_001351359	MMS19	chr10	99258366	99218080	-	chr10:99256401-99258400	2000	1.91	19.02	9.91146	7.11028e-09	5.33461e-06	promoter	966
NM_002049	GATA1	chrX	48644997	48652717	+	chrX:48645501-48648200	2700	7.16	27.04	3.77266	1.77542e-09	3.49056e-06	promoter	1853
NM_001287055	ZKSCAN1	chr7	99613174	99639312	+	chr7:99614001-99615300	1300	2.07	11.55	5.55769	3.56445e-06	0.000212593	promoter	1476
NM_001346579	ZKSCAN1	chr7	99613174	99642997	+	chr7:99614001-99615300	1300	2.07	11.55	5.55769	3.56445e-06	0.000212593	promoter	1476
NR_144477	ZKSCAN1	chr7	99613218	99639312	+	chr7:99614001-99615300	1300	2.07	11.55	5.55769	3.56445e-06	0.000212593	promoter	1432
NM_001346580	ZKSCAN1	chr7	99613218	99639312	+	chr7:99614001-99615300	1300	2.07	11.55	5.55769	3.56445e-06	0.000212593	promoter	1432
NM_001287054	ZKSCAN1	chr7	99613218	99639312	+	chr7:99614001-99615300	1300	2.07	11.55	5.55769	3.56445e-06	0.000212593	promoter	1432
NM_001346581	ZKSCAN1	chr7	99613218	99639312	+	chr7:99614001-99615300	1300	2.07	11.55	5.55769	3.56445e-06	0.000212593	promoter	1432
NM_003439	ZKSCAN1	chr7	99613218	99639312	+	chr7:99614001-99615300	1300	2.07	11.55	5.55769	3.56445e-06	0.000212593	promoter	1432
NM_138689	PPP1R14B	chr11	64014415	64011950	-	chr11:64012501-64014400	1900	2.57	14.45	5.60465	2.11417e-07	3.44611e-05	promoter	965
NR_135086	PPP1R14B-AS1	chr11	64014525	64015686	+	chr11:64012501-64014400	1900	2.57	14.45	5.60465	2.11417e-07	3.44611e-05	promoter	-1075
NR_135087	PPP1R14B-AS1	chr11	64013337	64015686	+	chr11:64012501-64014400	1900	2.57	14.45	5.60465	2.11417e-07	3.44611e-05	promoter	113
NM_001004319	VHLL	chr1	156269428	156268414	-	chr1:156266801-156268700	1900	3.2	14.28	4.45171	5.78645e-06	0.000303589	promoter	1678
NR_145758	SNORD3E	chrX	70066145	70065930	-	chrX:70065201-70066300	1100	1.42	7.95	5.56643	0.000151125	0.00308201	promoter	395
NM_001256129	ARL8A	chr1	202113871	202102531	-	chr1:202113201-202114200	1000	0.27	7.66	27.3929	1.95261e-06	0.000141954	promoter	171
NM_138795	ARL8A	chr1	202113865	202102531	-	chr1:202113201-202114200	1000	0.27	7.66	27.3929	1.95261e-06	0.000141954	promoter	165
NM_031449	ZMIZ2	chr7	44788445	44809479	+	chr7:44786301-44788000	1700	0.85	12.96	15.0814	1.96576e-08	8.19882e-06	promoter	-1295
NM_001300959	ZMIZ2	chr7	44788164	44809479	+	chr7:44786301-44788000	1700	0.85	12.96	15.0814	1.96576e-08	8.19882e-06	promoter	-1014
NM_007189	ABCF2	chr7	150924291	150908569	-	chr7:150923201-150925100	1900	3.97	16.93	4.25628	0.000881741	0.0112369	promoter	141
NR_160983	LOC114483834	chr7	150924291	150904922	-	chr7:150923201-150925100	1900	3.97	16.93	4.25628	0.000881741	0.0112369	promoter	141
NM_005692	LOC114483834	chr7	150924460	150904922	-	chr7:150923201-150925100	1900	3.97	16.93	4.25628	0.000881741	0.0112369	promoter	310
NR_148544	ZNF846	chr19	9879414	9862668	-	chr19:9877701-9879500	1800	5.71	18.94	3.31294	1.77051e-05	0.00065385	promoter	814
NM_001353798	ZNF846	chr19	9879414	9868150	-	chr19:9877701-9879500	1800	5.71	18.94	3.31294	1.77051e-05	0.00065385	promoter	814
NM_001353799	ZNF846	chr19	9879414	9868150	-	chr19:9877701-9879500	1800	5.71	18.94	3.31294	1.77051e-05	0.00065385	promoter	814
NM_001077624	ZNF846	chr19	9879414	9868150	-	chr19:9877701-9879500	1800	5.71	18.94	3.31294	1.77051e-05	0.00065385	promoter	814
NM_012331	MSRA	chr8	9911801	10286401	+	chr8:9912001-9913100	1100	0.54	7.42	13.5091	3.22489e-06	0.000198109	promoter	749
NM_001135670	MSRA	chr8	9911801	10286401	+	chr8:9912001-9913100	1100	0.54	7.42	13.5091	3.22489e-06	0.000198109	promoter	749
NM_001008237	TTC32	chr2	20101744	20096391	-	chr2:20100401-20102500	2100	9.05	22.63	2.4989	2.27602e-05	0.000776593	promoter	294
NM_001329629	CD276	chr15	73976723	74006852	+	chr15:73975401-73978600	3200	13.62	30.56	2.24285	5.14214e-05	0.00141888	promoter	277
NM_001024736	CD276	chr15	73976723	74006852	+	chr15:73975401-73978600	3200	13.62	30.56	2.24285	5.14214e-05	0.00141888	promoter	277
NM_025240	CD276	chr15	73976621	74006859	+	chr15:73975401-73978600	3200	13.62	30.56	2.24285	5.14214e-05	0.00141888	promoter	379
NM_001329628	CD276	chr15	73977110	74006852	+	chr15:73975401-73978600	3200	13.62	30.56	2.24285	5.14214e-05	0.00141888	promoter	-110
NM_005831	CALCOCO2	chr17	46908396	46942607	+	chr17:46908501-46909800	1300	0.85	12.03	14	2.28109e-08	8.72702e-06	promoter	754
NM_001261395	CALCOCO2	chr17	46908396	46942607	+	chr17:46908501-46909800	1300	0.85	12.03	14	2.28109e-08	8.72702e-06	promoter	754
NM_001261391	CALCOCO2	chr17	46908396	46942607	+	chr17:46908501-46909800	1300	0.85	12.03	14	2.28109e-08	8.72702e-06	promoter	754
NM_001261390	CALCOCO2	chr17	46908396	46942607	+	chr17:46908501-46909800	1300	0.85	12.03	14	2.28109e-08	8.72702e-06	promoter	754
NM_001261393	CALCOCO2	chr17	46908396	46942607	+	chr17:46908501-46909800	1300	0.85	12.03	14	2.28109e-08	8.72702e-06	promoter	754
NR_036625	VDAC1	chr5	133340459	133307561	-	chr5:133339701-133341300	1600	4.11	18.6	4.51699	6.91511e-07	6.87435e-05	promoter	-41
NR_036624	VDAC1	chr5	133340459	133307561	-	chr5:133339701-133341300	1600	4.11	18.6	4.51699	6.91511e-07	6.87435e-05	promoter	-41
NM_003374	VDAC1	chr5	133340666	133307561	-	chr5:133339701-133341300	1600	4.11	18.6	4.51699	6.91511e-07	6.87435e-05	promoter	166
NM_001349279	ANKRD28	chr3	15901321	15708743	-	chr3:15900401-15902800	2400	4.71	18.82	3.98941	2.4429e-07	3.77329e-05	promoter	-279
NM_015199	ANKRD28	chr3	15901321	15708743	-	chr3:15900401-15902800	2400	4.71	18.82	3.98941	2.4429e-07	3.77329e-05	promoter	-279
NM_001366489	ADCK1	chr14	78266451	78401357	+	chr14:78264601-78267000	2400	8.24	25.4	3.08	4.31226e-06	0.000246453	promoter	-651
NM_001366490	ADCK1	chr14	78266451	78401357	+	chr14:78264601-78267000	2400	8.24	25.4	3.08	4.31226e-06	0.000246453	promoter	-651
NM_001366486	ADCK1	chr14	78266451	78401357	+	chr14:78264601-78267000	2400	8.24	25.4	3.08	4.31226e-06	0.000246453	promoter	-651
NM_001366488	ADCK1	chr14	78266451	78401357	+	chr14:78264601-78267000	2400	8.24	25.4	3.08	4.31226e-06	0.000246453	promoter	-651
NM_001142545	ADCK1	chr14	78266451	78401357	+	chr14:78264601-78267000	2400	8.24	25.4	3.08	4.31226e-06	0.000246453	promoter	-651
NM_001366485	ADCK1	chr14	78266451	78401357	+	chr14:78264601-78267000	2400	8.24	25.4	3.08	4.31226e-06	0.000246453	promoter	-651
NM_001366487	ADCK1	chr14	78266451	78401357	+	chr14:78264601-78267000	2400	8.24	25.4	3.08	4.31226e-06	0.000246453	promoter	-651
NM_020421	ADCK1	chr14	78266451	78401357	+	chr14:78264601-78267000	2400	8.24	25.4	3.08	4.31226e-06	0.000246453	promoter	-651
NR_158989	ADCK1	chr14	78266451	78401357	+	chr14:78264601-78267000	2400	8.24	25.4	3.08	4.31226e-06	0.000246453	promoter	-651
NR_158988	ADCK1	chr14	78266451	78401357	+	chr14:78264601-78267000	2400	8.24	25.4	3.08	4.31226e-06	0.000246453	promoter	-651
NR_158987	ADCK1	chr14	78266451	78401357	+	chr14:78264601-78267000	2400	8.24	25.4	3.08	4.31226e-06	0.000246453	promoter	-651
NM_145686	MAP4K4	chr2	102314164	102511152	+	chr2:102314201-102315800	1600	4.83	14.88	3.07645	6.59368e-05	0.00169797	promoter	836
NM_145687	MAP4K4	chr2	102314168	102511152	+	chr2:102314201-102315800	1600	4.83	14.88	3.07645	6.59368e-05	0.00169797	promoter	832
NM_001242559	MAP4K4	chr2	102314168	102511152	+	chr2:102314201-102315800	1600	4.83	14.88	3.07645	6.59368e-05	0.00169797	promoter	832
NM_004834	MAP4K4	chr2	102314168	102511152	+	chr2:102314201-102315800	1600	4.83	14.88	3.07645	6.59368e-05	0.00169797	promoter	832
NM_001242560	MAP4K4	chr2	102314168	102511152	+	chr2:102314201-102315800	1600	4.83	14.88	3.07645	6.59368e-05	0.00169797	promoter	832
NM_012479	YWHAG	chr7	75988308	75956115	-	chr7:75986101-75987200	1100	1.33	7.43	5.55224	0.000156965	0.00316138	promoter	1658
NM_017588	WDR5	chr9	137001203	137025090	+	chr9:137001601-137003100	1500	5.24	20.42	3.89143	9.40258e-05	0.00218443	promoter	1147
NM_001005185	OR6N1	chr1	158736472	158735533	-	chr1:158737501-158738800	1300	1.83	8.41	4.57609	0.000600145	0.00845315	promoter	-1678
NM_001145293	NGLY1	chr3	25824989	25760434	-	chr3:25824301-25826200	1900	3.85	12.44	3.22539	0.000152148	0.00309531	promoter	-261
NM_001145295	NGLY1	chr3	25824989	25760434	-	chr3:25824301-25826200	1900	3.85	12.44	3.22539	0.000152148	0.00309531	promoter	-261
NM_018297	NGLY1	chr3	25824934	25760434	-	chr3:25824301-25826200	1900	3.85	12.44	3.22539	0.000152148	0.00309531	promoter	-316
NM_001099691	TGFA	chr2	70780958	70674415	-	chr2:70780001-70781500	1500	3	14.28	4.74751	4.05297e-06	0.00023419	promoter	208
NM_003236	TGFA	chr2	70780958	70674415	-	chr2:70780001-70781500	1500	3	14.28	4.74751	4.05297e-06	0.00023419	promoter	208
NM_001308159	TGFA	chr2	70780578	70674415	-	chr2:70780001-70781500	1500	3	14.28	4.74751	4.05297e-06	0.00023419	promoter	-172
NM_001308158	TGFA	chr2	70780578	70674415	-	chr2:70780001-70781500	1500	3	14.28	4.74751	4.05297e-06	0.00023419	promoter	-172
NM_033161	SURF4	chr9	136242931	136228339	-	chr9:136241501-136243100	1600	5.39	17.99	3.33333	2.32189e-05	0.000789771	promoter	631
NM_001280789	SURF4	chr9	136242931	136228339	-	chr9:136241501-136243100	1600	5.39	17.99	3.33333	2.32189e-05	0.000789771	promoter	631
NR_103997	STKLD1	chr9	136243236	136271220	+	chr9:136241501-136243100	1600	5.39	17.99	3.33333	2.32189e-05	0.000789771	promoter	-936
NM_153710	STKLD1	chr9	136243236	136271220	+	chr9:136241501-136243100	1600	5.39	17.99	3.33333	2.32189e-05	0.000789771	promoter	-936
NM_001280790	SURF4	chr9	136243037	136228324	-	chr9:136241501-136243100	1600	5.39	17.99	3.33333	2.32189e-05	0.000789771	promoter	737
NM_001280792	SURF4	chr9	136243037	136228324	-	chr9:136241501-136243100	1600	5.39	17.99	3.33333	2.32189e-05	0.000789771	promoter	737
NM_001280793	SURF4	chr9	136243037	136228324	-	chr9:136241501-136243100	1600	5.39	17.99	3.33333	2.32189e-05	0.000789771	promoter	737
NM_001280791	SURF4	chr9	136243037	136228324	-	chr9:136241501-136243100	1600	5.39	17.99	3.33333	2.32189e-05	0.000789771	promoter	737
NM_001199017	LRRC49	chr15	71184781	71342436	+	chr15:71183901-71185200	1300	3.11	12.19	3.91026	0.000206662	0.00384936	promoter	-231
NM_001199018	LRRC49	chr15	71184781	71342436	+	chr15:71183901-71185200	1300	3.11	12.19	3.91026	0.000206662	0.00384936	promoter	-231
NM_001363732	LRRC49	chr15	71184781	71342436	+	chr15:71183901-71185200	1300	3.11	12.19	3.91026	0.000206662	0.00384936	promoter	-231
NM_017691	LRRC49	chr15	71184781	71342436	+	chr15:71183901-71185200	1300	3.11	12.19	3.91026	0.000206662	0.00384936	promoter	-231
NM_020147	THAP10	chr15	71184772	71173680	-	chr15:71183901-71185200	1300	3.11	12.19	3.91026	0.000206662	0.00384936	promoter	222
NM_199072	MDFIC	chr7	114562208	114659970	+	chr7:114561801-114563700	1900	6.12	19.69	3.2137	2.88699e-05	0.000935698	promoter	542
NM_001166345	MDFIC	chr7	114562208	114659970	+	chr7:114561801-114563700	1900	6.12	19.69	3.2137	2.88699e-05	0.000935698	promoter	542
NM_001166346	MDFIC	chr7	114562208	114563720	+	chr7:114561801-114563700	1900	6.12	19.69	3.2137	2.88699e-05	0.000935698	promoter	542
NM_133433	NIPBL	chr5	36876870	37066515	+	chr5:36875101-36876300	1200	1.33	11.04	8.24627	6.28102e-07	6.66677e-05	promoter	-1170
NM_015384	NIPBL	chr5	36876870	37065921	+	chr5:36875101-36876300	1200	1.33	11.04	8.24627	6.28102e-07	6.66677e-05	promoter	-1170
NR_046262	NIPBL-DT	chr5	36876796	36871462	-	chr5:36875101-36876300	1200	1.33	11.04	8.24627	6.28102e-07	6.66677e-05	promoter	1096
NM_005198	CHKB	chr22	51021428	51017386	-	chr22:51021801-51022800	1000	0.59	5.39	9	0.000191189	0.00366845	promoter	-872
NR_021492	CHKB-DT	chr22	51021454	51022360	+	chr22:51021801-51022800	1000	0.59	5.39	9	0.000191189	0.00366845	promoter	846
NR_110536	CHKB-DT	chr22	51021454	51033710	+	chr22:51021801-51022800	1000	0.59	5.39	9	0.000191189	0.00366845	promoter	846
NR_027928	CHKB-CPT1B	chr22	51021428	51007289	-	chr22:51021801-51022800	1000	0.59	5.39	9	0.000191189	0.00366845	promoter	-872
NM_001350617	CCDC122	chr13	44453659	44410488	-	chr13:44453401-44455300	1900	3.63	17.11	4.7033	3.41545e-05	0.00104668	promoter	-691
NM_001350618	CCDC122	chr13	44453497	44410488	-	chr13:44453401-44455300	1900	3.63	17.11	4.7033	3.41545e-05	0.00104668	promoter	-853
NM_001350643	LACC1	chr13	44454039	44468068	+	chr13:44453401-44455300	1900	3.63	17.11	4.7033	3.41545e-05	0.00104668	promoter	311
NM_001350646	LACC1	chr13	44454039	44468068	+	chr13:44453401-44455300	1900	3.63	17.11	4.7033	3.41545e-05	0.00104668	promoter	311
NM_153218	LACC1	chr13	44454039	44468068	+	chr13:44453401-44455300	1900	3.63	17.11	4.7033	3.41545e-05	0.00104668	promoter	311
NM_001350648	LACC1	chr13	44454039	44468068	+	chr13:44453401-44455300	1900	3.63	17.11	4.7033	3.41545e-05	0.00104668	promoter	311
NM_001350639	LACC1	chr13	44454039	44468068	+	chr13:44453401-44455300	1900	3.63	17.11	4.7033	3.41545e-05	0.00104668	promoter	311
NM_001350647	LACC1	chr13	44454039	44468068	+	chr13:44453401-44455300	1900	3.63	17.11	4.7033	3.41545e-05	0.00104668	promoter	311
NM_001350642	LACC1	chr13	44454039	44468068	+	chr13:44453401-44455300	1900	3.63	17.11	4.7033	3.41545e-05	0.00104668	promoter	311
NM_001128303	LACC1	chr13	44453313	44468068	+	chr13:44453401-44455300	1900	3.63	17.11	4.7033	3.41545e-05	0.00104668	promoter	1037
NM_144974	CCDC122	chr13	44453876	44410488	-	chr13:44453401-44455300	1900	3.63	17.11	4.7033	3.41545e-05	0.00104668	promoter	-474
NM_001350638	LACC1	chr13	44453708	44468068	+	chr13:44453401-44455300	1900	3.63	17.11	4.7033	3.41545e-05	0.00104668	promoter	642
NM_001350644	LACC1	chr13	44453708	44468068	+	chr13:44453401-44455300	1900	3.63	17.11	4.7033	3.41545e-05	0.00104668	promoter	642
NM_001350645	LACC1	chr13	44453708	44468068	+	chr13:44453401-44455300	1900	3.63	17.11	4.7033	3.41545e-05	0.00104668	promoter	642
NM_001350641	LACC1	chr13	44453708	44468068	+	chr13:44453401-44455300	1900	3.63	17.11	4.7033	3.41545e-05	0.00104668	promoter	642
NM_001350640	LACC1	chr13	44453708	44468068	+	chr13:44453401-44455300	1900	3.63	17.11	4.7033	3.41545e-05	0.00104668	promoter	642
NM_001276289	PRKAR1A	chr17	66508519	66529570	+	chr17:66507501-66511100	3600	7.79	36.88	4.72949	3.23952e-09	3.99109e-06	promoter	781
NM_002734	PRKAR1A	chr17	66508519	66529570	+	chr17:66507501-66511100	3600	7.79	36.88	4.72949	3.23952e-09	3.99109e-06	promoter	781
NM_212472	PRKAR1A	chr17	66508519	66529570	+	chr17:66507501-66511100	3600	7.79	36.88	4.72949	3.23952e-09	3.99109e-06	promoter	781
NM_001369389	PRKAR1A	chr17	66508140	66529570	+	chr17:66507501-66511100	3600	7.79	36.88	4.72949	3.23952e-09	3.99109e-06	promoter	1160
NM_212471	PRKAR1A	chr17	66507920	66529570	+	chr17:66507501-66511100	3600	7.79	36.88	4.72949	3.23952e-09	3.99109e-06	promoter	1380
NM_001369390	PRKAR1A	chr17	66509024	66529570	+	chr17:66507501-66511100	3600	7.79	36.88	4.72949	3.23952e-09	3.99109e-06	promoter	276
NR_110128	ZNF276	chr16	89786775	89806312	+	chr16:89787401-89788900	1500	2.71	10.2	3.75368	0.00017589	0.00344776	promoter	1375
NM_152287	ZNF276	chr16	89787409	89807332	+	chr16:89787401-89788900	1500	2.71	10.2	3.75368	0.00017589	0.00344776	promoter	741
NR_110126	ZNF276	chr16	89787409	89807332	+	chr16:89787401-89788900	1500	2.71	10.2	3.75368	0.00017589	0.00344776	promoter	741
NR_110122	ZNF276	chr16	89787409	89807332	+	chr16:89787401-89788900	1500	2.71	10.2	3.75368	0.00017589	0.00344776	promoter	741
NM_004913	VPS9D1	chr16	89787306	89773541	-	chr16:89787401-89788900	1500	2.71	10.2	3.75368	0.00017589	0.00344776	promoter	-844
NR_110129	ZNF276	chr16	89787944	89807332	+	chr16:89787401-89788900	1500	2.71	10.2	3.75368	0.00017589	0.00344776	promoter	206
NM_001113525	ZNF276	chr16	89787944	89807332	+	chr16:89787401-89788900	1500	2.71	10.2	3.75368	0.00017589	0.00344776	promoter	206
NM_017766	CASZ1	chr1	10856703	10707267	-	chr1:10854701-10856000	1300	0.85	12	13.9651	3.50475e-08	1.1625e-05	promoter	1353
NM_001079843	CASZ1	chr1	10856703	10696665	-	chr1:10854701-10856000	1300	0.85	12	13.9651	3.50475e-08	1.1625e-05	promoter	1353
NM_001286679	LARP6	chr15	71146157	71121469	-	chr15:71145801-71148700	2900	13.54	38.32	2.82878	1.57482e-07	2.80508e-05	promoter	-1093
NM_197958	LARP6	chr15	71146496	71143785	-	chr15:71145801-71148700	2900	13.54	38.32	2.82878	1.57482e-07	2.80508e-05	promoter	-754
NM_001284357	LRRC49	chr15	71145577	71342436	+	chr15:71145801-71148700	2900	13.54	38.32	2.82878	1.57482e-07	2.80508e-05	promoter	1673
NM_018357	LARP6	chr15	71146496	71121469	-	chr15:71145801-71148700	2900	13.54	38.32	2.82878	1.57482e-07	2.80508e-05	promoter	-754
NM_024834	MCMBP	chr10	121632395	121588915	-	chr10:121631801-121633000	1200	1.58	13.44	8.45912	1.42667e-07	2.61143e-05	promoter	-5
NM_001256378	MCMBP	chr10	121632395	121588915	-	chr10:121631801-121633000	1200	1.58	13.44	8.45912	1.42667e-07	2.61143e-05	promoter	-5
NM_001256379	MCMBP	chr10	121633140	121588915	-	chr10:121631801-121633000	1200	1.58	13.44	8.45912	1.42667e-07	2.61143e-05	promoter	740
NM_021924	CDHR5	chr11	624955	616583	-	chr11:622401-623600	1200	2.71	10.57	3.88971	0.00046867	0.00712475	promoter	1955
NM_031264	CDHR5	chr11	624955	616564	-	chr11:622401-623600	1200	2.71	10.57	3.88971	0.00046867	0.00712475	promoter	1955
NM_001171968	CDHR5	chr11	624955	616564	-	chr11:622401-623600	1200	2.71	10.57	3.88971	0.00046867	0.00712475	promoter	1955
NM_199461	NANOS1	chr10	120789225	120793242	+	chr10:120788901-120790600	1700	1.38	10.55	7.59712	1.13234e-06	0.000100286	promoter	525
NM_001489	NR6A1	chr9	127533590	127279553	-	chr9:127533301-127534400	1100	1.95	7.9	4.03571	0.000550097	0.00792493	promoter	-260
NM_033334	NR6A1	chr9	127533590	127279553	-	chr9:127533301-127534400	1100	1.95	7.9	4.03571	0.000550097	0.00792493	promoter	-260
NM_001278546	NR6A1	chr9	127533590	127279553	-	chr9:127533301-127534400	1100	1.95	7.9	4.03571	0.000550097	0.00792493	promoter	-260
NR_158969	TMEM274P	chr1	10020845	10010629	-	chr1:10021501-10023100	1600	4.33	14.65	3.37788	0.000125558	0.00271296	promoter	-1455
NM_182573	LYPD5	chr19	44324808	44300078	-	chr19:44325801-44327700	1900	2.51	16.45	6.53175	5.40506e-08	1.4215e-05	promoter	-1942
NM_001346505	SASH1	chr6	148593463	148873180	+	chr6:148594001-148595200	1200	1.93	8.3	4.28351	0.000388468	0.00614853	promoter	1137
NM_153756	FNDC5	chr1	33336513	33327868	-	chr1:33334301-33335900	1600	0	11.24	1125	2.78594e-09	3.93472e-06	promoter	1413
NM_001171940	FNDC5	chr1	33336513	33327868	-	chr1:33334301-33335900	1600	0	11.24	1125	2.78594e-09	3.93472e-06	promoter	1413
NM_001350522	PDE4DIP	chr1	145039995	144851423	-	chr1:145040501-145041800	1300	1.42	10.09	7.06294	6.47195e-06	0.000327481	promoter	-1155
NM_001350523	PDE4DIP	chr1	145039995	144851423	-	chr1:145040501-145041800	1300	1.42	10.09	7.06294	6.47195e-06	0.000327481	promoter	-1155
NM_001198832	PDE4DIP	chr1	145039995	144851423	-	chr1:145040501-145041800	1300	1.42	10.09	7.06294	6.47195e-06	0.000327481	promoter	-1155
NR_144516	LOC100996724	chr1	145039963	144832208	-	chr1:145040501-145041800	1300	1.42	10.09	7.06294	6.47195e-06	0.000327481	promoter	-1187
NR_144517	LOC100996724	chr1	145039963	144832208	-	chr1:145040501-145041800	1300	1.42	10.09	7.06294	6.47195e-06	0.000327481	promoter	-1187
NM_001367721	CASK	chrX	41782807	41374188	-	chrX:41781101-41782300	1200	0	6.22	623	6.96318e-07	6.87435e-05	promoter	1107
NM_003688	CASK	chrX	41782287	41374188	-	chrX:41781101-41782300	1200	0	6.22	623	6.96318e-07	6.87435e-05	promoter	587
NM_001126054	CASK	chrX	41782287	41374188	-	chrX:41781101-41782300	1200	0	6.22	623	6.96318e-07	6.87435e-05	promoter	587
NM_001126055	CASK	chrX	41782287	41374188	-	chrX:41781101-41782300	1200	0	6.22	623	6.96318e-07	6.87435e-05	promoter	587
NM_001305121	IQCK	chr16	19727777	19869789	+	chr16:19726301-19727500	1200	0.79	6.28	7.8625	0.000262279	0.00457027	promoter	-877
NM_001305122	IQCK	chr16	19727777	19869789	+	chr16:19726301-19727500	1200	0.79	6.28	7.8625	0.000262279	0.00457027	promoter	-877
NR_130967	IQCK	chr16	19727777	19869789	+	chr16:19726301-19727500	1200	0.79	6.28	7.8625	0.000262279	0.00457027	promoter	-877
NR_130968	IQCK	chr16	19727777	19869789	+	chr16:19726301-19727500	1200	0.79	6.28	7.8625	0.000262279	0.00457027	promoter	-877
NM_153208	IQCK	chr16	19727777	19869789	+	chr16:19726301-19727500	1200	0.79	6.28	7.8625	0.000262279	0.00457027	promoter	-877
NM_001369455	FAM111A	chr11	58910634	58922511	+	chr11:58909101-58910300	1200	2.76	12.76	4.61011	7.90145e-05	0.00192832	promoter	-934
NM_001369456	FAM111A	chr11	58910634	58922511	+	chr11:58909101-58910300	1200	2.76	12.76	4.61011	7.90145e-05	0.00192832	promoter	-934
NR_110184	FAM111A-DT	chr11	58910281	58901445	-	chr11:58909101-58910300	1200	2.76	12.76	4.61011	7.90145e-05	0.00192832	promoter	581
NM_001142519	FAM111A	chr11	58910328	58922511	+	chr11:58909101-58910300	1200	2.76	12.76	4.61011	7.90145e-05	0.00192832	promoter	-628
NM_001142521	FAM111A	chr11	58910328	58922511	+	chr11:58909101-58910300	1200	2.76	12.76	4.61011	7.90145e-05	0.00192832	promoter	-628
NM_001312909	FAM111A	chr11	58910328	58922511	+	chr11:58909101-58910300	1200	2.76	12.76	4.61011	7.90145e-05	0.00192832	promoter	-628
NM_001312910	FAM111A	chr11	58910328	58922511	+	chr11:58909101-58910300	1200	2.76	12.76	4.61011	7.90145e-05	0.00192832	promoter	-628
NM_001142520	FAM111A	chr11	58910218	58922511	+	chr11:58909101-58910300	1200	2.76	12.76	4.61011	7.90145e-05	0.00192832	promoter	-518
NM_080796	DIDO1	chr20	61557903	61536349	-	chr20:61556801-61557900	1100	2.34	12.73	5.42128	9.23137e-06	0.000414642	promoter	553
NM_001193369	DIDO1	chr20	61557857	61509094	-	chr20:61556801-61557900	1100	2.34	12.73	5.42128	9.23137e-06	0.000414642	promoter	507
NM_001193370	DIDO1	chr20	61557857	61518566	-	chr20:61556801-61557900	1100	2.34	12.73	5.42128	9.23137e-06	0.000414642	promoter	507
NM_001040097	MOSPD3	chr7	100209784	100213000	+	chr7:100207101-100208600	1500	3.19	10.32	3.22812	0.000869313	0.0111059	promoter	-1934
NR_107054	MIR8087	chr11	27536594	27536516	-	chr11:27537101-27538400	1300	2.62	9.5	3.61597	0.000463196	0.0070707	promoter	-1156
NM_017793	RPP25	chr15	75249113	75246758	-	chr15:75249101-75250800	1700	7.01	18.89	2.69231	0.000231911	0.00421423	promoter	-837
NR_120611	NUTM2B-AS1	chr10	81586350	81522327	-	chr10:81584401-81586900	2500	9.32	30.27	3.24544	5.11297e-08	1.37615e-05	promoter	700
NR_120612	NUTM2B-AS1	chr10	81586350	81557589	-	chr10:81584401-81586900	2500	9.32	30.27	3.24544	5.11297e-08	1.37615e-05	promoter	700
NR_120613	NUTM2B-AS1	chr10	81586350	81451255	-	chr10:81584401-81586900	2500	9.32	30.27	3.24544	5.11297e-08	1.37615e-05	promoter	700
NR_029407	LOC642361	chr10	81585657	81587358	+	chr10:81584401-81586900	2500	9.32	30.27	3.24544	5.11297e-08	1.37615e-05	promoter	-7
NM_001079864	TAX1BP1	chr7	27779713	27869386	+	chr7:27779001-27782100	3100	7.25	23.65	3.25895	1.38159e-07	2.57387e-05	promoter	837
NM_001206902	TAX1BP1	chr7	27779713	27869386	+	chr7:27779001-27782100	3100	7.25	23.65	3.25895	1.38159e-07	2.57387e-05	promoter	837
NM_006024	TAX1BP1	chr7	27779713	27869386	+	chr7:27779001-27782100	3100	7.25	23.65	3.25895	1.38159e-07	2.57387e-05	promoter	837
NM_001362795	TAX1BP1	chr7	27779713	27869386	+	chr7:27779001-27782100	3100	7.25	23.65	3.25895	1.38159e-07	2.57387e-05	promoter	837
NM_001362794	TAX1BP1	chr7	27779713	27869386	+	chr7:27779001-27782100	3100	7.25	23.65	3.25895	1.38159e-07	2.57387e-05	promoter	837
NM_001206901	TAX1BP1	chr7	27778991	27869386	+	chr7:27779001-27782100	3100	7.25	23.65	3.25895	1.38159e-07	2.57387e-05	promoter	1559
NM_017728	TMEM104	chr17	72772637	72835892	+	chr17:72772101-72773300	1200	1.35	8.76	6.44853	1.90561e-05	0.000686694	promoter	63
NM_001321264	TMEM104	chr17	72772637	72835922	+	chr17:72772101-72773300	1200	1.35	8.76	6.44853	1.90561e-05	0.000686694	promoter	63
NM_001305087	NAT9	chr17	72772484	72766667	-	chr17:72772101-72773300	1200	1.35	8.76	6.44853	1.90561e-05	0.000686694	promoter	-216
NM_001305086	NAT9	chr17	72772484	72766667	-	chr17:72772101-72773300	1200	1.35	8.76	6.44853	1.90561e-05	0.000686694	promoter	-216
NM_001305085	NAT9	chr17	72772484	72766667	-	chr17:72772101-72773300	1200	1.35	8.76	6.44853	1.90561e-05	0.000686694	promoter	-216
NM_001305079	NAT9	chr17	72772484	72766667	-	chr17:72772101-72773300	1200	1.35	8.76	6.44853	1.90561e-05	0.000686694	promoter	-216
NM_001305081	NAT9	chr17	72772484	72766667	-	chr17:72772101-72773300	1200	1.35	8.76	6.44853	1.90561e-05	0.000686694	promoter	-216
NM_001305080	NAT9	chr17	72772484	72766667	-	chr17:72772101-72773300	1200	1.35	8.76	6.44853	1.90561e-05	0.000686694	promoter	-216
NR_130954	NAT9	chr17	72772484	72766667	-	chr17:72772101-72773300	1200	1.35	8.76	6.44853	1.90561e-05	0.000686694	promoter	-216
NR_130953	NAT9	chr17	72772484	72766667	-	chr17:72772101-72773300	1200	1.35	8.76	6.44853	1.90561e-05	0.000686694	promoter	-216
NM_015654	NAT9	chr17	72772484	72766667	-	chr17:72772101-72773300	1200	1.35	8.76	6.44853	1.90561e-05	0.000686694	promoter	-216
NM_001305084	NAT9	chr17	72772484	72766667	-	chr17:72772101-72773300	1200	1.35	8.76	6.44853	1.90561e-05	0.000686694	promoter	-216
NM_001305083	NAT9	chr17	72772484	72766667	-	chr17:72772101-72773300	1200	1.35	8.76	6.44853	1.90561e-05	0.000686694	promoter	-216
NM_001305082	NAT9	chr17	72772484	72766667	-	chr17:72772101-72773300	1200	1.35	8.76	6.44853	1.90561e-05	0.000686694	promoter	-216
NM_001305088	NAT9	chr17	72772484	72766667	-	chr17:72772101-72773300	1200	1.35	8.76	6.44853	1.90561e-05	0.000686694	promoter	-216
NM_001305078	NAT9	chr17	72772484	72766667	-	chr17:72772101-72773300	1200	1.35	8.76	6.44853	1.90561e-05	0.000686694	promoter	-216
NM_001305077	NAT9	chr17	72772484	72766667	-	chr17:72772101-72773300	1200	1.35	8.76	6.44853	1.90561e-05	0.000686694	promoter	-216
NM_001282	AP2B1	chr17	33914340	34053430	+	chr17:33913701-33915500	1800	7.03	16.23	2.30682	0.000958489	0.0119882	promoter	260
NM_001030006	AP2B1	chr17	33914340	34053430	+	chr17:33913701-33915500	1800	7.03	16.23	2.30682	0.000958489	0.0119882	promoter	260
NM_001363103	ZNF250	chr8	146125690	146102339	-	chr8:146125501-146127300	1800	7.82	19.36	2.47382	0.000565999	0.00809706	promoter	-710
NM_021061	ZNF250	chr8	146126838	146102339	-	chr8:146125501-146127300	1800	7.82	19.36	2.47382	0.000565999	0.00809706	promoter	438
NM_001363107	ZNF250	chr8	146126838	146102339	-	chr8:146125501-146127300	1800	7.82	19.36	2.47382	0.000565999	0.00809706	promoter	438
NM_001109689	ZNF250	chr8	146126838	146102339	-	chr8:146125501-146127300	1800	7.82	19.36	2.47382	0.000565999	0.00809706	promoter	438
NM_001363106	ZNF250	chr8	146126838	146102339	-	chr8:146125501-146127300	1800	7.82	19.36	2.47382	0.000565999	0.00809706	promoter	438
NM_001363104	ZNF250	chr8	146126838	146102339	-	chr8:146125501-146127300	1800	7.82	19.36	2.47382	0.000565999	0.00809706	promoter	438
NM_001363101	ZNF250	chr8	146126838	146102339	-	chr8:146125501-146127300	1800	7.82	19.36	2.47382	0.000565999	0.00809706	promoter	438
NM_001363102	ZNF250	chr8	146126838	146102339	-	chr8:146125501-146127300	1800	7.82	19.36	2.47382	0.000565999	0.00809706	promoter	438
NM_001363098	ZNF250	chr8	146126838	146102339	-	chr8:146125501-146127300	1800	7.82	19.36	2.47382	0.000565999	0.00809706	promoter	438
NM_001363099	ZNF250	chr8	146127562	146102339	-	chr8:146125501-146127300	1800	7.82	19.36	2.47382	0.000565999	0.00809706	promoter	1162
NM_001363105	ZNF250	chr8	146127562	146102339	-	chr8:146125501-146127300	1800	7.82	19.36	2.47382	0.000565999	0.00809706	promoter	1162
NM_001363100	ZNF250	chr8	146127562	146102339	-	chr8:146125501-146127300	1800	7.82	19.36	2.47382	0.000565999	0.00809706	promoter	1162
NM_001162862	COX11	chr17	53046146	53038566	-	chr17:53045901-53046900	1000	0	7.11	712	3.31186e-07	4.40537e-05	promoter	-254
NM_001162861	COX11	chr17	53046146	53038566	-	chr17:53045901-53046900	1000	0	7.11	712	3.31186e-07	4.40537e-05	promoter	-254
NM_001321518	COX11	chr17	53046146	53040281	-	chr17:53045901-53046900	1000	0	7.11	712	3.31186e-07	4.40537e-05	promoter	-254
NM_178509	STXBP4	chr17	53046125	53250993	+	chr17:53045901-53046900	1000	0	7.11	712	3.31186e-07	4.40537e-05	promoter	275
NM_004375	COX11	chr17	53046015	53037782	-	chr17:53045901-53046900	1000	0	7.11	712	3.31186e-07	4.40537e-05	promoter	-385
NR_027942	COX11	chr17	53046015	53029264	-	chr17:53045901-53046900	1000	0	7.11	712	3.31186e-07	4.40537e-05	promoter	-385
NR_135677	COX11	chr17	53046015	53029264	-	chr17:53045901-53046900	1000	0	7.11	712	3.31186e-07	4.40537e-05	promoter	-385
NR_027941	COX11	chr17	53046015	53029264	-	chr17:53045901-53046900	1000	0	7.11	712	3.31186e-07	4.40537e-05	promoter	-385
NM_004860	FXR2	chr17	7518215	7494547	-	chr17:7516701-7518800	2100	5.35	21.65	4.04104	0.000970154	0.0120631	promoter	465
NM_001289114	SHBG	chr17	7517381	7536701	+	chr17:7516701-7518800	2100	5.35	21.65	4.04104	0.000970154	0.0120631	promoter	369
NM_022766	CERK	chr22	47134149	47080306	-	chr22:47132601-47134300	1700	8.07	19.89	2.46287	0.000322962	0.00536222	promoter	699
NM_001366583	TMTC3	chr12	88536083	88593664	+	chr12:88535301-88536400	1100	1.13	7	6.14912	0.000130332	0.00277763	promoter	-233
NM_181783	TMTC3	chr12	88536083	88593664	+	chr12:88535301-88536400	1100	1.13	7	6.14912	0.000130332	0.00277763	promoter	-233
NM_001366580	TMTC3	chr12	88536083	88593664	+	chr12:88535301-88536400	1100	1.13	7	6.14912	0.000130332	0.00277763	promoter	-233
NM_001366574	TMTC3	chr12	88536083	88593664	+	chr12:88535301-88536400	1100	1.13	7	6.14912	0.000130332	0.00277763	promoter	-233
NR_159381	TMTC3	chr12	88536083	88593664	+	chr12:88535301-88536400	1100	1.13	7	6.14912	0.000130332	0.00277763	promoter	-233
NM_001366579	TMTC3	chr12	88536083	88593664	+	chr12:88535301-88536400	1100	1.13	7	6.14912	0.000130332	0.00277763	promoter	-233
NM_025114	CEP290	chr12	88535865	88442792	-	chr12:88535301-88536400	1100	1.13	7	6.14912	0.000130332	0.00277763	promoter	15
NM_001130701	STYX	chr14	53196883	53241705	+	chr14:53197401-53199500	2100	8.3	19.99	2.40674	0.000693926	0.009407	promoter	1567
NM_145251	STYX	chr14	53196883	53241705	+	chr14:53197401-53199500	2100	8.3	19.99	2.40674	0.000693926	0.009407	promoter	1567
NR_038407	LINC00525	chr7	47801073	47806370	+	chr7:47799701-47800800	1100	0.29	6.22	20.7667	7.24844e-06	0.000350292	promoter	-823
NR_036188	MIR4302	chr12	26027012	26026952	-	chr12:26027601-26028700	1100	0.27	6.73	24.0714	2.97294e-06	0.000188709	promoter	-1138
NM_001365789	ACOT6	chr14	74077648	74086592	+	chr14:74075701-74077600	1900	3	13.62	4.52824	2.17256e-05	0.000749695	promoter	-998
NM_022463	NXN	chr17	883016	702550	-	chr17:882101-884800	2700	4.73	20.68	4.36498	2.25088e-08	8.72702e-06	promoter	-434
NM_012483	GNLY	chr2	85921480	85925975	+	chr2:85919801-85921500	1700	2.76	12.43	4.49097	5.6095e-05	0.00150237	promoter	-830
NM_006433	GNLY	chr2	85921480	85925975	+	chr2:85919801-85921500	1700	2.76	12.43	4.49097	5.6095e-05	0.00150237	promoter	-830
NM_001302758	GNLY	chr2	85921480	85925975	+	chr2:85919801-85921500	1700	2.76	12.43	4.49097	5.6095e-05	0.00150237	promoter	-830
NR_039749	MIR4523	chr17	27717679	27717748	+	chr17:27716401-27719400	3000	9.64	33.93	3.5171	2.9016e-08	1.0231e-05	promoter	221
NM_020791	TAOK1	chr17	27717942	27878921	+	chr17:27716401-27719400	3000	9.64	33.93	3.5171	2.9016e-08	1.0231e-05	promoter	-42
NM_025142	TAOK1	chr17	27717942	27878921	+	chr17:27716401-27719400	3000	9.64	33.93	3.5171	2.9016e-08	1.0231e-05	promoter	-42
NM_001080442	SLC38A8	chr16	84075762	84043271	-	chr16:84074301-84076100	1800	3.32	10.73	3.22523	0.000937132	0.0117972	promoter	562
NM_018725	IL17RB	chr3	53880594	53899821	+	chr3:53880801-53882100	1300	2.59	9.95	3.83077	0.000334729	0.00549412	promoter	856
NM_018397	CHDH	chr3	53880446	53846361	-	chr3:53880801-53882100	1300	2.59	9.95	3.83077	0.000334729	0.00549412	promoter	-1004
NM_001363697	RPL28	chr19	55897299	55914710	+	chr19:55895901-55897300	1400	1.04	7.77	7.40952	3.33165e-05	0.00102533	promoter	-699
NM_000991	RPL28	chr19	55897299	55903451	+	chr19:55895901-55897300	1400	1.04	7.77	7.40952	3.33165e-05	0.00102533	promoter	-699
NM_001136135	RPL28	chr19	55897299	55903451	+	chr19:55895901-55897300	1400	1.04	7.77	7.40952	3.33165e-05	0.00102533	promoter	-699
NM_001136134	RPL28	chr19	55897299	55903451	+	chr19:55895901-55897300	1400	1.04	7.77	7.40952	3.33165e-05	0.00102533	promoter	-699
NM_001190764	TMEM238	chr19	55895660	55890611	-	chr19:55895901-55897300	1400	1.04	7.77	7.40952	3.33165e-05	0.00102533	promoter	-940
NM_001136137	RPL28	chr19	55897299	55899087	+	chr19:55895901-55897300	1400	1.04	7.77	7.40952	3.33165e-05	0.00102533	promoter	-699
NM_001136136	RPL28	chr19	55897299	55898408	+	chr19:55895901-55897300	1400	1.04	7.77	7.40952	3.33165e-05	0.00102533	promoter	-699
NM_207344	SPRYD4	chr12	56862361	56873492	+	chr12:56861101-56863200	2100	4.96	19.78	3.98189	1.76552e-05	0.000652302	promoter	-211
NM_001330253	SCYL2	chr12	100661161	100735502	+	chr12:100661301-100662400	1100	1.95	15.25	7.78571	5.13841e-08	1.38121e-05	promoter	689
NM_001319310	DEPDC4	chr12	100660857	100649650	-	chr12:100661301-100662400	1100	1.95	15.25	7.78571	5.13841e-08	1.38121e-05	promoter	-993
NM_152317	DEPDC4	chr12	100660857	100646041	-	chr12:100661301-100662400	1100	1.95	15.25	7.78571	5.13841e-08	1.38121e-05	promoter	-993
NM_001319311	DEPDC4	chr12	100660857	100633986	-	chr12:100661301-100662400	1100	1.95	15.25	7.78571	5.13841e-08	1.38121e-05	promoter	-993
NM_001364818	DEPDC4	chr12	100660857	100633986	-	chr12:100661301-100662400	1100	1.95	15.25	7.78571	5.13841e-08	1.38121e-05	promoter	-993
NM_017988	SCYL2	chr12	100660954	100735491	+	chr12:100661301-100662400	1100	1.95	15.25	7.78571	5.13841e-08	1.38121e-05	promoter	896
NR_135073	DEPDC4	chr12	100660857	100597446	-	chr12:100661301-100662400	1100	1.95	15.25	7.78571	5.13841e-08	1.38121e-05	promoter	-993
NM_001317784	SCYL2	chr12	100660917	100735502	+	chr12:100661301-100662400	1100	1.95	15.25	7.78571	5.13841e-08	1.38121e-05	promoter	933
NM_001330254	SCYL2	chr12	100660917	100735502	+	chr12:100661301-100662400	1100	1.95	15.25	7.78571	5.13841e-08	1.38121e-05	promoter	933
NM_001330256	SCYL2	chr12	100660917	100735502	+	chr12:100661301-100662400	1100	1.95	15.25	7.78571	5.13841e-08	1.38121e-05	promoter	933
NR_033781	HSD3BP4	chr1	120106502	120115199	+	chr1:120104501-120105900	1400	1.08	8	7.34862	5.56277e-05	0.00149306	promoter	-1302
NR_049832	MIR3670-2	chr16	15001573	15001638	+	chr16:15001101-15002100	1000	0.8	11.13	13.7531	1.71198e-07	2.97264e-05	promoter	27
NR_128712	MIR3670-3	chr16	15001573	15001638	+	chr16:15001101-15002100	1000	0.8	11.13	13.7531	1.71198e-07	2.97264e-05	promoter	27
NR_128713	MIR3670-4	chr16	15001573	15001638	+	chr16:15001101-15002100	1000	0.8	11.13	13.7531	1.71198e-07	2.97264e-05	promoter	27
NR_037442	MIR3670-1	chr16	15001573	15001638	+	chr16:15001101-15002100	1000	0.8	11.13	13.7531	1.71198e-07	2.97264e-05	promoter	27
NR_110236	LOC101928371	chr2	88838237	88875128	+	chr2:88836101-88837200	1100	2.05	8.3	4.03398	0.000668969	0.00912976	promoter	-1587
NM_001303615	MRGPRX2	chr11	19081564	19076002	-	chr11:19079201-19080200	1000	1.57	8.69	5.50633	0.000108602	0.00242479	promoter	1864
NM_004206	SEC22C	chr3	42623459	42589460	-	chr3:42623301-42624500	1200	1.4	10.09	7.16312	5.94935e-06	0.000310013	promoter	-441
NM_001201584	SEC22C	chr3	42623459	42589460	-	chr3:42623301-42624500	1200	1.4	10.09	7.16312	5.94935e-06	0.000310013	promoter	-441
NM_032970	SEC22C	chr3	42623459	42589460	-	chr3:42623301-42624500	1200	1.4	10.09	7.16312	5.94935e-06	0.000310013	promoter	-441
NM_016305	SS18L2	chr3	42623331	42636490	+	chr3:42623301-42624500	1200	1.4	10.09	7.16312	5.94935e-06	0.000310013	promoter	569
NM_032228	FAR1	chr11	13690214	13753893	+	chr11:13689601-13692200	2600	11.99	27.29	2.275	0.00010752	0.00240531	promoter	686
NM_005787	ALG3	chr3	183966750	183960088	-	chr3:183963901-183966300	2400	11.36	26.72	2.35092	0.000123246	0.00267391	promoter	1650
NR_024534	ALG3	chr3	183966759	183960116	-	chr3:183963901-183966300	2400	11.36	26.72	2.35092	0.000123246	0.00267391	promoter	1659
NR_024533	ALG3	chr3	183966759	183960116	-	chr3:183963901-183966300	2400	11.36	26.72	2.35092	0.000123246	0.00267391	promoter	1659
NM_015353	KCTD2	chr17	73043319	73061981	+	chr17:73041401-73043400	2000	9.12	32.36	3.54545	5.16224e-08	1.38391e-05	promoter	-919
NR_110834	KCTD2	chr17	73043319	73061981	+	chr17:73041401-73043400	2000	9.12	32.36	3.54545	5.16224e-08	1.38391e-05	promoter	-919
NM_006356	ATP5PD	chr17	73043064	73034957	-	chr17:73041401-73043400	2000	9.12	32.36	3.54545	5.16224e-08	1.38391e-05	promoter	664
NM_001003785	ATP5PD	chr17	73043064	73034957	-	chr17:73041401-73043400	2000	9.12	32.36	3.54545	5.16224e-08	1.38391e-05	promoter	664
NM_001164407	TLCD2	chr17	1613671	1606109	-	chr17:1611101-1613600	2500	9.76	21.43	2.19447	0.000221236	0.0040645	promoter	1321
NR_038279	LINC00665	chr19	36822620	36803962	-	chr19:36821701-36822800	1100	0.85	5.82	6.77907	0.000489434	0.00729866	promoter	370
NR_038278	LINC00665	chr19	36822620	36810617	-	chr19:36821701-36822800	1100	0.85	5.82	6.77907	0.000489434	0.00729866	promoter	370
NM_001297610	ZNF823	chr19	11849761	11832079	-	chr19:11847601-11849300	1700	3.2	12.3	3.83489	4.38291e-05	0.0012485	promoter	1311
NM_017507	ZNF823	chr19	11849761	11832079	-	chr19:11847601-11849300	1700	3.2	12.3	3.83489	4.38291e-05	0.0012485	promoter	1311
NM_001080493	ZNF823	chr19	11849761	11832079	-	chr19:11847601-11849300	1700	3.2	12.3	3.83489	4.38291e-05	0.0012485	promoter	1311
NM_173474	NTAN1	chr16	15149931	15131714	-	chr16:15149301-15150700	1400	0.75	9.29	12.2368	2.47714e-06	0.000167661	promoter	-69
NM_001270766	NTAN1	chr16	15149936	15131709	-	chr16:15149301-15150700	1400	0.75	9.29	12.2368	2.47714e-06	0.000167661	promoter	-64
NM_001270767	NTAN1	chr16	15149936	15131709	-	chr16:15149301-15150700	1400	0.75	9.29	12.2368	2.47714e-06	0.000167661	promoter	-64
NM_001287491	TET3	chr2	74212036	74335302	+	chr2:74211001-74212700	1700	3.19	13.86	4.33437	1.97483e-05	0.000703217	promoter	-186
NM_001364567	GTF2H2	chr5	69711131	69743508	+	chr5:69709301-69711200	1900	2.5	10.81	4.31076	3.1483e-05	0.000985412	promoter	-881
NM_001364572	GTF2H2	chr5	69711131	69743508	+	chr5:69709301-69711200	1900	2.5	10.81	4.31076	3.1483e-05	0.000985412	promoter	-881
NR_033417	GTF2H2B	chr5	69711196	69746189	+	chr5:69709301-69711200	1900	2.5	10.81	4.31076	3.1483e-05	0.000985412	promoter	-946
NM_005755	EBI3	chr19	4229519	4237524	+	chr19:4227001-4229600	2600	9.69	23.06	2.37835	0.000861144	0.0110288	promoter	-1219
NM_001482	GATM	chr15	45670742	45653321	-	chr15:45669401-45670400	1000	1.08	7.53	6.91743	6.45074e-05	0.00167047	promoter	842
NM_133494	NEK7	chr1	198126127	198291548	+	chr1:198126001-198128200	2200	6.16	17.35	2.81361	0.000219899	0.00404173	promoter	973
NR_038210	SAMD12-AS1	chr8	119633239	119738306	+	chr8:119633401-119634600	1200	0	6.22	623	6.96318e-07	6.87435e-05	promoter	761
NM_001363274	SAMD12	chr8	119634202	119352980	-	chr8:119633401-119634600	1200	0	6.22	623	6.96318e-07	6.87435e-05	promoter	202
NR_146234	SAMD12	chr8	119634202	119144063	-	chr8:119633401-119634600	1200	0	6.22	623	6.96318e-07	6.87435e-05	promoter	202
NR_109794	SAMD12	chr8	119634202	119201706	-	chr8:119633401-119634600	1200	0	6.22	623	6.96318e-07	6.87435e-05	promoter	202
NM_001101676	SAMD12	chr8	119634202	119201706	-	chr8:119633401-119634600	1200	0	6.22	623	6.96318e-07	6.87435e-05	promoter	202
NM_001349811	SAMD12	chr8	119634202	119201706	-	chr8:119633401-119634600	1200	0	6.22	623	6.96318e-07	6.87435e-05	promoter	202
NM_207506	SAMD12	chr8	119634184	119390226	-	chr8:119633401-119634600	1200	0	6.22	623	6.96318e-07	6.87435e-05	promoter	184
NM_181727	SPATA12	chr3	57094691	57109460	+	chr3:57093201-57094900	1700	0.59	11.53	19.2333	2.35042e-08	8.8451e-06	promoter	-641
NM_021074	NDUFV2	chr18	9102696	9134338	+	chr18:9102301-9104500	2200	6.53	19.4	2.96789	0.000157858	0.00317612	promoter	704
NM_004605	SULT2B1	chr19	49078992	49102684	+	chr19:49079601-49081600	2000	6.22	19.25	3.09149	0.000876852	0.0111857	promoter	1608
NM_052928	SMYD4	chr17	1733196	1682778	-	chr17:1731001-1733200	2200	6.13	16.32	2.65961	0.000485125	0.00728712	promoter	1096
NM_001355121	RPA1	chr17	1733298	1803376	+	chr17:1731001-1733200	2200	6.13	16.32	2.65961	0.000485125	0.00728712	promoter	-1198
NM_001355120	RPA1	chr17	1733298	1803376	+	chr17:1731001-1733200	2200	6.13	16.32	2.65961	0.000485125	0.00728712	promoter	-1198
NM_002945	RPA1	chr17	1733298	1803376	+	chr17:1731001-1733200	2200	6.13	16.32	2.65961	0.000485125	0.00728712	promoter	-1198
NM_001366398	NOVA1	chr14	27022636	26912298	-	chr14:27022401-27023400	1000	0.59	5.82	9.71667	8.79651e-05	0.00207863	promoter	-264
NR_026846	LOC285074	chr2	87303536	87257797	-	chr2:87302201-87303300	1100	0.8	8.61	10.642	4.0367e-06	0.00023338	promoter	786
NM_001206653	SH3GLB1	chr1	87170252	87213867	+	chr1:87171001-87172000	1000	1.17	14.05	11.9153	1.43704e-08	7.41728e-06	promoter	1248
NM_001206651	SH3GLB1	chr1	87170252	87213867	+	chr1:87171001-87172000	1000	1.17	14.05	11.9153	1.43704e-08	7.41728e-06	promoter	1248
NR_135837	CLCA4-AS1	chr1	87170176	87036863	-	chr1:87171001-87172000	1000	1.17	14.05	11.9153	1.43704e-08	7.41728e-06	promoter	-1324
NR_135838	CLCA4-AS1	chr1	87170176	87169180	-	chr1:87171001-87172000	1000	1.17	14.05	11.9153	1.43704e-08	7.41728e-06	promoter	-1324
NM_001206652	SH3GLB1	chr1	87170258	87213867	+	chr1:87171001-87172000	1000	1.17	14.05	11.9153	1.43704e-08	7.41728e-06	promoter	1242
NM_016009	SH3GLB1	chr1	87170258	87213867	+	chr1:87171001-87172000	1000	1.17	14.05	11.9153	1.43704e-08	7.41728e-06	promoter	1242
NM_001242508	OSBPL1A	chr18	21891470	21742008	-	chr18:21892701-21893900	1200	2.67	12.61	4.70896	2.49928e-05	0.000839758	promoter	-1830
NM_015691	WWC3	chrX	9983794	10112518	+	chrX:9981501-9982800	1300	1.66	9.29	5.56886	6.30346e-05	0.00164936	promoter	-1644
NM_001154	ANXA5	chr4	122618135	122589100	-	chr4:122615501-122618700	3200	9.46	32.19	3.40021	0.000330487	0.0054439	promoter	1035
NM_016577	RAB6B	chr3	133614726	133543079	-	chr3:133613601-133615200	1600	2.39	9.36	3.90417	0.000848543	0.0109013	promoter	326
NM_001363953	RAB6B	chr3	133614691	133543084	-	chr3:133613601-133615200	1600	2.39	9.36	3.90417	0.000848543	0.0109013	promoter	291
NM_014508	APOBEC3C	chr22	39410261	39416357	+	chr22:39409601-39412200	2600	4.64	19.02	4.09247	7.3323e-08	1.78443e-05	promoter	639
NR_104213	ANGPTL4	chr19	8429038	8439254	+	chr19:8427801-8428900	1100	1.25	10.48	8.3254	4.36498e-06	0.000248883	promoter	-688
NM_001039667	ANGPTL4	chr19	8429038	8439254	+	chr19:8427801-8428900	1100	1.25	10.48	8.3254	4.36498e-06	0.000248883	promoter	-688
NM_139314	ANGPTL4	chr19	8429038	8439254	+	chr19:8427801-8428900	1100	1.25	10.48	8.3254	4.36498e-06	0.000248883	promoter	-688
NR_029604	MIR147A	chr9	123007328	123007256	-	chr9:123006501-123007700	1200	0	7.08	709	1.09542e-07	2.18875e-05	promoter	228
NM_000024	ADRB2	chr5	148206155	148208197	+	chr5:148205401-148206400	1000	1.08	6.25	5.74312	0.000511655	0.00753634	promoter	-255
NM_198527	HDDC3	chr15	91475799	91474150	-	chr15:91474901-91476300	1400	0.27	7.61	27.2143	5.18947e-07	5.85658e-05	promoter	199
NR_104447	HDDC3	chr15	91475779	91473197	-	chr15:91474901-91476300	1400	0.27	7.61	27.2143	5.18947e-07	5.85658e-05	promoter	179
NM_001286451	HDDC3	chr15	91475779	91473197	-	chr15:91474901-91476300	1400	0.27	7.61	27.2143	5.18947e-07	5.85658e-05	promoter	179
NM_006029	PNMA1	chr14	74181087	74178485	-	chr14:74179401-74181100	1700	1.79	13.63	7.57778	4.00579e-07	4.95578e-05	promoter	837
NM_001366019	CDC42BPA	chr1	227506193	227177565	-	chr1:227504101-227506000	1900	6.46	16.92	2.61669	0.000580323	0.00825118	promoter	1143
NM_014826	CDC42BPA	chr1	227506193	227177565	-	chr1:227504101-227506000	1900	6.46	16.92	2.61669	0.000580323	0.00825118	promoter	1143
NM_003607	CDC42BPA	chr1	227506193	227177565	-	chr1:227504101-227506000	1900	6.46	16.92	2.61669	0.000580323	0.00825118	promoter	1143
NM_001366010	CDC42BPA	chr1	227506193	227177565	-	chr1:227504101-227506000	1900	6.46	16.92	2.61669	0.000580323	0.00825118	promoter	1143
NM_001366011	CDC42BPA	chr1	227506193	227177558	-	chr1:227504101-227506000	1900	6.46	16.92	2.61669	0.000580323	0.00825118	promoter	1143
NM_001366281	INKA1	chr3	49840693	49842463	+	chr3:49839101-49840800	1700	2.51	13.15	5.22222	5.39756e-06	0.000286968	promoter	-743
NM_203370	INKA1	chr3	49840693	49842463	+	chr3:49839101-49840800	1700	2.51	13.15	5.22222	5.39756e-06	0.000286968	promoter	-743
NM_001330417	INTS2	chr17	60005343	59942727	-	chr17:60004401-60005900	1500	3.4	13.05	3.82991	0.000913871	0.0115553	promoter	193
NM_001351695	INTS2	chr17	60005343	59942727	-	chr17:60004401-60005900	1500	3.4	13.05	3.82991	0.000913871	0.0115553	promoter	193
NM_020748	INTS2	chr17	60005343	59942727	-	chr17:60004401-60005900	1500	3.4	13.05	3.82991	0.000913871	0.0115553	promoter	193
NM_001145264	LAMTOR2	chr1	156024572	156028297	+	chr1:156024401-156027000	2600	6.03	18.88	3.12748	0.000550533	0.00792599	promoter	1128
NM_014017	LAMTOR2	chr1	156024572	156028297	+	chr1:156024401-156027000	2600	6.03	18.88	3.12748	0.000550533	0.00792599	promoter	1128
NM_020371	AVEN	chr15	34331405	34158427	-	chr15:34330201-34331800	1600	3.93	16.6	4.21574	3.52508e-06	0.000211341	promoter	405
NM_007315	STAT1	chr2	191878976	191833761	-	chr2:191876201-191880200	4000	10.27	26.9	2.6177	1.06974e-06	9.66019e-05	promoter	776
NM_139266	STAT1	chr2	191878976	191840262	-	chr2:191876201-191880200	4000	10.27	26.9	2.6177	1.06974e-06	9.66019e-05	promoter	776
NM_016121	KCTD3	chr1	215740646	215795149	+	chr1:215741601-215743500	1900	4.67	23.12	4.94231	4.31605e-08	1.27459e-05	promoter	1904
NM_001319294	KCTD3	chr1	215740646	215795149	+	chr1:215741601-215743500	1900	4.67	23.12	4.94231	4.31605e-08	1.27459e-05	promoter	1904
NM_001319295	KCTD3	chr1	215740646	215795149	+	chr1:215741601-215743500	1900	4.67	23.12	4.94231	4.31605e-08	1.27459e-05	promoter	1904
NM_015140	TTLL12	chr22	43583140	43562627	-	chr22:43581901-43583500	1600	1.03	9.45	9.09615	1.09416e-06	9.80302e-05	promoter	440
NR_106891	MIR6833	chr6	32147592	32147653	+	chr6:32145901-32147300	1400	0.84	7.47	8.8	1.45182e-05	0.000576674	promoter	-992
NM_006913	RNF5	chr6	32146181	32148570	+	chr6:32145901-32147300	1400	0.84	7.47	8.8	1.45182e-05	0.000576674	promoter	419
NM_001371437	AGPAT1	chr6	32144897	32135988	-	chr6:32145901-32147300	1400	0.84	7.47	8.8	1.45182e-05	0.000576674	promoter	-1703
NM_001371438	AGPAT1	chr6	32145123	32135988	-	chr6:32145901-32147300	1400	0.84	7.47	8.8	1.45182e-05	0.000576674	promoter	-1477
NM_032741	AGPAT1	chr6	32145885	32135988	-	chr6:32145901-32147300	1400	0.84	7.47	8.8	1.45182e-05	0.000576674	promoter	-715
NR_045072	CSRNP2	chr12	51477379	51454987	-	chr12:51476101-51478900	2800	12.98	29.7	2.28714	0.000270813	0.00469092	promoter	-121
NM_030809	CSRNP2	chr12	51477379	51454987	-	chr12:51476101-51478900	2800	12.98	29.7	2.28714	0.000270813	0.00469092	promoter	-121
NM_032231	CIAO2A	chr15	64386037	64364763	-	chr15:64382601-64386200	3600	13.2	37.66	2.85163	2.5883e-07	3.87741e-05	promoter	1637
NR_110310	CIAO2A	chr15	64386207	64364757	-	chr15:64382601-64386200	3600	13.2	37.66	2.85163	2.5883e-07	3.87741e-05	promoter	1807
NM_001289108	CIAO2A	chr15	64386207	64364757	-	chr15:64382601-64386200	3600	13.2	37.66	2.85163	2.5883e-07	3.87741e-05	promoter	1807
NM_001014812	CIAO2A	chr15	64386207	64364757	-	chr15:64382601-64386200	3600	13.2	37.66	2.85163	2.5883e-07	3.87741e-05	promoter	1807
NR_072980	NIM1K	chr5	43192953	43280952	+	chr5:43192101-43193100	1000	1.17	7.54	6.39831	0.000238813	0.00431917	promoter	-353
NM_153361	NIM1K	chr5	43192326	43280952	+	chr5:43192101-43193100	1000	1.17	7.54	6.39831	0.000238813	0.00431917	promoter	274
NM_001204267	GABRA4	chr4	46995598	46920916	-	chr4:46994401-46995600	1200	1.15	7.57	6.53448	8.58217e-05	0.00205337	promoter	598
NM_001204266	GABRA4	chr4	46995598	46920916	-	chr4:46994401-46995600	1200	1.15	7.57	6.53448	8.58217e-05	0.00205337	promoter	598
NM_000809	GABRA4	chr4	46995598	46920916	-	chr4:46994401-46995600	1200	1.15	7.57	6.53448	8.58217e-05	0.00205337	promoter	598
NR_126499	LINC01588	chr14	50459852	50457724	-	chr14:50458901-50460000	1100	0.29	6.25	20.8667	7.24854e-06	0.000350292	promoter	402
NM_022341	PDF	chr16	69364491	69360815	-	chr16:69361901-69366000	4100	23.62	47.42	2.00719	1.93233e-05	0.000691947	promoter	541
NM_001282189	UBXN8	chr8	30601681	30624520	+	chr8:30600501-30601700	1200	2.26	12.83	5.65639	1.15139e-05	0.000489643	promoter	-581
NM_001282199	UBXN8	chr8	30601681	30624520	+	chr8:30600501-30601700	1200	2.26	12.83	5.65639	1.15139e-05	0.000489643	promoter	-581
NM_005671	UBXN8	chr8	30601680	30624520	+	chr8:30600501-30601700	1200	2.26	12.83	5.65639	1.15139e-05	0.000489643	promoter	-580
NM_014891	PDAP1	chr7	99006220	98992298	-	chr7:99004401-99008200	3800	35.67	75.97	2.12948	0.000349364	0.00566578	promoter	-80
NM_001370407	BUD31	chr7	99006591	99017239	+	chr7:99004401-99008200	3800	35.67	75.97	2.12948	0.000349364	0.00566578	promoter	-291
NM_001370410	BUD31	chr7	99006591	99017239	+	chr7:99004401-99008200	3800	35.67	75.97	2.12948	0.000349364	0.00566578	promoter	-291
NM_003910	BUD31	chr7	99006591	99017239	+	chr7:99004401-99008200	3800	35.67	75.97	2.12948	0.000349364	0.00566578	promoter	-291
NR_162133	MIR12119	chr7	99006794	99006887	+	chr7:99004401-99008200	3800	35.67	75.97	2.12948	0.000349364	0.00566578	promoter	-494
NM_001135745	ALS2	chr2	202645656	202624175	-	chr2:202644601-202646300	1700	1.27	12.53	9.79688	1.89632e-07	3.21979e-05	promoter	206
NM_020919	ALS2	chr2	202645656	202564989	-	chr2:202644601-202646300	1700	1.27	12.53	9.79688	1.89632e-07	3.21979e-05	promoter	206
NM_001194995	C12orf65	chr12	123718027	123742506	+	chr12:123716201-123717200	1000	0.25	9.87	38	1.06452e-08	6.34955e-06	promoter	-1327
NM_152269	C12orf65	chr12	123717982	123742507	+	chr12:123716201-123717200	1000	0.25	9.87	38	1.06452e-08	6.34955e-06	promoter	-1282
NM_001143905	C12orf65	chr12	123718290	123742506	+	chr12:123716201-123717200	1000	0.25	9.87	38	1.06452e-08	6.34955e-06	promoter	-1590
NM_022782	MPHOSPH9	chr12	123717688	123638775	-	chr12:123716201-123717200	1000	0.25	9.87	38	1.06452e-08	6.34955e-06	promoter	988
NR_103517	MPHOSPH9	chr12	123717688	123638775	-	chr12:123716201-123717200	1000	0.25	9.87	38	1.06452e-08	6.34955e-06	promoter	988
NR_024254	FAM86FP	chr12	8395542	8383644	-	chr12:8394601-8395600	1000	1.66	7.37	4.41916	0.000769808	0.0101402	promoter	442
NR_046526	CLYBL-AS2	chr13	100343225	100342351	-	chr13:100344201-100345200	1000	0.25	6.88	26.5	3.91066e-06	0.000227432	promoter	-1475
NM_001170791	RMDN2	chr2	38152429	38244886	+	chr2:38151501-38152800	1300	2.19	9.14	4.15909	0.000695063	0.00941477	promoter	-279
NM_001322212	RMDN2	chr2	38152429	38294281	+	chr2:38151501-38152800	1300	2.19	9.14	4.15909	0.000695063	0.00941477	promoter	-279
NM_001322211	RMDN2	chr2	38152673	38244890	+	chr2:38151501-38152800	1300	2.19	9.14	4.15909	0.000695063	0.00941477	promoter	-523
NR_039866	MIR4716	chr15	49461350	49461266	-	chr15:49459801-49460800	1000	0.88	6.59	7.41573	6.84491e-05	0.00172964	promoter	1050
NM_001289031	GALK2	chr15	49462212	49622002	+	chr15:49459801-49460800	1000	0.88	6.59	7.41573	6.84491e-05	0.00172964	promoter	-1912
NM_001352047	GALK2	chr15	49462212	49622002	+	chr15:49459801-49460800	1000	0.88	6.59	7.41573	6.84491e-05	0.00172964	promoter	-1912
NM_003400	XPO1	chr2	61765491	61704983	-	chr2:61763801-61765800	2000	8.98	24.16	2.68854	2.42739e-05	0.000819329	promoter	691
NM_006883	SHOX	chrY	535078	570146	+	chrY:536001-537100	1100	0.5	7.92	15.549	4.96251e-06	0.000268817	promoter	1472
NM_000451	SHOX	chrY	535078	557558	+	chrY:536001-537100	1100	0.5	7.92	15.549	4.96251e-06	0.000268817	promoter	1472
NR_149092	XPA	chr9	100459691	100437190	-	chr9:100459901-100461000	1100	0	5.82	583	1.78807e-06	0.000132035	promoter	-759
NR_149091	XPA	chr9	100459691	100437190	-	chr9:100459901-100461000	1100	0	5.82	583	1.78807e-06	0.000132035	promoter	-759
NR_149094	XPA	chr9	100459691	100437190	-	chr9:100459901-100461000	1100	0	5.82	583	1.78807e-06	0.000132035	promoter	-759
NR_149093	XPA	chr9	100459691	100437190	-	chr9:100459901-100461000	1100	0	5.82	583	1.78807e-06	0.000132035	promoter	-759
NM_001354975	XPA	chr9	100459691	100437190	-	chr9:100459901-100461000	1100	0	5.82	583	1.78807e-06	0.000132035	promoter	-759
NM_000380	XPA	chr9	100459691	100437190	-	chr9:100459901-100461000	1100	0	5.82	583	1.78807e-06	0.000132035	promoter	-759
NR_027302	XPA	chr9	100459691	100437190	-	chr9:100459901-100461000	1100	0	5.82	583	1.78807e-06	0.000132035	promoter	-759
NM_001308161	TMC5	chr16	19421860	19510434	+	chr16:19419201-19422000	2800	3.22	21.66	6.70898	3.18148e-08	1.08481e-05	promoter	-1260
NM_001105248	TMC5	chr16	19422056	19510434	+	chr16:19419201-19422000	2800	3.22	21.66	6.70898	3.18148e-08	1.08481e-05	promoter	-1456
NM_001105249	TMC5	chr16	19422056	19510434	+	chr16:19419201-19422000	2800	3.22	21.66	6.70898	3.18148e-08	1.08481e-05	promoter	-1456
NM_152716	PATL1	chr11	59436510	59404190	-	chr11:59435201-59437100	1900	2.76	17.22	6.22022	3.9396e-05	0.00114871	promoter	360
NM_032861	SERAC1	chr6	158589294	158530550	-	chr6:158589301-158591100	1800	5.65	22.7	4.01237	2.91586e-07	3.97985e-05	promoter	-906
NM_207118	GTF2H5	chr6	158589381	158620376	+	chr6:158589301-158591100	1800	5.65	22.7	4.01237	2.91586e-07	3.97985e-05	promoter	819
NR_073096	SERAC1	chr6	158589294	158535502	-	chr6:158589301-158591100	1800	5.65	22.7	4.01237	2.91586e-07	3.97985e-05	promoter	-906
NM_138619	GGA3	chr17	73257687	73232693	-	chr17:73256701-73259200	2500	8.2	19.77	2.40926	0.00063718	0.00883388	promoter	-263
NM_014001	GGA3	chr17	73257687	73232693	-	chr17:73256701-73259200	2500	8.2	19.77	2.40926	0.00063718	0.00883388	promoter	-263
NM_001291641	GGA3	chr17	73257687	73232693	-	chr17:73256701-73259200	2500	8.2	19.77	2.40926	0.00063718	0.00883388	promoter	-263
NM_001291642	GGA3	chr17	73257687	73232693	-	chr17:73256701-73259200	2500	8.2	19.77	2.40926	0.00063718	0.00883388	promoter	-263
NM_001172704	GGA3	chr17	73258444	73232693	-	chr17:73256701-73259200	2500	8.2	19.77	2.40926	0.00063718	0.00883388	promoter	494
NM_001172703	GGA3	chr17	73258444	73232693	-	chr17:73256701-73259200	2500	8.2	19.77	2.40926	0.00063718	0.00883388	promoter	494
NM_015971	MRPS7	chr17	73257959	73262457	+	chr17:73256701-73259200	2500	8.2	19.77	2.40926	0.00063718	0.00883388	promoter	-9
NM_001362954	NCOA1	chr2	24714745	24993570	+	chr2:24712401-24715000	2600	8.98	25.98	2.89099	1.25248e-05	0.000519505	promoter	-1045
NM_001362955	NCOA1	chr2	24714745	24993570	+	chr2:24712401-24715000	2600	8.98	25.98	2.89099	1.25248e-05	0.000519505	promoter	-1045
NM_001362952	NCOA1	chr2	24714745	24993570	+	chr2:24712401-24715000	2600	8.98	25.98	2.89099	1.25248e-05	0.000519505	promoter	-1045
NM_001362950	NCOA1	chr2	24714122	24993570	+	chr2:24712401-24715000	2600	8.98	25.98	2.89099	1.25248e-05	0.000519505	promoter	-422
NM_003743	NCOA1	chr2	24714122	24993570	+	chr2:24712401-24715000	2600	8.98	25.98	2.89099	1.25248e-05	0.000519505	promoter	-422
NM_147223	NCOA1	chr2	24714122	24993570	+	chr2:24712401-24715000	2600	8.98	25.98	2.89099	1.25248e-05	0.000519505	promoter	-422
NM_012448	STAT5B	chr17	40428409	40351194	-	chr17:40427001-40428900	1900	7.57	28.49	3.75989	0.000591321	0.00836195	promoter	459
NM_012233	RAB3GAP1	chr2	135809861	135928279	+	chr2:135809301-135811300	2000	6.95	18.78	2.69971	0.000257405	0.00455045	promoter	439
NM_001172435	RAB3GAP1	chr2	135809861	135928279	+	chr2:135809301-135811300	2000	6.95	18.78	2.69971	0.000257405	0.00455045	promoter	439
NM_203295	TRIM7	chr5	180631340	180620923	-	chr5:180630701-180632300	1600	1.15	8.71	7.51724	8.45766e-06	0.000386404	promoter	-160
NM_203296	TRIM7	chr5	180631340	180620923	-	chr5:180630701-180632300	1600	1.15	8.71	7.51724	8.45766e-06	0.000386404	promoter	-160
NM_203294	TRIM7	chr5	180631340	180620923	-	chr5:180630701-180632300	1600	1.15	8.71	7.51724	8.45766e-06	0.000386404	promoter	-160
NM_033342	TRIM7	chr5	180632196	180630121	-	chr5:180630701-180632300	1600	1.15	8.71	7.51724	8.45766e-06	0.000386404	promoter	696
NM_203293	TRIM7	chr5	180632196	180620923	-	chr5:180630701-180632300	1600	1.15	8.71	7.51724	8.45766e-06	0.000386404	promoter	696
NM_004911	PDIA4	chr7	148725597	148700153	-	chr7:148726501-148728100	1600	2.78	14.11	5.06093	1.60169e-06	0.000124535	promoter	-1703
NR_163908	PDIA4	chr7	148725582	148700142	-	chr7:148726501-148728100	1600	2.78	14.11	5.06093	1.60169e-06	0.000124535	promoter	-1718
NM_001371244	PDIA4	chr7	148725597	148700142	-	chr7:148726501-148728100	1600	2.78	14.11	5.06093	1.60169e-06	0.000124535	promoter	-1703
NR_163905	PDIA4	chr7	148725597	148700142	-	chr7:148726501-148728100	1600	2.78	14.11	5.06093	1.60169e-06	0.000124535	promoter	-1703
NM_001371245	PDIA4	chr7	148725597	148700142	-	chr7:148726501-148728100	1600	2.78	14.11	5.06093	1.60169e-06	0.000124535	promoter	-1703
NR_163907	PDIA4	chr7	148725597	148700142	-	chr7:148726501-148728100	1600	2.78	14.11	5.06093	1.60169e-06	0.000124535	promoter	-1703
NR_163906	PDIA4	chr7	148725597	148700142	-	chr7:148726501-148728100	1600	2.78	14.11	5.06093	1.60169e-06	0.000124535	promoter	-1703
NM_016131	RAB10	chr2	26256952	26360323	+	chr2:26257101-26259000	1900	4	24.05	6	1.52543e-08	7.70065e-06	promoter	1098
NM_013368	SERTAD3	chr19	40948505	40946747	-	chr19:40947601-40951000	3400	10.58	33.52	3.16619	1.09452e-05	0.000471771	promoter	-795
NM_203344	SERTAD3	chr19	40950242	40946750	-	chr19:40947601-40951000	3400	10.58	33.52	3.16619	1.09452e-05	0.000471771	promoter	942
NM_001466	FZD2	chr17	42634851	42638630	+	chr17:42633701-42635600	1900	1.64	15.73	9.53939	1.69435e-08	7.74478e-06	promoter	-201
NM_001244734	MARVELD2	chr5	68710942	68740157	+	chr5:68708401-68709600	1200	3.42	12.79	3.73178	0.000265713	0.00461766	promoter	-1942
NM_001038603	MARVELD2	chr5	68710942	68740157	+	chr5:68708401-68709600	1200	3.42	12.79	3.73178	0.000265713	0.00461766	promoter	-1942
NM_001755	CBFB	chr16	67063051	67134958	+	chr16:67059401-67062900	3500	14.15	29.5	2.08404	3.70725e-05	0.00111804	promoter	-1901
NM_022845	CBFB	chr16	67063051	67134958	+	chr16:67059401-67062900	3500	14.15	29.5	2.08404	3.70725e-05	0.00111804	promoter	-1901
NM_001368707	CBFB	chr16	67063051	67134958	+	chr16:67059401-67062900	3500	14.15	29.5	2.08404	3.70725e-05	0.00111804	promoter	-1901
NM_001368710	CBFB	chr16	67063051	67134958	+	chr16:67059401-67062900	3500	14.15	29.5	2.08404	3.70725e-05	0.00111804	promoter	-1901
NM_001368709	CBFB	chr16	67063051	67134958	+	chr16:67059401-67062900	3500	14.15	29.5	2.08404	3.70725e-05	0.00111804	promoter	-1901
NM_001368708	CBFB	chr16	67063051	67134958	+	chr16:67059401-67062900	3500	14.15	29.5	2.08404	3.70725e-05	0.00111804	promoter	-1901
NM_014603	CDR2L	chr17	72983726	73001892	+	chr17:72984201-72985200	1000	1.02	10.99	10.6796	6.76605e-07	6.87435e-05	promoter	974
NM_001127235	GPBP1	chr5	56471274	56560506	+	chr5:56469301-56472100	2800	7.57	21.98	2.90106	0.000780001	0.0102438	promoter	-574
NM_001331037	GPBP1	chr5	56469774	56560506	+	chr5:56469301-56472100	2800	7.57	21.98	2.90106	0.000780001	0.0102438	promoter	926
NM_001203246	GPBP1	chr5	56469774	56560506	+	chr5:56469301-56472100	2800	7.57	21.98	2.90106	0.000780001	0.0102438	promoter	926
NM_022913	GPBP1	chr5	56469885	56560500	+	chr5:56469301-56472100	2800	7.57	21.98	2.90106	0.000780001	0.0102438	promoter	815
NM_001318717	KBTBD4	chr11	47600567	47593748	-	chr11:47598301-47599400	1100	1.58	9.54	6.00629	2.7329e-05	0.000897422	promoter	1717
NM_001318718	KBTBD4	chr11	47600567	47593748	-	chr11:47598301-47599400	1100	1.58	9.54	6.00629	2.7329e-05	0.000897422	promoter	1717
NM_001318719	KBTBD4	chr11	47600567	47593748	-	chr11:47598301-47599400	1100	1.58	9.54	6.00629	2.7329e-05	0.000897422	promoter	1717
NM_001318720	KBTBD4	chr11	47600567	47593748	-	chr11:47598301-47599400	1100	1.58	9.54	6.00629	2.7329e-05	0.000897422	promoter	1717
NM_001318721	KBTBD4	chr11	47600567	47593748	-	chr11:47598301-47599400	1100	1.58	9.54	6.00629	2.7329e-05	0.000897422	promoter	1717
NM_001318722	KBTBD4	chr11	47600567	47593748	-	chr11:47598301-47599400	1100	1.58	9.54	6.00629	2.7329e-05	0.000897422	promoter	1717
NM_001318723	KBTBD4	chr11	47600567	47593748	-	chr11:47598301-47599400	1100	1.58	9.54	6.00629	2.7329e-05	0.000897422	promoter	1717
NM_001318724	KBTBD4	chr11	47600567	47593748	-	chr11:47598301-47599400	1100	1.58	9.54	6.00629	2.7329e-05	0.000897422	promoter	1717
NM_016506	KBTBD4	chr11	47600567	47593748	-	chr11:47598301-47599400	1100	1.58	9.54	6.00629	2.7329e-05	0.000897422	promoter	1717
NM_018095	KBTBD4	chr11	47600522	47593748	-	chr11:47598301-47599400	1100	1.58	9.54	6.00629	2.7329e-05	0.000897422	promoter	1672
NM_004551	NDUFS3	chr11	47600625	47606114	+	chr11:47598301-47599400	1100	1.58	9.54	6.00629	2.7329e-05	0.000897422	promoter	-1775
NM_001318716	KBTBD4	chr11	47600323	47593748	-	chr11:47598301-47599400	1100	1.58	9.54	6.00629	2.7329e-05	0.000897422	promoter	1473
NM_001318725	KBTBD4	chr11	47600323	47593748	-	chr11:47598301-47599400	1100	1.58	9.54	6.00629	2.7329e-05	0.000897422	promoter	1473
NM_001367390	DEAF1	chr11	707083	644232	-	chr11:706601-708200	1600	0.29	9.14	30.5	1.57639e-08	7.74478e-06	promoter	-317
NM_022772	EPS8L2	chr11	706230	727727	+	chr11:706601-708200	1600	0.29	9.14	30.5	1.57639e-08	7.74478e-06	promoter	1170
NR_107044	MIR8077	chr19	42855282	42855357	+	chr19:42852401-42854300	1900	3.95	13.34	3.37121	0.000262527	0.00457304	promoter	-1932
NM_153343	ENPP6	chr4	185139026	185009858	-	chr4:185139001-185140700	1700	0.8	6.59	8.14815	6.84488e-05	0.00172964	promoter	-824
NR_110654	LINC01496	chrX	51250293	51242760	-	chrX:51249601-51251000	1400	3.03	10.67	3.51316	0.000641266	0.00887982	promoter	-7
NM_001136224	RCOR3	chr1	211432618	211489725	+	chr1:211433301-211434700	1400	3.12	17.38	5.55591	2.02214e-07	3.38074e-05	promoter	1382
NM_001350069	RCOR3	chr1	211432618	211489725	+	chr1:211433301-211434700	1400	3.12	17.38	5.55591	2.02214e-07	3.38074e-05	promoter	1382
NM_001350070	RCOR3	chr1	211432618	211489725	+	chr1:211433301-211434700	1400	3.12	17.38	5.55591	2.02214e-07	3.38074e-05	promoter	1382
NR_146432	RCOR3	chr1	211432618	211489725	+	chr1:211433301-211434700	1400	3.12	17.38	5.55591	2.02214e-07	3.38074e-05	promoter	1382
NR_146433	RCOR3	chr1	211432618	211489725	+	chr1:211433301-211434700	1400	3.12	17.38	5.55591	2.02214e-07	3.38074e-05	promoter	1382
NM_001136223	RCOR3	chr1	211432618	211489725	+	chr1:211433301-211434700	1400	3.12	17.38	5.55591	2.02214e-07	3.38074e-05	promoter	1382
NM_018254	RCOR3	chr1	211433288	211489725	+	chr1:211433301-211434700	1400	3.12	17.38	5.55591	2.02214e-07	3.38074e-05	promoter	712
NM_001136225	RCOR3	chr1	211432618	211486655	+	chr1:211433301-211434700	1400	3.12	17.38	5.55591	2.02214e-07	3.38074e-05	promoter	1382
NR_146434	RCOR3	chr1	211432618	211486655	+	chr1:211433301-211434700	1400	3.12	17.38	5.55591	2.02214e-07	3.38074e-05	promoter	1382
NM_001303540	TMEM143	chr19	48867197	48835612	-	chr19:48864001-48867200	3200	16.08	38.32	2.38222	3.98367e-06	0.000231153	promoter	1597
NM_018273	TMEM143	chr19	48867197	48835612	-	chr19:48864001-48867200	3200	16.08	38.32	2.38222	3.98367e-06	0.000231153	promoter	1597
NM_001303538	TMEM143	chr19	48867197	48835612	-	chr19:48864001-48867200	3200	16.08	38.32	2.38222	3.98367e-06	0.000231153	promoter	1597
NM_001303539	TMEM143	chr19	48867197	48835612	-	chr19:48864001-48867200	3200	16.08	38.32	2.38222	3.98367e-06	0.000231153	promoter	1597
NR_130317	TMEM143	chr19	48867197	48835612	-	chr19:48864001-48867200	3200	16.08	38.32	2.38222	3.98367e-06	0.000231153	promoter	1597
NM_001122827	ESRP1	chr8	95653401	95719694	+	chr8:95652001-95653900	1900	1.71	12.37	7.19767	8.55021e-08	1.97952e-05	promoter	-451
NM_017697	ESRP1	chr8	95653401	95719694	+	chr8:95652001-95653900	1900	1.71	12.37	7.19767	8.55021e-08	1.97952e-05	promoter	-451
NM_001122826	ESRP1	chr8	95653401	95719694	+	chr8:95652001-95653900	1900	1.71	12.37	7.19767	8.55021e-08	1.97952e-05	promoter	-451
NM_001122825	ESRP1	chr8	95653401	95719694	+	chr8:95652001-95653900	1900	1.71	12.37	7.19767	8.55021e-08	1.97952e-05	promoter	-451
NM_001034915	ESRP1	chr8	95653401	95719694	+	chr8:95652001-95653900	1900	1.71	12.37	7.19767	8.55021e-08	1.97952e-05	promoter	-451
NR_034034	LOC100288748	chr8	95651695	95649512	-	chr8:95652001-95653900	1900	1.71	12.37	7.19767	8.55021e-08	1.97952e-05	promoter	-1255
NM_012287	ACAP2	chr3	195163749	194995473	-	chr3:195162901-195163900	1000	0.83	7.58	9.03571	3.15136e-05	0.000986175	promoter	349
NM_015201	BOP1	chr8	145515120	145486000	-	chr8:145514401-145517900	3500	15.17	39.44	2.59881	6.34982e-07	6.72256e-05	promoter	-1030
NM_005526	HSF1	chr8	145515285	145538383	+	chr8:145514401-145517900	3500	15.17	39.44	2.59881	6.34982e-07	6.72256e-05	promoter	865
NM_134431	SLCO1A2	chr12	21548371	21417533	-	chr12:21549601-21551000	1400	1.6	10.2	6.34161	1.98132e-05	0.000704845	promoter	-1929
NR_130123	RHEBL1	chr12	49463762	49458458	-	chr12:49464801-49465800	1000	0	7.11	712	3.31186e-07	4.40537e-05	promoter	-1538
NM_144593	RHEBL1	chr12	49463762	49458458	-	chr12:49464801-49465800	1000	0	7.11	712	3.31186e-07	4.40537e-05	promoter	-1538
NM_001303126	RHEBL1	chr12	49463762	49458458	-	chr12:49464801-49465800	1000	0	7.11	712	3.31186e-07	4.40537e-05	promoter	-1538
NR_134596	LOC105378068	chr6	155835977	155845238	+	chr6:155833801-155835100	1300	0.54	7.92	14.4182	4.80658e-06	0.000262285	promoter	-1527
NR_134597	LOC105378068	chr6	155835977	155847152	+	chr6:155833801-155835100	1300	0.54	7.92	14.4182	4.80658e-06	0.000262285	promoter	-1527
NM_001318041	ZNF618	chr9	116638588	116818873	+	chr9:116639001-116640500	1500	1.42	7.45	5.21678	0.000156966	0.00316138	promoter	1162
NM_001318042	ZNF618	chr9	116638588	116818873	+	chr9:116639001-116640500	1500	1.42	7.45	5.21678	0.000156966	0.00316138	promoter	1162
NM_133374	ZNF618	chr9	116638561	116818875	+	chr9:116639001-116640500	1500	1.42	7.45	5.21678	0.000156966	0.00316138	promoter	1189
NM_001318040	ZNF618	chr9	116638561	116818875	+	chr9:116639001-116640500	1500	1.42	7.45	5.21678	0.000156966	0.00316138	promoter	1189
NM_001032289	SLC35A2	chrX	48768923	48760889	-	chrX:48768301-48770500	2200	5.38	21.99	4.08163	0.00022142	0.0040668	promoter	-477
NM_001282651	SLC35A2	chrX	48768923	48760459	-	chrX:48768301-48770500	2200	5.38	21.99	4.08163	0.00022142	0.0040668	promoter	-477
NM_001042498	SLC35A2	chrX	48768923	48760459	-	chrX:48768301-48770500	2200	5.38	21.99	4.08163	0.00022142	0.0040668	promoter	-477
NM_001282650	SLC35A2	chrX	48768923	48760459	-	chrX:48768301-48770500	2200	5.38	21.99	4.08163	0.00022142	0.0040668	promoter	-477
NM_001282649	SLC35A2	chrX	48768923	48760459	-	chrX:48768301-48770500	2200	5.38	21.99	4.08163	0.00022142	0.0040668	promoter	-477
NM_001282647	SLC35A2	chrX	48768923	48760459	-	chrX:48768301-48770500	2200	5.38	21.99	4.08163	0.00022142	0.0040668	promoter	-477
NM_005660	SLC35A2	chrX	48768923	48760459	-	chrX:48768301-48770500	2200	5.38	21.99	4.08163	0.00022142	0.0040668	promoter	-477
NM_001282648	SLC35A2	chrX	48769235	48760888	-	chrX:48768301-48770500	2200	5.38	21.99	4.08163	0.00022142	0.0040668	promoter	-165
NM_001142502	PPP1R13L	chr19	45909619	45882896	-	chr19:45907101-45909500	2400	6.71	17.8	2.6503	0.000115119	0.00253828	promoter	1319
NM_001297590	CD3EAP	chr19	45909901	45914024	+	chr19:45907101-45909500	2400	6.71	17.8	2.6503	0.000115119	0.00253828	promoter	-1601
NM_012099	CD3EAP	chr19	45909901	45914024	+	chr19:45907101-45909500	2400	6.71	17.8	2.6503	0.000115119	0.00253828	promoter	-1601
NM_006663	PPP1R13L	chr19	45908327	45882896	-	chr19:45907101-45909500	2400	6.71	17.8	2.6503	0.000115119	0.00253828	promoter	27
NM_001159675	SYNCRIP	chr6	86351169	86323692	-	chr6:86350701-86352500	1800	1.85	9.97	5.36559	5.9803e-05	0.00158001	promoter	-431
NM_001159673	SYNCRIP	chr6	86352640	86317501	-	chr6:86350701-86352500	1800	1.85	9.97	5.36559	5.9803e-05	0.00158001	promoter	1040
NM_001159676	SYNCRIP	chr6	86351169	86317501	-	chr6:86350701-86352500	1800	1.85	9.97	5.36559	5.9803e-05	0.00158001	promoter	-431
NM_001253771	SYNCRIP	chr6	86352604	86317501	-	chr6:86350701-86352500	1800	1.85	9.97	5.36559	5.9803e-05	0.00158001	promoter	1004
NM_001159674	SYNCRIP	chr6	86352604	86317501	-	chr6:86350701-86352500	1800	1.85	9.97	5.36559	5.9803e-05	0.00158001	promoter	1004
NM_001159677	SYNCRIP	chr6	86352604	86317501	-	chr6:86350701-86352500	1800	1.85	9.97	5.36559	5.9803e-05	0.00158001	promoter	1004
NM_006372	SYNCRIP	chr6	86352604	86323693	-	chr6:86350701-86352500	1800	1.85	9.97	5.36559	5.9803e-05	0.00158001	promoter	1004
NM_012314	KIR2DS4	chr19	55344161	55360030	+	chr19:55344101-55345500	1400	2.51	11.51	4.57143	4.62972e-05	0.00130497	promoter	639
NM_001281971	KIR2DS4	chr19	55344161	55360030	+	chr19:55344101-55345500	1400	2.51	11.51	4.57143	4.62972e-05	0.00130497	promoter	639
NM_001281972	KIR2DS4	chr19	55344161	55360030	+	chr19:55344101-55345500	1400	2.51	11.51	4.57143	4.62972e-05	0.00130497	promoter	639
NM_004528	MGST3	chr1	165600470	165625372	+	chr1:165600501-165602000	1500	3.21	13.99	4.34783	4.20271e-05	0.00120596	promoter	780
NM_001284511	PAQR4	chr16	3019348	3023485	+	chr16:3019101-3021000	1900	2.17	18.6	8.5367	2.36832e-09	3.93472e-06	promoter	702
NM_001284512	PAQR4	chr16	3019348	3023485	+	chr16:3019101-3021000	1900	2.17	18.6	8.5367	2.36832e-09	3.93472e-06	promoter	702
NM_001284513	PAQR4	chr16	3019348	3023485	+	chr16:3019101-3021000	1900	2.17	18.6	8.5367	2.36832e-09	3.93472e-06	promoter	702
NM_001324118	PAQR4	chr16	3019348	3023485	+	chr16:3019101-3021000	1900	2.17	18.6	8.5367	2.36832e-09	3.93472e-06	promoter	702
NM_152341	PAQR4	chr16	3019348	3023485	+	chr16:3019101-3021000	1900	2.17	18.6	8.5367	2.36832e-09	3.93472e-06	promoter	702
NR_136288	CNIH3	chr1	224622341	224928251	+	chr1:224620501-224621600	1100	1.76	12.44	7.0339	2.08979e-05	0.000733303	promoter	-1291
NR_136289	CNIH3	chr1	224622341	224928251	+	chr1:224620501-224621600	1100	1.76	12.44	7.0339	2.08979e-05	0.000733303	promoter	-1291
NR_136290	CNIH3	chr1	224622341	224928251	+	chr1:224620501-224621600	1100	1.76	12.44	7.0339	2.08979e-05	0.000733303	promoter	-1291
NM_001115113	WDR26	chr1	224622499	224572848	-	chr1:224620501-224621600	1100	1.76	12.44	7.0339	2.08979e-05	0.000733303	promoter	1449
NR_136293	CNIH3	chr1	224622550	224928256	+	chr1:224620501-224621600	1100	1.76	12.44	7.0339	2.08979e-05	0.000733303	promoter	-1500
NR_136292	CNIH3	chr1	224622550	224928256	+	chr1:224620501-224621600	1100	1.76	12.44	7.0339	2.08979e-05	0.000733303	promoter	-1500
NR_136291	CNIH3	chr1	224622550	224928256	+	chr1:224620501-224621600	1100	1.76	12.44	7.0339	2.08979e-05	0.000733303	promoter	-1500
NR_136297	CNIH3	chr1	224622550	224928256	+	chr1:224620501-224621600	1100	1.76	12.44	7.0339	2.08979e-05	0.000733303	promoter	-1500
NR_136296	CNIH3	chr1	224622550	224928256	+	chr1:224620501-224621600	1100	1.76	12.44	7.0339	2.08979e-05	0.000733303	promoter	-1500
NR_136295	CNIH3	chr1	224622550	224928256	+	chr1:224620501-224621600	1100	1.76	12.44	7.0339	2.08979e-05	0.000733303	promoter	-1500
NM_001322302	CNIH3	chr1	224622550	224928256	+	chr1:224620501-224621600	1100	1.76	12.44	7.0339	2.08979e-05	0.000733303	promoter	-1500
NR_136294	CNIH3	chr1	224622550	224928256	+	chr1:224620501-224621600	1100	1.76	12.44	7.0339	2.08979e-05	0.000733303	promoter	-1500
NM_001322303	CNIH3	chr1	224622550	224928256	+	chr1:224620501-224621600	1100	1.76	12.44	7.0339	2.08979e-05	0.000733303	promoter	-1500
NM_001322304	CNIH3	chr1	224622550	224928256	+	chr1:224620501-224621600	1100	1.76	12.44	7.0339	2.08979e-05	0.000733303	promoter	-1500
NM_025160	WDR26	chr1	224622001	224572844	-	chr1:224620501-224621600	1100	1.76	12.44	7.0339	2.08979e-05	0.000733303	promoter	951
NM_003111	SP3	chr2	174830430	174771186	-	chr2:174829301-174830800	1500	1.58	8.73	5.49686	8.49217e-05	0.00203626	promoter	380
NM_001172712	SP3	chr2	174830430	174771186	-	chr2:174829301-174830800	1500	1.58	8.73	5.49686	8.49217e-05	0.00203626	promoter	380
NM_001017371	SP3	chr2	174828608	174765504	-	chr2:174829301-174830800	1500	1.58	8.73	5.49686	8.49217e-05	0.00203626	promoter	-1442
NM_001024937	MINK1	chr17	4736634	4801356	+	chr17:4737001-4738500	1500	3.29	15.95	4.83636	7.31814e-06	0.000353072	promoter	1116
NM_170663	MINK1	chr17	4736634	4801356	+	chr17:4737001-4738500	1500	3.29	15.95	4.83636	7.31814e-06	0.000353072	promoter	1116
NM_015716	MINK1	chr17	4736634	4801356	+	chr17:4737001-4738500	1500	3.29	15.95	4.83636	7.31814e-06	0.000353072	promoter	1116
NM_001321236	MINK1	chr17	4736634	4801356	+	chr17:4737001-4738500	1500	3.29	15.95	4.83636	7.31814e-06	0.000353072	promoter	1116
NM_153827	MINK1	chr17	4736634	4801356	+	chr17:4737001-4738500	1500	3.29	15.95	4.83636	7.31814e-06	0.000353072	promoter	1116
NM_183376	ARRDC4	chr15	98503932	98517063	+	chr15:98503901-98505000	1100	0.79	6.63	8.3	6.84489e-05	0.00172964	promoter	518
NM_001303037	MPP6	chr7	24613070	24733812	+	chr7:24612301-24613300	1000	0.29	12.5	41.7	5.43255e-09	5.10124e-06	promoter	-270
NM_016447	MPP6	chr7	24613070	24733812	+	chr7:24612301-24613300	1000	0.29	12.5	41.7	5.43255e-09	5.10124e-06	promoter	-270
NM_022076	DUSP21	chrX	44703266	44704134	+	chrX:44700501-44702300	1800	4.85	14.23	2.93004	0.000187311	0.003627	promoter	-1866
NM_001329632	FBXO46	chr19	46218536	46213886	-	chr19:46216901-46218000	1100	1.91	8.51	4.4375	0.000601935	0.00846891	promoter	1086
NM_001018073	PCK2	chr14	24563519	24569962	+	chr14:24562101-24564800	2700	9.33	26.9	2.88116	0.000346061	0.00562569	promoter	-69
NM_001291556	PCK2	chr14	24563519	24573334	+	chr14:24562101-24564800	2700	9.33	26.9	2.88116	0.000346061	0.00562569	promoter	-69
NM_001308054	PCK2	chr14	24563519	24573334	+	chr14:24562101-24564800	2700	9.33	26.9	2.88116	0.000346061	0.00562569	promoter	-69
NM_004563	PCK2	chr14	24563519	24573334	+	chr14:24562101-24564800	2700	9.33	26.9	2.88116	0.000346061	0.00562569	promoter	-69
NM_001354769	NRL	chr14	24564339	24547895	-	chr14:24562101-24564800	2700	9.33	26.9	2.88116	0.000346061	0.00562569	promoter	889
NM_000292	PHKA2	chrX	19002232	18910415	-	chrX:19000101-19001700	1600	2.65	10.07	3.78947	0.000330877	0.0054439	promoter	1332
NM_198902	TSPAN3	chr15	77363451	77333744	-	chr15:77362201-77364900	2700	5.57	26.66	4.77957	4.71032e-08	1.31391e-05	promoter	-99
NM_001168412	TSPAN3	chr15	77363451	77333744	-	chr15:77362201-77364900	2700	5.57	26.66	4.77957	4.71032e-08	1.31391e-05	promoter	-99
NM_005724	TSPAN3	chr15	77363451	77333744	-	chr15:77362201-77364900	2700	5.57	26.66	4.77957	4.71032e-08	1.31391e-05	promoter	-99
NM_181504	PIK3R1	chr5	67586491	67597649	+	chr5:67585101-67586300	1200	0	8	801	7.3061e-08	1.78324e-05	promoter	-791
NM_181524	PIK3R1	chr5	67584346	67597649	+	chr5:67585101-67586300	1200	0	8	801	7.3061e-08	1.78324e-05	promoter	1354
NM_152348	WDR81	chr17	1619816	1641879	+	chr17:1618301-1620100	1800	3.83	11.14	2.90365	0.000621222	0.00865154	promoter	-616
NR_029494	MIR22	chr17	1617281	1617196	-	chr17:1618301-1620100	1800	3.83	11.14	2.90365	0.000621222	0.00865154	promoter	-1919
NR_028504	MIR22HG	chr17	1619566	1614797	-	chr17:1618301-1620100	1800	3.83	11.14	2.90365	0.000621222	0.00865154	promoter	366
NR_028503	MIR22HG	chr17	1619566	1614797	-	chr17:1618301-1620100	1800	3.83	11.14	2.90365	0.000621222	0.00865154	promoter	366
NR_028502	MIR22HG	chr17	1619566	1614797	-	chr17:1618301-1620100	1800	3.83	11.14	2.90365	0.000621222	0.00865154	promoter	366
NR_028505	MIR22HG	chr17	1619566	1614797	-	chr17:1618301-1620100	1800	3.83	11.14	2.90365	0.000621222	0.00865154	promoter	366
NM_001163673	WDR81	chr17	1619816	1641893	+	chr17:1618301-1620100	1800	3.83	11.14	2.90365	0.000621222	0.00865154	promoter	-616
NM_017737	FNBP1L	chr1	93913674	94020218	+	chr1:93912901-93916500	3600	15.4	49.78	3.23102	1.07367e-06	9.6872e-05	promoter	1026
NM_001164473	FNBP1L	chr1	93913687	94020218	+	chr1:93912901-93916500	3600	15.4	49.78	3.23102	1.07367e-06	9.6872e-05	promoter	1013
NM_001024948	FNBP1L	chr1	93913687	94020218	+	chr1:93912901-93916500	3600	15.4	49.78	3.23102	1.07367e-06	9.6872e-05	promoter	1013
NM_032711	MAFG	chr17	79881342	79876145	-	chr17:79882801-79883800	1000	0.54	5.39	9.81818	0.000191189	0.00366845	promoter	-1958
NR_146494	LINC01754	chr20	46040138	46011509	-	chr20:46036901-46039600	2700	9.21	20.98	2.27657	0.000142954	0.00296003	promoter	1888
NR_146495	LINC01754	chr20	46040138	46011509	-	chr20:46036901-46039600	2700	9.21	20.98	2.27657	0.000142954	0.00296003	promoter	1888
NM_001353149	CCDC66	chr3	56591183	56655848	+	chr3:56591401-56592500	1100	2.13	8.83	4.13084	0.000865682	0.0110658	promoter	767
NM_001353148	CCDC66	chr3	56591183	56655848	+	chr3:56591401-56592500	1100	2.13	8.83	4.13084	0.000865682	0.0110658	promoter	767
NM_001353147	CCDC66	chr3	56591183	56655848	+	chr3:56591401-56592500	1100	2.13	8.83	4.13084	0.000865682	0.0110658	promoter	767
NM_001012506	CCDC66	chr3	56591183	56655848	+	chr3:56591401-56592500	1100	2.13	8.83	4.13084	0.000865682	0.0110658	promoter	767
NM_001353150	CCDC66	chr3	56591183	56655848	+	chr3:56591401-56592500	1100	2.13	8.83	4.13084	0.000865682	0.0110658	promoter	767
NM_001353151	CCDC66	chr3	56591183	56655848	+	chr3:56591401-56592500	1100	2.13	8.83	4.13084	0.000865682	0.0110658	promoter	767
NM_001353152	CCDC66	chr3	56591183	56655848	+	chr3:56591401-56592500	1100	2.13	8.83	4.13084	0.000865682	0.0110658	promoter	767
NM_001353153	CCDC66	chr3	56591183	56655848	+	chr3:56591401-56592500	1100	2.13	8.83	4.13084	0.000865682	0.0110658	promoter	767
NM_001353154	CCDC66	chr3	56591183	56655848	+	chr3:56591401-56592500	1100	2.13	8.83	4.13084	0.000865682	0.0110658	promoter	767
NM_001353155	CCDC66	chr3	56591183	56655848	+	chr3:56591401-56592500	1100	2.13	8.83	4.13084	0.000865682	0.0110658	promoter	767
NM_001353156	CCDC66	chr3	56591183	56655848	+	chr3:56591401-56592500	1100	2.13	8.83	4.13084	0.000865682	0.0110658	promoter	767
NM_001353158	CCDC66	chr3	56591183	56655848	+	chr3:56591401-56592500	1100	2.13	8.83	4.13084	0.000865682	0.0110658	promoter	767
NM_001353160	CCDC66	chr3	56591183	56655848	+	chr3:56591401-56592500	1100	2.13	8.83	4.13084	0.000865682	0.0110658	promoter	767
NR_024460	CCDC66	chr3	56591183	56655848	+	chr3:56591401-56592500	1100	2.13	8.83	4.13084	0.000865682	0.0110658	promoter	767
NR_148366	CCDC66	chr3	56591183	56655848	+	chr3:56591401-56592500	1100	2.13	8.83	4.13084	0.000865682	0.0110658	promoter	767
NR_148367	CCDC66	chr3	56591183	56655848	+	chr3:56591401-56592500	1100	2.13	8.83	4.13084	0.000865682	0.0110658	promoter	767
NR_148368	CCDC66	chr3	56591183	56655848	+	chr3:56591401-56592500	1100	2.13	8.83	4.13084	0.000865682	0.0110658	promoter	767
NR_148369	CCDC66	chr3	56591183	56655848	+	chr3:56591401-56592500	1100	2.13	8.83	4.13084	0.000865682	0.0110658	promoter	767
NR_148370	CCDC66	chr3	56591183	56655848	+	chr3:56591401-56592500	1100	2.13	8.83	4.13084	0.000865682	0.0110658	promoter	767
NR_148371	CCDC66	chr3	56591183	56655848	+	chr3:56591401-56592500	1100	2.13	8.83	4.13084	0.000865682	0.0110658	promoter	767
NR_148372	CCDC66	chr3	56591183	56655848	+	chr3:56591401-56592500	1100	2.13	8.83	4.13084	0.000865682	0.0110658	promoter	767
NR_148373	CCDC66	chr3	56591183	56655848	+	chr3:56591401-56592500	1100	2.13	8.83	4.13084	0.000865682	0.0110658	promoter	767
NR_148374	CCDC66	chr3	56591183	56655848	+	chr3:56591401-56592500	1100	2.13	8.83	4.13084	0.000865682	0.0110658	promoter	767
NR_148375	CCDC66	chr3	56591183	56655848	+	chr3:56591401-56592500	1100	2.13	8.83	4.13084	0.000865682	0.0110658	promoter	767
NR_148376	CCDC66	chr3	56591183	56655848	+	chr3:56591401-56592500	1100	2.13	8.83	4.13084	0.000865682	0.0110658	promoter	767
NR_148377	CCDC66	chr3	56591183	56655848	+	chr3:56591401-56592500	1100	2.13	8.83	4.13084	0.000865682	0.0110658	promoter	767
NR_148378	CCDC66	chr3	56591183	56655848	+	chr3:56591401-56592500	1100	2.13	8.83	4.13084	0.000865682	0.0110658	promoter	767
NM_001141947	CCDC66	chr3	56591202	56655848	+	chr3:56591401-56592500	1100	2.13	8.83	4.13084	0.000865682	0.0110658	promoter	748
NM_015469	NIPSNAP3A	chr9	107509963	107522401	+	chr9:107510701-107512000	1300	1.55	8.42	5.40385	0.000201956	0.00380939	promoter	1387
NM_001329570	NIPSNAP3A	chr9	107509963	107522401	+	chr9:107510701-107512000	1300	1.55	8.42	5.40385	0.000201956	0.00380939	promoter	1387
NM_001301317	TUFT1	chr1	151512784	151556059	+	chr1:151514001-151515000	1000	2.23	8.78	3.92411	0.000947039	0.0118847	promoter	1716
NM_001126337	TUFT1	chr1	151512784	151556059	+	chr1:151514001-151515000	1000	2.23	8.78	3.92411	0.000947039	0.0118847	promoter	1716
NM_020127	TUFT1	chr1	151512784	151556059	+	chr1:151514001-151515000	1000	2.23	8.78	3.92411	0.000947039	0.0118847	promoter	1716
NM_022780	RMND5A	chr2	86947413	87005164	+	chr2:86948501-86949700	1200	1.06	6.65	6.2243	0.00025445	0.00451018	promoter	1687
NM_001198954	RNF103-CHMP3	chr2	86948245	86730552	-	chr2:86948501-86949700	1200	1.06	6.65	6.2243	0.00025445	0.00451018	promoter	-855
NR_027682	RPAIN	chr17	5322960	5336340	+	chr17:5320401-5323500	3100	7.77	24.69	3.17481	7.37129e-06	0.000354735	promoter	-1010
NR_027683	RPAIN	chr17	5322960	5336340	+	chr17:5320401-5323500	3100	7.77	24.69	3.17481	7.37129e-06	0.000354735	promoter	-1010
NR_027684	RPAIN	chr17	5322960	5336340	+	chr17:5320401-5323500	3100	7.77	24.69	3.17481	7.37129e-06	0.000354735	promoter	-1010
NR_027685	RPAIN	chr17	5322960	5336340	+	chr17:5320401-5323500	3100	7.77	24.69	3.17481	7.37129e-06	0.000354735	promoter	-1010
NM_001160266	RPAIN	chr17	5322960	5336340	+	chr17:5320401-5323500	3100	7.77	24.69	3.17481	7.37129e-06	0.000354735	promoter	-1010
NM_001160246	RPAIN	chr17	5322960	5336340	+	chr17:5320401-5323500	3100	7.77	24.69	3.17481	7.37129e-06	0.000354735	promoter	-1010
NM_001160244	RPAIN	chr17	5322960	5336340	+	chr17:5320401-5323500	3100	7.77	24.69	3.17481	7.37129e-06	0.000354735	promoter	-1010
NM_001033002	RPAIN	chr17	5322960	5336340	+	chr17:5320401-5323500	3100	7.77	24.69	3.17481	7.37129e-06	0.000354735	promoter	-1010
NM_002532	NUP88	chr17	5322982	5288152	-	chr17:5320401-5323500	3100	7.77	24.69	3.17481	7.37129e-06	0.000354735	promoter	1032
NM_001320653	NUP88	chr17	5323059	5288152	-	chr17:5320401-5323500	3100	7.77	24.69	3.17481	7.37129e-06	0.000354735	promoter	1109
NR_027679	RPAIN	chr17	5322960	5332985	+	chr17:5320401-5323500	3100	7.77	24.69	3.17481	7.37129e-06	0.000354735	promoter	-1010
NM_001160243	RPAIN	chr17	5322960	5332985	+	chr17:5320401-5323500	3100	7.77	24.69	3.17481	7.37129e-06	0.000354735	promoter	-1010
NR_027991	APLNR	chr11	57004724	57001064	-	chr11:57005301-57006600	1300	1	8.09	8.0198	6.47888e-05	0.00167532	promoter	-1226
NM_005161	APLNR	chr11	57004927	57001050	-	chr11:57005301-57006600	1300	1	8.09	8.0198	6.47888e-05	0.00167532	promoter	-1023
NM_172016	TRIM39	chr6	30295007	30311506	+	chr6:30293101-30295100	2000	4.2	16.18	3.84561	0.000167219	0.00330882	promoter	-907
NR_024052	HCG18	chr6	30294933	30255173	-	chr6:30293101-30295100	2000	4.2	16.18	3.84561	0.000167219	0.00330882	promoter	833
NR_024053	HCG18	chr6	30294933	30255173	-	chr6:30293101-30295100	2000	4.2	16.18	3.84561	0.000167219	0.00330882	promoter	833
NR_102326	HCG18	chr6	30294933	30255173	-	chr6:30293101-30295100	2000	4.2	16.18	3.84561	0.000167219	0.00330882	promoter	833
NR_102327	HCG18	chr6	30294933	30255173	-	chr6:30293101-30295100	2000	4.2	16.18	3.84561	0.000167219	0.00330882	promoter	833
NM_001369521	TRIM39	chr6	30294245	30311506	+	chr6:30293101-30295100	2000	4.2	16.18	3.84561	0.000167219	0.00330882	promoter	-145
NM_001369522	TRIM39	chr6	30294245	30311506	+	chr6:30293101-30295100	2000	4.2	16.18	3.84561	0.000167219	0.00330882	promoter	-145
NM_001369523	TRIM39	chr6	30294245	30311506	+	chr6:30293101-30295100	2000	4.2	16.18	3.84561	0.000167219	0.00330882	promoter	-145
NM_021253	TRIM39	chr6	30294245	30311506	+	chr6:30293101-30295100	2000	4.2	16.18	3.84561	0.000167219	0.00330882	promoter	-145
NR_052012	HCG17	chr6	30293911	30201815	-	chr6:30293101-30295100	2000	4.2	16.18	3.84561	0.000167219	0.00330882	promoter	-189
NM_024109	METTL22	chr16	8715554	8743496	+	chr16:8716101-8717200	1100	0.54	9.22	16.7818	1.13333e-07	2.22664e-05	promoter	1096
NR_134608	METTL22	chr16	8715554	8743496	+	chr16:8716101-8717200	1100	0.54	9.22	16.7818	1.13333e-07	2.22664e-05	promoter	1096
NM_005431	XRCC2	chr7	152373226	152341861	-	chr7:152371501-152373400	1900	7.03	18.78	2.66903	0.000118283	0.00259149	promoter	776
NM_014279	OLFM1	chr9	137967350	138013026	+	chr9:137967901-137969200	1300	2.76	10.85	3.92058	0.000311112	0.00519688	promoter	1200
NM_006334	OLFM1	chr9	137967350	137989949	+	chr9:137967901-137969200	1300	2.76	10.85	3.92058	0.000311112	0.00519688	promoter	1200
NR_134599	LOC105378047	chr6	149353797	149348364	-	chr6:149351301-149353000	1700	1.54	12.97	8.37419	4.79544e-08	1.31929e-05	promoter	1647
NM_003000	SDHB	chr1	17380527	17345220	-	chr1:17380001-17382100	2100	6.85	27.77	4.04956	1.13397e-08	6.57666e-06	promoter	-523
NM_014222	NDUFA8	chr9	124922058	124906337	-	chr9:124919501-124920700	1200	0.27	6.3	22.5357	7.2486e-06	0.000350292	promoter	1958
NM_001318195	NDUFA8	chr9	124922058	124894744	-	chr9:124919501-124920700	1200	0.27	6.3	22.5357	7.2486e-06	0.000350292	promoter	1958
NR_046368	LINC01023	chr5	108063962	108063525	-	chr5:108063401-108065000	1600	5.22	16.88	3.22945	0.00013615	0.00285886	promoter	-238
NM_144707	PROM2	chr2	95940196	95957050	+	chr2:95938301-95939800	1500	0.27	8.71	31.1429	3.67692e-08	1.18074e-05	promoter	-1146
NM_001321070	PROM2	chr2	95940196	95957050	+	chr2:95938301-95939800	1500	0.27	8.71	31.1429	3.67692e-08	1.18074e-05	promoter	-1146
NM_001165977	PROM2	chr2	95940196	95957050	+	chr2:95938301-95939800	1500	0.27	8.71	31.1429	3.67692e-08	1.18074e-05	promoter	-1146
NM_001165978	PROM2	chr2	95940196	95957050	+	chr2:95938301-95939800	1500	0.27	8.71	31.1429	3.67692e-08	1.18074e-05	promoter	-1146
NM_001278580	ACVR2A	chr2	148602085	148688396	+	chr2:148602301-148604200	1900	7.8	21.72	2.78233	5.83007e-05	0.00154661	promoter	1165
NM_001616	ACVR2A	chr2	148602597	148688391	+	chr2:148602301-148604200	1900	7.8	21.72	2.78233	5.83007e-05	0.00154661	promoter	653
NM_001278579	ACVR2A	chr2	148602085	148688391	+	chr2:148602301-148604200	1900	7.8	21.72	2.78233	5.83007e-05	0.00154661	promoter	1165
NM_031446	C18orf21	chr18	33552641	33559241	+	chr18:33552101-33553200	1100	1.08	9.82	9.01835	5.10394e-07	5.85658e-05	promoter	9
NM_001201474	C18orf21	chr18	33552587	33559250	+	chr18:33552101-33553200	1100	1.08	9.82	9.01835	5.10394e-07	5.85658e-05	promoter	63
NM_001201475	C18orf21	chr18	33552587	33559250	+	chr18:33552101-33553200	1100	1.08	9.82	9.01835	5.10394e-07	5.85658e-05	promoter	63
NM_001201476	C18orf21	chr18	33552587	33559250	+	chr18:33552101-33553200	1100	1.08	9.82	9.01835	5.10394e-07	5.85658e-05	promoter	63
NM_001346246	RALGAPA1	chr14	36278501	36007561	-	chr14:36277301-36279100	1800	2.08	12.53	6	5.65199e-06	0.000298425	promoter	301
NM_014990	RALGAPA1	chr14	36278501	36007561	-	chr14:36277301-36279100	1800	2.08	12.53	6	5.65199e-06	0.000298425	promoter	301
NM_001346248	RALGAPA1	chr14	36278501	36007561	-	chr14:36277301-36279100	1800	2.08	12.53	6	5.65199e-06	0.000298425	promoter	301
NM_001346243	RALGAPA1	chr14	36278501	36007561	-	chr14:36277301-36279100	1800	2.08	12.53	6	5.65199e-06	0.000298425	promoter	301
NM_001330075	RALGAPA1	chr14	36278501	36007561	-	chr14:36277301-36279100	1800	2.08	12.53	6	5.65199e-06	0.000298425	promoter	301
NM_001283044	RALGAPA1	chr14	36278501	36007561	-	chr14:36277301-36279100	1800	2.08	12.53	6	5.65199e-06	0.000298425	promoter	301
NM_001346245	RALGAPA1	chr14	36278501	36007561	-	chr14:36277301-36279100	1800	2.08	12.53	6	5.65199e-06	0.000298425	promoter	301
NM_194301	RALGAPA1	chr14	36278501	36007561	-	chr14:36277301-36279100	1800	2.08	12.53	6	5.65199e-06	0.000298425	promoter	301
NM_001346249	RALGAPA1	chr14	36278501	36007561	-	chr14:36277301-36279100	1800	2.08	12.53	6	5.65199e-06	0.000298425	promoter	301
NM_001346247	RALGAPA1	chr14	36278501	36007561	-	chr14:36277301-36279100	1800	2.08	12.53	6	5.65199e-06	0.000298425	promoter	301
NM_001283043	RALGAPA1	chr14	36278501	36007561	-	chr14:36277301-36279100	1800	2.08	12.53	6	5.65199e-06	0.000298425	promoter	301
NR_026869	LINC00052	chr15	88120159	88122917	+	chr15:88120601-88122100	1500	1.5	13.59	9.00662	3.76054e-07	4.77936e-05	promoter	1191
NM_022132	MCCC2	chr5	70883166	70954533	+	chr5:70882901-70883900	1000	1.37	9.17	6.65217	2.00258e-05	0.000709824	promoter	234
NM_001363147	MCCC2	chr5	70883166	70954533	+	chr5:70882901-70883900	1000	1.37	9.17	6.65217	2.00258e-05	0.000709824	promoter	234
NR_002958	SNORA17A	chr9	139621331	139621198	-	chr9:139621301-139623300	2000	11.18	24.91	2.22699	0.000327426	0.00541678	promoter	-969
NR_002975	SNORA17B	chr9	139620689	139620555	-	chr9:139621301-139623300	2000	11.18	24.91	2.22699	0.000327426	0.00541678	promoter	-1611
NR_003672	SNHG7	chr9	139622636	139619683	-	chr9:139621301-139623300	2000	11.18	24.91	2.22699	0.000327426	0.00541678	promoter	336
NR_024543	SNHG7	chr9	139622636	139619045	-	chr9:139621301-139623300	2000	11.18	24.91	2.22699	0.000327426	0.00541678	promoter	336
NR_024542	SNHG7	chr9	139622636	139619045	-	chr9:139621301-139623300	2000	11.18	24.91	2.22699	0.000327426	0.00541678	promoter	336
NM_080918	DGUOK	chr2	74154006	74186073	+	chr2:74153401-74156100	2700	12.93	27.75	2.14529	5.00303e-05	0.0013892	promoter	744
NM_080916	DGUOK	chr2	74154006	74186073	+	chr2:74153401-74156100	2700	12.93	27.75	2.14529	5.00303e-05	0.0013892	promoter	744
NM_001318863	DGUOK	chr2	74154006	74186073	+	chr2:74153401-74156100	2700	12.93	27.75	2.14529	5.00303e-05	0.0013892	promoter	744
NM_001318860	DGUOK	chr2	74154006	74186073	+	chr2:74153401-74156100	2700	12.93	27.75	2.14529	5.00303e-05	0.0013892	promoter	744
NM_001318859	DGUOK	chr2	74154006	74186073	+	chr2:74153401-74156100	2700	12.93	27.75	2.14529	5.00303e-05	0.0013892	promoter	744
NR_134895	DGUOK	chr2	74154006	74186073	+	chr2:74153401-74156100	2700	12.93	27.75	2.14529	5.00303e-05	0.0013892	promoter	744
NM_001318862	DGUOK	chr2	74154006	74186073	+	chr2:74153401-74156100	2700	12.93	27.75	2.14529	5.00303e-05	0.0013892	promoter	744
NM_001318861	DGUOK	chr2	74154006	74186073	+	chr2:74153401-74156100	2700	12.93	27.75	2.14529	5.00303e-05	0.0013892	promoter	744
NR_134893	DGUOK	chr2	74154006	74186073	+	chr2:74153401-74156100	2700	12.93	27.75	2.14529	5.00303e-05	0.0013892	promoter	744
NR_134898	DGUOK	chr2	74154006	74186073	+	chr2:74153401-74156100	2700	12.93	27.75	2.14529	5.00303e-05	0.0013892	promoter	744
NR_134897	DGUOK	chr2	74154006	74186073	+	chr2:74153401-74156100	2700	12.93	27.75	2.14529	5.00303e-05	0.0013892	promoter	744
NR_134896	DGUOK	chr2	74154006	74186073	+	chr2:74153401-74156100	2700	12.93	27.75	2.14529	5.00303e-05	0.0013892	promoter	744
NR_134894	DGUOK	chr2	74154006	74186073	+	chr2:74153401-74156100	2700	12.93	27.75	2.14529	5.00303e-05	0.0013892	promoter	744
NM_014413	EIF2AK1	chr7	6098806	6061877	-	chr7:6097001-6098900	1900	5.19	19.4	3.73269	5.2339e-05	0.00143615	promoter	856
NM_001134335	EIF2AK1	chr7	6098860	6061877	-	chr7:6097001-6098900	1900	5.19	19.4	3.73269	5.2339e-05	0.00143615	promoter	910
NM_033626	CCDC120	chrX	48916496	48927510	+	chrX:48917101-48918600	1500	1.44	10.22	7.05517	2.03659e-06	0.000145958	promoter	1354
NM_001271835	CCDC120	chrX	48916496	48927510	+	chrX:48917101-48918600	1500	1.44	10.22	7.05517	2.03659e-06	0.000145958	promoter	1354
NM_001163322	CCDC120	chrX	48916496	48927510	+	chrX:48917101-48918600	1500	1.44	10.22	7.05517	2.03659e-06	0.000145958	promoter	1354
NM_001163321	CCDC120	chrX	48916529	48927506	+	chrX:48917101-48918600	1500	1.44	10.22	7.05517	2.03659e-06	0.000145958	promoter	1321
NM_001163323	CCDC120	chrX	48916529	48927506	+	chrX:48917101-48918600	1500	1.44	10.22	7.05517	2.03659e-06	0.000145958	promoter	1321
NM_001178133	SUFU	chr10	104263728	104379224	+	chr10:104261301-104262400	1100	1.08	9.93	9.11927	5.1053e-07	5.85658e-05	promoter	-1878
NM_016169	SUFU	chr10	104263718	104393214	+	chr10:104261301-104262400	1100	1.08	9.93	9.11927	5.1053e-07	5.85658e-05	promoter	-1868
NM_005736	ACTR1A	chr10	104262469	104238985	-	chr10:104261301-104262400	1100	1.08	9.93	9.11927	5.1053e-07	5.85658e-05	promoter	619
NR_030304	MIR578	chr4	166307393	166307489	+	chr4:166308101-166309800	1700	0.77	10.29	13.2051	1.66058e-07	2.90971e-05	promoter	1557
NM_198217	ING1	chr13	111364969	111373421	+	chr13:111363301-111364700	1400	0.59	7.9	13.1833	1.42817e-06	0.000114155	promoter	-969
NM_198218	ING1	chr13	111365609	111373421	+	chr13:111363301-111364700	1400	0.59	7.9	13.1833	1.42817e-06	0.000114155	promoter	-1609
NR_148960	LOC100288175	chr1	995113	1001833	+	chr1:995001-996600	1600	2.11	11.39	5.37736	9.46746e-06	0.000421134	promoter	687
NR_148222	MICA-AS1	chr6	31368247	31362065	-	chr6:31366301-31369200	2900	14.59	33.45	2.29178	2.47976e-06	0.000167761	promoter	497
NM_001289153	MICA	chr6	31368487	31383092	+	chr6:31366301-31369200	2900	14.59	33.45	2.29178	2.47976e-06	0.000167761	promoter	-737
NM_001289152	MICA	chr6	31368487	31383092	+	chr6:31366301-31369200	2900	14.59	33.45	2.29178	2.47976e-06	0.000167761	promoter	-737
NM_001289154	MICA	chr6	31368487	31383092	+	chr6:31366301-31369200	2900	14.59	33.45	2.29178	2.47976e-06	0.000167761	promoter	-737
NR_148223	MICA-AS1	chr6	31366285	31362065	-	chr6:31366301-31369200	2900	14.59	33.45	2.29178	2.47976e-06	0.000167761	promoter	-1465
NM_001168347	NSUN5	chr7	72722823	72716512	-	chr7:72721701-72724200	2500	5.06	19.46	3.84024	1.76311e-07	3.04355e-05	promoter	-127
NM_148956	NSUN5	chr7	72722823	72716512	-	chr7:72721701-72724200	2500	5.06	19.46	3.84024	1.76311e-07	3.04355e-05	promoter	-127
NM_018044	NSUN5	chr7	72722864	72716512	-	chr7:72721701-72724200	2500	5.06	19.46	3.84024	1.76311e-07	3.04355e-05	promoter	-86
NM_001168348	NSUN5	chr7	72722864	72716512	-	chr7:72721701-72724200	2500	5.06	19.46	3.84024	1.76311e-07	3.04355e-05	promoter	-86
NR_156488	PKD2	chr4	88928786	88998929	+	chr4:88927701-88928900	1200	0.59	6.3	10.5167	3.83575e-05	0.00112867	promoter	-486
NM_000297	PKD2	chr4	88928786	88998929	+	chr4:88927701-88928900	1200	0.59	6.3	10.5167	3.83575e-05	0.00112867	promoter	-486
NR_120430	LOC101928100	chr12	10516367	10551105	+	chr12:10517001-10518300	1300	2.09	13.71	6.53333	8.18551e-07	7.80739e-05	promoter	1283
NM_001353339	CCDC150	chr2	197504438	197597525	+	chr2:197505501-197506800	1300	0.5	8.52	16.7255	2.04611e-06	0.000146488	promoter	1712
NM_001080539	CCDC150	chr2	197504438	197597525	+	chr2:197505501-197506800	1300	0.5	8.52	16.7255	2.04611e-06	0.000146488	promoter	1712
NR_034016	LINC01502	chr9	138466770	138478958	+	chr9:138464501-138466500	2000	5.76	17.44	3.02426	1.14291e-05	0.000486548	promoter	-1270
NR_034017	LINC01502	chr9	138466770	138478958	+	chr9:138464501-138466500	2000	5.76	17.44	3.02426	1.14291e-05	0.000486548	promoter	-1270
NR_109814	LINC01502	chr9	138466770	138478958	+	chr9:138464501-138466500	2000	5.76	17.44	3.02426	1.14291e-05	0.000486548	promoter	-1270
NR_003066	SNORD103C	chr1	31441084	31441009	-	chr1:31441101-31442200	1100	1.28	7.59	5.89147	0.000156966	0.00316138	promoter	-566
NR_073124	NCAPG	chr4	17812601	17846487	+	chr4:17812001-17814000	2000	3.11	16.48	5.28526	1.92191e-07	3.25524e-05	promoter	399
NM_022346	NCAPG	chr4	17812601	17846487	+	chr4:17812001-17814000	2000	3.11	16.48	5.28526	1.92191e-07	3.25524e-05	promoter	399
NR_144310	DCAF16	chr4	17812380	17795068	-	chr4:17812001-17814000	2000	3.11	16.48	5.28526	1.92191e-07	3.25524e-05	promoter	-620
NR_144301	DCAF16	chr4	17812380	17795068	-	chr4:17812001-17814000	2000	3.11	16.48	5.28526	1.92191e-07	3.25524e-05	promoter	-620
NR_144305	DCAF16	chr4	17812380	17795068	-	chr4:17812001-17814000	2000	3.11	16.48	5.28526	1.92191e-07	3.25524e-05	promoter	-620
NR_144303	DCAF16	chr4	17812380	17795068	-	chr4:17812001-17814000	2000	3.11	16.48	5.28526	1.92191e-07	3.25524e-05	promoter	-620
NM_017741	DCAF16	chr4	17812380	17802277	-	chr4:17812001-17814000	2000	3.11	16.48	5.28526	1.92191e-07	3.25524e-05	promoter	-620
NM_001345880	DCAF16	chr4	17812380	17802277	-	chr4:17812001-17814000	2000	3.11	16.48	5.28526	1.92191e-07	3.25524e-05	promoter	-620
NM_001345881	DCAF16	chr4	17812380	17802277	-	chr4:17812001-17814000	2000	3.11	16.48	5.28526	1.92191e-07	3.25524e-05	promoter	-620
NM_001345884	DCAF16	chr4	17812380	17802277	-	chr4:17812001-17814000	2000	3.11	16.48	5.28526	1.92191e-07	3.25524e-05	promoter	-620
NM_001345885	DCAF16	chr4	17812380	17802277	-	chr4:17812001-17814000	2000	3.11	16.48	5.28526	1.92191e-07	3.25524e-05	promoter	-620
NM_001345882	DCAF16	chr4	17812380	17802277	-	chr4:17812001-17814000	2000	3.11	16.48	5.28526	1.92191e-07	3.25524e-05	promoter	-620
NM_001848	COL6A1	chr21	47401683	47424962	+	chr21:47399701-47401900	2200	18.05	45.44	2.51661	4.12022e-09	4.64498e-06	promoter	-883
NM_001365804	ZNF641	chr12	48744702	48728369	-	chr12:48744201-48745700	1500	2.84	13.29	4.66667	1.06688e-05	0.000464394	promoter	-248
NM_152320	ZNF641	chr12	48744702	48730962	-	chr12:48744201-48745700	1500	2.84	13.29	4.66667	1.06688e-05	0.000464394	promoter	-248
NM_001365803	ZNF641	chr12	48744702	48730962	-	chr12:48744201-48745700	1500	2.84	13.29	4.66667	1.06688e-05	0.000464394	promoter	-248
NM_001365805	ZNF641	chr12	48744702	48730962	-	chr12:48744201-48745700	1500	2.84	13.29	4.66667	1.06688e-05	0.000464394	promoter	-248
NM_001172681	ZNF641	chr12	48744702	48730962	-	chr12:48744201-48745700	1500	2.84	13.29	4.66667	1.06688e-05	0.000464394	promoter	-248
NM_001172682	ZNF641	chr12	48745029	48730962	-	chr12:48744201-48745700	1500	2.84	13.29	4.66667	1.06688e-05	0.000464394	promoter	79
NM_001287593	CLIC1	chr6	31705095	31698357	-	chr6:31702801-31704500	1700	3.35	16.3	4.85417	1.35457e-07	2.52808e-05	promoter	1445
NM_001288	CLIC1	chr6	31704341	31698357	-	chr6:31702801-31704500	1700	3.35	16.3	4.85417	1.35457e-07	2.52808e-05	promoter	691
NM_001287594	CLIC1	chr6	31704322	31698357	-	chr6:31702801-31704500	1700	3.35	16.3	4.85417	1.35457e-07	2.52808e-05	promoter	672
NM_001318146	SNX33	chr15	75941347	75950968	+	chr15:75938901-75941800	2900	13.44	35.39	2.63197	6.07241e-08	1.547e-05	promoter	-997
NM_153271	SNX33	chr15	75940252	75954642	+	chr15:75938901-75941800	2900	13.44	35.39	2.63197	6.07241e-08	1.547e-05	promoter	98
NM_206938	MS4A7	chr11	60145957	60163426	+	chr11:60144001-60145700	1700	1.59	9.73	6.0875	2.15577e-05	0.000744799	promoter	-1107
NM_021201	MS4A7	chr11	60146004	60163420	+	chr11:60144001-60145700	1700	1.59	9.73	6.0875	2.15577e-05	0.000744799	promoter	-1154
NM_206940	MS4A7	chr11	60146004	60163420	+	chr11:60144001-60145700	1700	1.59	9.73	6.0875	2.15577e-05	0.000744799	promoter	-1154
NM_206939	MS4A7	chr11	60146004	60163420	+	chr11:60144001-60145700	1700	1.59	9.73	6.0875	2.15577e-05	0.000744799	promoter	-1154
NR_126376	DLX2-DT	chr2	172967733	172974710	+	chr2:172968501-172970000	1500	2.59	10.58	4.07308	0.000142192	0.00294716	promoter	1517
NM_004405	DLX2	chr2	172967628	172964165	-	chr2:172968501-172970000	1500	2.59	10.58	4.07308	0.000142192	0.00294716	promoter	-1622
NM_001040061	FOXL2NB	chr3	138666058	138672832	+	chr3:138662501-138666800	4300	16.25	38.28	2.35486	0.000233883	0.00424559	promoter	-1408
NR_121649	LINC01391	chr3	138662862	138654030	-	chr3:138662501-138666800	4300	16.25	38.28	2.35486	0.000233883	0.00424559	promoter	-1788
NM_023067	FOXL2	chr3	138665979	138663065	-	chr3:138662501-138666800	4300	16.25	38.28	2.35486	0.000233883	0.00424559	promoter	1329
NM_005782	ALYREF	chr17	79849462	79845710	-	chr17:79848101-79852500	4400	19.92	41.19	2.06724	0.000112544	0.00249132	promoter	-838
NR_158770	ALYREF	chr17	79849463	79845710	-	chr17:79848101-79852500	4400	19.92	41.19	2.06724	0.000112544	0.00249132	promoter	-837
NM_001289418	ANAPC11	chr17	79849588	79858409	+	chr17:79848101-79852500	4400	19.92	41.19	2.06724	0.000112544	0.00249132	promoter	712
NM_001289417	ANAPC11	chr17	79849588	79858409	+	chr17:79848101-79852500	4400	19.92	41.19	2.06724	0.000112544	0.00249132	promoter	712
NM_001289415	ANAPC11	chr17	79849588	79858409	+	chr17:79848101-79852500	4400	19.92	41.19	2.06724	0.000112544	0.00249132	promoter	712
NM_001002247	ANAPC11	chr17	79849588	79858409	+	chr17:79848101-79852500	4400	19.92	41.19	2.06724	0.000112544	0.00249132	promoter	712
NM_001002246	ANAPC11	chr17	79849588	79858409	+	chr17:79848101-79852500	4400	19.92	41.19	2.06724	0.000112544	0.00249132	promoter	712
NM_001002245	ANAPC11	chr17	79849588	79858409	+	chr17:79848101-79852500	4400	19.92	41.19	2.06724	0.000112544	0.00249132	promoter	712
NM_001002244	ANAPC11	chr17	79849588	79858409	+	chr17:79848101-79852500	4400	19.92	41.19	2.06724	0.000112544	0.00249132	promoter	712
NM_016476	ANAPC11	chr17	79849588	79858409	+	chr17:79848101-79852500	4400	19.92	41.19	2.06724	0.000112544	0.00249132	promoter	712
NM_001289419	ANAPC11	chr17	79849588	79858409	+	chr17:79848101-79852500	4400	19.92	41.19	2.06724	0.000112544	0.00249132	promoter	712
NM_001002248	ANAPC11	chr17	79849588	79858409	+	chr17:79848101-79852500	4400	19.92	41.19	2.06724	0.000112544	0.00249132	promoter	712
NM_001289420	ANAPC11	chr17	79849802	79858409	+	chr17:79848101-79852500	4400	19.92	41.19	2.06724	0.000112544	0.00249132	promoter	498
NM_001289416	ANAPC11	chr17	79849802	79858409	+	chr17:79848101-79852500	4400	19.92	41.19	2.06724	0.000112544	0.00249132	promoter	498
NM_001002249	ANAPC11	chr17	79849802	79858409	+	chr17:79848101-79852500	4400	19.92	41.19	2.06724	0.000112544	0.00249132	promoter	498
NM_001289414	ANAPC11	chr17	79848665	79858409	+	chr17:79848101-79852500	4400	19.92	41.19	2.06724	0.000112544	0.00249132	promoter	1635
NM_001374303	PAX2	chr10	102495152	102507194	+	chr10:102496401-102497700	1300	0.88	7.47	8.40449	1.45184e-05	0.000576674	promoter	1898
NM_001304569	PAX2	chr10	102495152	102589701	+	chr10:102496401-102497700	1300	0.88	7.47	8.40449	1.45184e-05	0.000576674	promoter	1898
NM_001305116	DUSP26	chr8	33455315	33448847	-	chr8:33453201-33454300	1100	0.52	6.2	11.717	3.83568e-05	0.00112867	promoter	1565
NM_001351648	PPP6R2	chr22	50781755	50883518	+	chr22:50779301-50781200	1900	3.69	13.16	3.55946	4.9258e-05	0.00137125	promoter	-1505
NM_001351647	PPP6R2	chr22	50781755	50883518	+	chr22:50779301-50781200	1900	3.69	13.16	3.55946	4.9258e-05	0.00137125	promoter	-1505
NM_001351642	PPP6R2	chr22	50781755	50883518	+	chr22:50779301-50781200	1900	3.69	13.16	3.55946	4.9258e-05	0.00137125	promoter	-1505
NM_001242898	PPP6R2	chr22	50781755	50883518	+	chr22:50779301-50781200	1900	3.69	13.16	3.55946	4.9258e-05	0.00137125	promoter	-1505
NM_001351645	PPP6R2	chr22	50781755	50883518	+	chr22:50779301-50781200	1900	3.69	13.16	3.55946	4.9258e-05	0.00137125	promoter	-1505
NM_001365836	PPP6R2	chr22	50781755	50883518	+	chr22:50779301-50781200	1900	3.69	13.16	3.55946	4.9258e-05	0.00137125	promoter	-1505
NM_001351644	PPP6R2	chr22	50781755	50883518	+	chr22:50779301-50781200	1900	3.69	13.16	3.55946	4.9258e-05	0.00137125	promoter	-1505
NM_014678	PPP6R2	chr22	50781755	50883518	+	chr22:50779301-50781200	1900	3.69	13.16	3.55946	4.9258e-05	0.00137125	promoter	-1505
NM_001242899	PPP6R2	chr22	50781755	50883518	+	chr22:50779301-50781200	1900	3.69	13.16	3.55946	4.9258e-05	0.00137125	promoter	-1505
NM_001351643	PPP6R2	chr22	50781755	50883518	+	chr22:50779301-50781200	1900	3.69	13.16	3.55946	4.9258e-05	0.00137125	promoter	-1505
NM_001351641	PPP6R2	chr22	50781755	50883518	+	chr22:50779301-50781200	1900	3.69	13.16	3.55946	4.9258e-05	0.00137125	promoter	-1505
NM_001351646	PPP6R2	chr22	50781755	50883518	+	chr22:50779301-50781200	1900	3.69	13.16	3.55946	4.9258e-05	0.00137125	promoter	-1505
NM_001242900	PPP6R2	chr22	50781755	50883518	+	chr22:50779301-50781200	1900	3.69	13.16	3.55946	4.9258e-05	0.00137125	promoter	-1505
NM_001368165	CSNKA2IP	chr3	88387605	88516744	+	chr3:88385501-88386700	1200	0.83	6.73	8.02381	6.84495e-05	0.00172964	promoter	-1505
NM_001368168	CSNKA2IP	chr3	88387605	88516744	+	chr3:88385501-88386700	1200	0.83	6.73	8.02381	6.84495e-05	0.00172964	promoter	-1505
NM_001368167	CSNKA2IP	chr3	88387605	88516744	+	chr3:88385501-88386700	1200	0.83	6.73	8.02381	6.84495e-05	0.00172964	promoter	-1505
NM_001368166	CSNKA2IP	chr3	88387605	88516744	+	chr3:88385501-88386700	1200	0.83	6.73	8.02381	6.84495e-05	0.00172964	promoter	-1505
NR_073023	ST3GAL3	chr1	44173206	44396831	+	chr1:44173401-44174500	1100	1.58	8.41	5.2956	0.000275278	0.00474494	promoter	744
NM_001363573	ST3GAL3	chr1	44173206	44396831	+	chr1:44173401-44174500	1100	1.58	8.41	5.2956	0.000275278	0.00474494	promoter	744
NR_073020	ST3GAL3	chr1	44173206	44396831	+	chr1:44173401-44174500	1100	1.58	8.41	5.2956	0.000275278	0.00474494	promoter	744
NM_174964	ST3GAL3	chr1	44173206	44396831	+	chr1:44173401-44174500	1100	1.58	8.41	5.2956	0.000275278	0.00474494	promoter	744
NM_174970	ST3GAL3	chr1	44173206	44396831	+	chr1:44173401-44174500	1100	1.58	8.41	5.2956	0.000275278	0.00474494	promoter	744
NM_174969	ST3GAL3	chr1	44173206	44396831	+	chr1:44173401-44174500	1100	1.58	8.41	5.2956	0.000275278	0.00474494	promoter	744
NM_001270459	ST3GAL3	chr1	44173206	44396831	+	chr1:44173401-44174500	1100	1.58	8.41	5.2956	0.000275278	0.00474494	promoter	744
NM_006279	ST3GAL3	chr1	44173206	44396831	+	chr1:44173401-44174500	1100	1.58	8.41	5.2956	0.000275278	0.00474494	promoter	744
NM_001350621	ST3GAL3	chr1	44173206	44396831	+	chr1:44173401-44174500	1100	1.58	8.41	5.2956	0.000275278	0.00474494	promoter	744
NM_001350620	ST3GAL3	chr1	44173206	44396831	+	chr1:44173401-44174500	1100	1.58	8.41	5.2956	0.000275278	0.00474494	promoter	744
NM_001350619	ST3GAL3	chr1	44173206	44396831	+	chr1:44173401-44174500	1100	1.58	8.41	5.2956	0.000275278	0.00474494	promoter	744
NM_174968	ST3GAL3	chr1	44173206	44396831	+	chr1:44173401-44174500	1100	1.58	8.41	5.2956	0.000275278	0.00474494	promoter	744
NM_174967	ST3GAL3	chr1	44173206	44396831	+	chr1:44173401-44174500	1100	1.58	8.41	5.2956	0.000275278	0.00474494	promoter	744
NM_174966	ST3GAL3	chr1	44173206	44396831	+	chr1:44173401-44174500	1100	1.58	8.41	5.2956	0.000275278	0.00474494	promoter	744
NR_073018	ST3GAL3	chr1	44173206	44396831	+	chr1:44173401-44174500	1100	1.58	8.41	5.2956	0.000275278	0.00474494	promoter	744
NR_073021	ST3GAL3	chr1	44173206	44396831	+	chr1:44173401-44174500	1100	1.58	8.41	5.2956	0.000275278	0.00474494	promoter	744
NM_174971	ST3GAL3	chr1	44173206	44396831	+	chr1:44173401-44174500	1100	1.58	8.41	5.2956	0.000275278	0.00474494	promoter	744
NR_073019	ST3GAL3	chr1	44173206	44396831	+	chr1:44173401-44174500	1100	1.58	8.41	5.2956	0.000275278	0.00474494	promoter	744
NM_001270460	ST3GAL3	chr1	44173206	44396831	+	chr1:44173401-44174500	1100	1.58	8.41	5.2956	0.000275278	0.00474494	promoter	744
NR_073017	ST3GAL3	chr1	44173206	44396831	+	chr1:44173401-44174500	1100	1.58	8.41	5.2956	0.000275278	0.00474494	promoter	744
NM_001270461	ST3GAL3	chr1	44173206	44396831	+	chr1:44173401-44174500	1100	1.58	8.41	5.2956	0.000275278	0.00474494	promoter	744
NM_001270464	ST3GAL3	chr1	44173206	44396831	+	chr1:44173401-44174500	1100	1.58	8.41	5.2956	0.000275278	0.00474494	promoter	744
NM_001270463	ST3GAL3	chr1	44173206	44396831	+	chr1:44173401-44174500	1100	1.58	8.41	5.2956	0.000275278	0.00474494	promoter	744
NM_001270462	ST3GAL3	chr1	44173206	44396831	+	chr1:44173401-44174500	1100	1.58	8.41	5.2956	0.000275278	0.00474494	promoter	744
NM_174963	ST3GAL3	chr1	44173206	44396831	+	chr1:44173401-44174500	1100	1.58	8.41	5.2956	0.000275278	0.00474494	promoter	744
NR_146867	ST3GAL3	chr1	44173206	44396831	+	chr1:44173401-44174500	1100	1.58	8.41	5.2956	0.000275278	0.00474494	promoter	744
NR_073016	ST3GAL3	chr1	44173206	44396831	+	chr1:44173401-44174500	1100	1.58	8.41	5.2956	0.000275278	0.00474494	promoter	744
NR_033827	KDM4A-AS1	chr1	44173012	44165408	-	chr1:44173401-44174500	1100	1.58	8.41	5.2956	0.000275278	0.00474494	promoter	-938
NM_001270466	ST3GAL3	chr1	44173167	44396837	+	chr1:44173401-44174500	1100	1.58	8.41	5.2956	0.000275278	0.00474494	promoter	783
NM_001270465	ST3GAL3	chr1	44173167	44396837	+	chr1:44173401-44174500	1100	1.58	8.41	5.2956	0.000275278	0.00474494	promoter	783
NM_174965	ST3GAL3	chr1	44173167	44396837	+	chr1:44173401-44174500	1100	1.58	8.41	5.2956	0.000275278	0.00474494	promoter	783
NM_001042576	RRBP1	chr20	17662928	17594322	-	chr20:17660601-17661600	1000	1.33	7.85	5.86567	7.70369e-05	0.00188746	promoter	1828
NM_004587	RRBP1	chr20	17662928	17594322	-	chr20:17660601-17661600	1000	1.33	7.85	5.86567	7.70369e-05	0.00188746	promoter	1828
NM_001365613	RRBP1	chr20	17662887	17594323	-	chr20:17660601-17661600	1000	1.33	7.85	5.86567	7.70369e-05	0.00188746	promoter	1787
NM_001098633	AKT1S1	chr19	50380612	50372296	-	chr19:50378201-50380700	2500	4.2	30.28	7.19477	3.29433e-08	1.10689e-05	promoter	1162
NM_001168222	TBC1D17	chr19	50380958	50392007	+	chr19:50378201-50380700	2500	4.2	30.28	7.19477	3.29433e-08	1.10689e-05	promoter	-1508
NM_024682	TBC1D17	chr19	50380958	50392007	+	chr19:50378201-50380700	2500	4.2	30.28	7.19477	3.29433e-08	1.10689e-05	promoter	-1508
NM_032375	AKT1S1	chr19	50380644	50372289	-	chr19:50378201-50380700	2500	4.2	30.28	7.19477	3.29433e-08	1.10689e-05	promoter	1194
NM_001098632	AKT1S1	chr19	50380644	50372289	-	chr19:50378201-50380700	2500	4.2	30.28	7.19477	3.29433e-08	1.10689e-05	promoter	1194
NM_001278159	AKT1S1	chr19	50379506	50372289	-	chr19:50378201-50380700	2500	4.2	30.28	7.19477	3.29433e-08	1.10689e-05	promoter	56
NM_021107	MRPS12	chr19	39421593	39423659	+	chr19:39421801-39423300	1500	5	18	3.59481	0.000924563	0.0116656	promoter	957
NM_033363	MRPS12	chr19	39421593	39423659	+	chr19:39421801-39423300	1500	5	18	3.59481	0.000924563	0.0116656	promoter	957
NM_033362	MRPS12	chr19	39421347	39423659	+	chr19:39421801-39423300	1500	5	18	3.59481	0.000924563	0.0116656	promoter	1203
NM_017827	SARS2	chr19	39421403	39405906	-	chr19:39421801-39423300	1500	5	18	3.59481	0.000924563	0.0116656	promoter	-1147
NM_001145901	SARS2	chr19	39421403	39405906	-	chr19:39421801-39423300	1500	5	18	3.59481	0.000924563	0.0116656	promoter	-1147
NM_001365920	MSL1	chr17	38278223	38293170	+	chr17:38279001-38280000	1000	1.25	9.46	7.51587	2.44914e-05	0.000826128	promoter	1277
NM_001365919	MSL1	chr17	38278223	38293170	+	chr17:38279001-38280000	1000	1.25	9.46	7.51587	2.44914e-05	0.000826128	promoter	1277
NM_001012241	MSL1	chr17	38278223	38293170	+	chr17:38279001-38280000	1000	1.25	9.46	7.51587	2.44914e-05	0.000826128	promoter	1277
NM_001365921	MSL1	chr17	38278223	38286567	+	chr17:38279001-38280000	1000	1.25	9.46	7.51587	2.44914e-05	0.000826128	promoter	1277
NM_001286818	KLF5	chr13	73629113	73651680	+	chr13:73627901-73628900	1000	0.27	5.39	19.2857	4.04487e-05	0.0011691	promoter	-713
NM_139135	ARID1A	chr1	27022505	27108595	+	chr1:27022701-27025300	2600	6.99	31.26	4.46714	4.28866e-07	5.20006e-05	promoter	1495
NM_006015	ARID1A	chr1	27022505	27108595	+	chr1:27022701-27025300	2600	6.99	31.26	4.46714	4.28866e-07	5.20006e-05	promoter	1495
NM_002265	KPNB1	chr17	45727284	45762871	+	chr17:45727501-45729300	1800	2.13	17.94	8.38785	2.91453e-08	1.02417e-05	promoter	1116
NM_001276453	KPNB1	chr17	45728430	45762871	+	chr17:45727501-45729300	1800	2.13	17.94	8.38785	2.91453e-08	1.02417e-05	promoter	-30
NM_138367	ZNF251	chr8	145980916	145946293	-	chr8:145979101-145981300	2200	10.22	27.86	2.72434	7.57756e-06	0.000358403	promoter	716
NR_030412	MIR769	chr19	46522189	46522307	+	chr19:46523601-46524700	1100	0	7.88	789	1.74494e-08	7.74478e-06	promoter	1961
NR_038904	LINC00958	chr11	13011095	13001080	-	chr11:13008601-13010200	1600	4.21	15.51	3.67773	0.000114131	0.00252026	promoter	1695
NM_001346228	WDR48	chr3	39093782	39138161	+	chr3:39093501-39094600	1100	1.84	9.21	4.98378	0.00020757	0.00386176	promoter	268
NM_001349253	SCN11A	chr3	39093435	38887254	-	chr3:39093501-39094600	1100	1.84	9.21	4.98378	0.00020757	0.00386176	promoter	-615
NR_144401	WDR48	chr3	39093506	39138155	+	chr3:39093501-39094600	1100	1.84	9.21	4.98378	0.00020757	0.00386176	promoter	544
NM_001346225	WDR48	chr3	39093506	39138155	+	chr3:39093501-39094600	1100	1.84	9.21	4.98378	0.00020757	0.00386176	promoter	544
NM_020839	WDR48	chr3	39093506	39138155	+	chr3:39093501-39094600	1100	1.84	9.21	4.98378	0.00020757	0.00386176	promoter	544
NM_001346226	WDR48	chr3	39093506	39138155	+	chr3:39093501-39094600	1100	1.84	9.21	4.98378	0.00020757	0.00386176	promoter	544
NM_001346227	WDR48	chr3	39093506	39138155	+	chr3:39093501-39094600	1100	1.84	9.21	4.98378	0.00020757	0.00386176	promoter	544
NR_144399	WDR48	chr3	39093506	39138155	+	chr3:39093501-39094600	1100	1.84	9.21	4.98378	0.00020757	0.00386176	promoter	544
NM_001303402	WDR48	chr3	39093506	39138155	+	chr3:39093501-39094600	1100	1.84	9.21	4.98378	0.00020757	0.00386176	promoter	544
NM_001303403	WDR48	chr3	39093506	39138155	+	chr3:39093501-39094600	1100	1.84	9.21	4.98378	0.00020757	0.00386176	promoter	544
NR_144400	WDR48	chr3	39093506	39138155	+	chr3:39093501-39094600	1100	1.84	9.21	4.98378	0.00020757	0.00386176	promoter	544
NR_164473	SCN11A	chr3	39093435	39018385	-	chr3:39093501-39094600	1100	1.84	9.21	4.98378	0.00020757	0.00386176	promoter	-615
NM_001130966	TBXAS1	chr7	139478040	139720120	+	chr7:139478301-139479300	1000	0.88	8.43	9.48315	1.01785e-05	0.000447281	promoter	760
NM_001166254	TBXAS1	chr7	139478040	139720120	+	chr7:139478301-139479300	1000	0.88	8.43	9.48315	1.01785e-05	0.000447281	promoter	760
NR_159365	TBXAS1	chr7	139478040	139497285	+	chr7:139478301-139479300	1000	0.88	8.43	9.48315	1.01785e-05	0.000447281	promoter	760
NR_159364	TBXAS1	chr7	139478040	139497285	+	chr7:139478301-139479300	1000	0.88	8.43	9.48315	1.01785e-05	0.000447281	promoter	760
NR_159363	TBXAS1	chr7	139478040	139497285	+	chr7:139478301-139479300	1000	0.88	8.43	9.48315	1.01785e-05	0.000447281	promoter	760
NM_022740	HIPK2	chr7	139477797	139246315	-	chr7:139478301-139479300	1000	0.88	8.43	9.48315	1.01785e-05	0.000447281	promoter	-1003
NM_001113239	HIPK2	chr7	139477797	139246315	-	chr7:139478301-139479300	1000	0.88	8.43	9.48315	1.01785e-05	0.000447281	promoter	-1003
NR_024080	ACP1	chr2	264868	278282	+	chr2:264401-265400	1000	1.05	8.24	7.78302	1.81261e-05	0.000665662	promoter	32
NM_007099	ACP1	chr2	264868	278282	+	chr2:264401-265400	1000	1.05	8.24	7.78302	1.81261e-05	0.000665662	promoter	32
NR_104224	SH3YL1	chr2	264824	239560	-	chr2:264401-265400	1000	1.05	8.24	7.78302	1.81261e-05	0.000665662	promoter	-76
NM_001282682	SH3YL1	chr2	264866	218135	-	chr2:264401-265400	1000	1.05	8.24	7.78302	1.81261e-05	0.000665662	promoter	-34
NM_004300	ACP1	chr2	264946	278282	+	chr2:264401-265400	1000	1.05	8.24	7.78302	1.81261e-05	0.000665662	promoter	-46
NR_104223	SH3YL1	chr2	264743	218135	-	chr2:264401-265400	1000	1.05	8.24	7.78302	1.81261e-05	0.000665662	promoter	-157
NM_001040649	ACP1	chr2	264868	272481	+	chr2:264401-265400	1000	1.05	8.24	7.78302	1.81261e-05	0.000665662	promoter	32
NR_104225	SH3YL1	chr2	264392	218135	-	chr2:264401-265400	1000	1.05	8.24	7.78302	1.81261e-05	0.000665662	promoter	-508
NM_001159597	SH3YL1	chr2	264097	218135	-	chr2:264401-265400	1000	1.05	8.24	7.78302	1.81261e-05	0.000665662	promoter	-803
NM_015677	SH3YL1	chr2	264032	218143	-	chr2:264401-265400	1000	1.05	8.24	7.78302	1.81261e-05	0.000665662	promoter	-868
NM_012179	FBXO7	chr22	32870797	32894816	+	chr22:32870801-32872700	1900	3.82	14.3	3.73629	3.86051e-05	0.00113487	promoter	953
NM_001257990	FBXO7	chr22	32871223	32894818	+	chr22:32870801-32872700	1900	3.82	14.3	3.73629	3.86051e-05	0.00113487	promoter	527
NM_001033024	FBXO7	chr22	32871223	32894818	+	chr22:32870801-32872700	1900	3.82	14.3	3.73629	3.86051e-05	0.00113487	promoter	527
NM_020732	ARID1B	chr6	157099063	157531913	+	chr6:157097301-157099100	1800	2.64	12.4	4.68302	3.73607e-05	0.00112526	promoter	-863
NM_017519	ARID1B	chr6	157099063	157531913	+	chr6:157097301-157099100	1800	2.64	12.4	4.68302	3.73607e-05	0.00112526	promoter	-863
NM_001346813	ARID1B	chr6	157098988	157531913	+	chr6:157097301-157099100	1800	2.64	12.4	4.68302	3.73607e-05	0.00112526	promoter	-788
NM_001371656	ARID1B	chr6	157097159	157531913	+	chr6:157097301-157099100	1800	2.64	12.4	4.68302	3.73607e-05	0.00112526	promoter	1041
NR_163974	LOC115308161	chr6	157099652	157097493	-	chr6:157097301-157099100	1800	2.64	12.4	4.68302	3.73607e-05	0.00112526	promoter	1452
NM_004889	ATP5MF	chr7	99063790	99055780	-	chr7:99062301-99064600	2300	11.91	25.43	2.13423	0.000366222	0.00588137	promoter	340
NM_001003714	ATP5MF	chr7	99063790	99055780	-	chr7:99062301-99064600	2300	11.91	25.43	2.13423	0.000366222	0.00588137	promoter	340
NM_001003713	ATP5MF	chr7	99063790	99055780	-	chr7:99062301-99064600	2300	11.91	25.43	2.13423	0.000366222	0.00588137	promoter	340
NM_001039178	ATP5MF	chr7	99063790	99055780	-	chr7:99062301-99064600	2300	11.91	25.43	2.13423	0.000366222	0.00588137	promoter	340
NM_001198879	ATP5MF-PTCD1	chr7	99063790	99014361	-	chr7:99062301-99064600	2300	11.91	25.43	2.13423	0.000366222	0.00588137	promoter	340
NM_013336	SEC61A1	chr3	127771279	127790526	+	chr3:127772201-127773600	1400	0.54	7.92	14.4182	4.80658e-06	0.000262285	promoter	1621
NR_040772	DCST1-AS1	chr1	155023641	155017667	-	chr1:155023601-155025000	1400	3.65	11.95	3.26776	0.000811548	0.0105198	promoter	-659
NM_003815	ADAM15	chr1	155023791	155035251	+	chr1:155023601-155025000	1400	3.65	11.95	3.26776	0.000811548	0.0105198	promoter	509
NM_001261464	ADAM15	chr1	155023791	155035251	+	chr1:155023601-155025000	1400	3.65	11.95	3.26776	0.000811548	0.0105198	promoter	509
NM_207197	ADAM15	chr1	155023791	155035251	+	chr1:155023601-155025000	1400	3.65	11.95	3.26776	0.000811548	0.0105198	promoter	509
NR_048579	ADAM15	chr1	155023791	155035251	+	chr1:155023601-155025000	1400	3.65	11.95	3.26776	0.000811548	0.0105198	promoter	509
NR_048577	ADAM15	chr1	155023791	155035251	+	chr1:155023601-155025000	1400	3.65	11.95	3.26776	0.000811548	0.0105198	promoter	509
NM_001261465	ADAM15	chr1	155023791	155035251	+	chr1:155023601-155025000	1400	3.65	11.95	3.26776	0.000811548	0.0105198	promoter	509
NR_048578	ADAM15	chr1	155023791	155035251	+	chr1:155023601-155025000	1400	3.65	11.95	3.26776	0.000811548	0.0105198	promoter	509
NM_207195	ADAM15	chr1	155023791	155035251	+	chr1:155023601-155025000	1400	3.65	11.95	3.26776	0.000811548	0.0105198	promoter	509
NM_207191	ADAM15	chr1	155023791	155035251	+	chr1:155023601-155025000	1400	3.65	11.95	3.26776	0.000811548	0.0105198	promoter	509
NM_207194	ADAM15	chr1	155023791	155035251	+	chr1:155023601-155025000	1400	3.65	11.95	3.26776	0.000811548	0.0105198	promoter	509
NM_207196	ADAM15	chr1	155023791	155035251	+	chr1:155023601-155025000	1400	3.65	11.95	3.26776	0.000811548	0.0105198	promoter	509
NM_001261466	ADAM15	chr1	155023791	155031159	+	chr1:155023601-155025000	1400	3.65	11.95	3.26776	0.000811548	0.0105198	promoter	509
NM_001301074	CNOT8	chr5	154238186	154256352	+	chr5:154236201-154238100	1900	5.39	18.28	3.38704	2.1223e-05	0.000741452	promoter	-1036
NM_001301075	CNOT8	chr5	154238186	154256352	+	chr5:154236201-154238100	1900	5.39	18.28	3.38704	2.1223e-05	0.000741452	promoter	-1036
NM_001301077	CNOT8	chr5	154238186	154256352	+	chr5:154236201-154238100	1900	5.39	18.28	3.38704	2.1223e-05	0.000741452	promoter	-1036
NM_001301073	CNOT8	chr5	154238186	154256352	+	chr5:154236201-154238100	1900	5.39	18.28	3.38704	2.1223e-05	0.000741452	promoter	-1036
NM_004779	CNOT8	chr5	154238186	154256352	+	chr5:154236201-154238100	1900	5.39	18.28	3.38704	2.1223e-05	0.000741452	promoter	-1036
NM_001301086	CNOT8	chr5	154238186	154256352	+	chr5:154236201-154238100	1900	5.39	18.28	3.38704	2.1223e-05	0.000741452	promoter	-1036
NM_001301080	CNOT8	chr5	154238186	154256352	+	chr5:154236201-154238100	1900	5.39	18.28	3.38704	2.1223e-05	0.000741452	promoter	-1036
NM_001301083	CNOT8	chr5	154237808	154256352	+	chr5:154236201-154238100	1900	5.39	18.28	3.38704	2.1223e-05	0.000741452	promoter	-658
NM_001301082	CNOT8	chr5	154238076	154256352	+	chr5:154236201-154238100	1900	5.39	18.28	3.38704	2.1223e-05	0.000741452	promoter	-926
NM_001330500	BFAR	chr16	14726807	14763093	+	chr16:14726201-14727500	1300	4.47	14.44	3.22545	5.42903e-05	0.00146987	promoter	43
NM_016561	BFAR	chr16	14726807	14763093	+	chr16:14726201-14727500	1300	4.47	14.44	3.22545	5.42903e-05	0.00146987	promoter	43
NM_133465	KIAA1958	chr9	115249106	115431677	+	chr9:115249401-115251700	2300	3.41	18.53	5.42105	8.70307e-08	1.99576e-05	promoter	1444
NM_001350649	C9orf147	chr9	115249924	115214077	-	chr9:115249401-115251700	2300	3.41	18.53	5.42105	8.70307e-08	1.99576e-05	promoter	-626
NM_001287036	KIAA1958	chr9	115249247	115427591	+	chr9:115249401-115251700	2300	3.41	18.53	5.42105	8.70307e-08	1.99576e-05	promoter	1303
NM_001287038	KIAA1958	chr9	115249106	115427580	+	chr9:115249401-115251700	2300	3.41	18.53	5.42105	8.70307e-08	1.99576e-05	promoter	1444
NM_017822	KANSL2	chr12	49076021	49046994	-	chr12:49074301-49075300	1000	0.75	7.21	9.5	7.41693e-05	0.00183606	promoter	1221
NM_001286565	KIAA0513	chr16	85096817	85127828	+	chr16:85095301-85096400	1100	0.29	6.88	22.9667	3.76881e-06	0.000221985	promoter	-967
NR_049797	MIR5001	chr2	233415283	233415183	-	chr2:233414101-233415800	1700	2.36	9.38	3.96203	0.000677337	0.00922622	promoter	333
NM_001330201	EIF4E2	chr2	233415296	233433921	+	chr2:233414101-233415800	1700	2.36	9.38	3.96203	0.000677337	0.00922622	promoter	-346
NM_001330203	EIF4E2	chr2	233415296	233448355	+	chr2:233414101-233415800	1700	2.36	9.38	3.96203	0.000677337	0.00922622	promoter	-346
NM_001276337	EIF4E2	chr2	233415296	233448355	+	chr2:233414101-233415800	1700	2.36	9.38	3.96203	0.000677337	0.00922622	promoter	-346
NM_001276336	EIF4E2	chr2	233415296	233448355	+	chr2:233414101-233415800	1700	2.36	9.38	3.96203	0.000677337	0.00922622	promoter	-346
NM_001282958	EIF4E2	chr2	233415296	233448355	+	chr2:233414101-233415800	1700	2.36	9.38	3.96203	0.000677337	0.00922622	promoter	-346
NM_145702	TIGD1	chr2	233415267	233412679	-	chr2:233414101-233415800	1700	2.36	9.38	3.96203	0.000677337	0.00922622	promoter	317
NM_004846	EIF4E2	chr2	233415398	233433920	+	chr2:233414101-233415800	1700	2.36	9.38	3.96203	0.000677337	0.00922622	promoter	-448
NM_001330202	EIF4E2	chr2	233415515	233433921	+	chr2:233414101-233415800	1700	2.36	9.38	3.96203	0.000677337	0.00922622	promoter	-565
NM_001145161	UBE2QL1	chr5	6448971	6496836	+	chr5:6449201-6450300	1100	0.54	7.55	13.7455	3.22522e-06	0.000198109	promoter	779
NM_001099784	FBXL19	chr16	30935895	30960104	+	chr16:30935201-30936500	1300	1.37	10.85	7.86957	5.77865e-07	6.33243e-05	promoter	-45
NM_001282351	FBXL19	chr16	30934375	30960104	+	chr16:30935201-30936500	1300	1.37	10.85	7.86957	5.77865e-07	6.33243e-05	promoter	1475
NR_024348	FBXL19-AS1	chr16	30934590	30930639	-	chr16:30935201-30936500	1300	1.37	10.85	7.86957	5.77865e-07	6.33243e-05	promoter	-1260
NR_148227	SCAPER	chr15	77197681	76640244	-	chr15:77196001-77199100	3100	9.63	25.28	2.62344	3.18047e-06	0.000198109	promoter	131
NM_001353011	SCAPER	chr15	77197681	76640244	-	chr15:77196001-77199100	3100	9.63	25.28	2.62344	3.18047e-06	0.000198109	promoter	131
NM_020843	SCAPER	chr15	77197681	76640244	-	chr15:77196001-77199100	3100	9.63	25.28	2.62344	3.18047e-06	0.000198109	promoter	131
NM_001353010	SCAPER	chr15	77197681	76640244	-	chr15:77196001-77199100	3100	9.63	25.28	2.62344	3.18047e-06	0.000198109	promoter	131
NM_001353012	SCAPER	chr15	77197681	76640244	-	chr15:77196001-77199100	3100	9.63	25.28	2.62344	3.18047e-06	0.000198109	promoter	131
NM_001353009	SCAPER	chr15	77197681	76640244	-	chr15:77196001-77199100	3100	9.63	25.28	2.62344	3.18047e-06	0.000198109	promoter	131
NM_006516	SLC2A1	chr1	43424539	43391045	-	chr1:43422301-43424200	1900	2.95	16	5.40878	3.6167e-08	1.18071e-05	promoter	1289
NR_033967	SLC2A1-AS1	chr1	43424719	43449029	+	chr1:43422301-43424200	1900	2.95	16	5.40878	3.6167e-08	1.18071e-05	promoter	-1469
NR_158157	LOC105371763	chr17	36857396	36860997	+	chr17:36855601-36857500	1900	5.29	21.73	4.10189	3.90771e-05	0.00114701	promoter	-846
NM_201543	LGALS8	chr1	236686897	236716272	+	chr1:236684201-236685700	1500	2.23	14.28	6.37946	4.39007e-07	5.2951e-05	promoter	-1947
NM_006499	LGALS8	chr1	236686738	236716279	+	chr1:236684201-236685700	1500	2.23	14.28	6.37946	4.39007e-07	5.2951e-05	promoter	-1788
NM_001280559	ANP32E	chr1	150208460	150190716	-	chr1:150208801-150210700	1900	4.49	13.58	3.02	0.000594991	0.00840199	promoter	-1290
NM_001136478	ANP32E	chr1	150208460	150190716	-	chr1:150208801-150210700	1900	4.49	13.58	3.02	0.000594991	0.00840199	promoter	-1290
NM_001280560	ANP32E	chr1	150208460	150190716	-	chr1:150208801-150210700	1900	4.49	13.58	3.02	0.000594991	0.00840199	promoter	-1290
NM_030920	ANP32E	chr1	150208460	150190716	-	chr1:150208801-150210700	1900	4.49	13.58	3.02	0.000594991	0.00840199	promoter	-1290
NM_001113201	NACA	chr12	57119083	57106210	-	chr12:57118001-57119900	1900	4.45	13.45	3.01794	0.000356973	0.00576145	promoter	133
NM_005594	NACA	chr12	57119083	57106210	-	chr12:57118001-57119900	1900	4.45	13.45	3.01794	0.000356973	0.00576145	promoter	133
NM_001320194	NACA	chr12	57119083	57106210	-	chr12:57118001-57119900	1900	4.45	13.45	3.01794	0.000356973	0.00576145	promoter	133
NM_001320193	NACA	chr12	57119083	57106210	-	chr12:57118001-57119900	1900	4.45	13.45	3.01794	0.000356973	0.00576145	promoter	133
NM_001113202	NACA	chr12	57119083	57106210	-	chr12:57118001-57119900	1900	4.45	13.45	3.01794	0.000356973	0.00576145	promoter	133
NM_001113203	NACA	chr12	57119083	57106210	-	chr12:57118001-57119900	1900	4.45	13.45	3.01794	0.000356973	0.00576145	promoter	133
NM_001365896	NACA	chr12	57119083	57106210	-	chr12:57118001-57119900	1900	4.45	13.45	3.01794	0.000356973	0.00576145	promoter	133
NM_001370664	CUL1	chr7	148396801	148498202	+	chr7:148398201-148399200	1000	0	6.59	660	2.8233e-07	3.87741e-05	promoter	1899
NR_121584	LOC101929116	chr9	129038194	129032402	-	chr9:129035701-129038300	2600	0.75	14.62	19.25	1.91172e-09	3.53287e-06	promoter	1194
NM_138736	GNAO1	chr16	56225400	56382111	+	chr16:56224701-56227200	2500	11.68	31.56	2.7006	2.61081e-06	0.000174935	promoter	550
NM_020988	GNAO1	chr16	56225400	56391356	+	chr16:56224701-56227200	2500	11.68	31.56	2.7006	2.61081e-06	0.000174935	promoter	550
NR_027078	LOC283856	chr16	56225006	56126898	-	chr16:56224701-56227200	2500	11.68	31.56	2.7006	2.61081e-06	0.000174935	promoter	-944
NM_004995	MMP14	chr14	23305793	23316967	+	chr14:23304801-23305800	1000	0.5	6.28	12.3333	3.8357e-05	0.00112867	promoter	-493
NM_001024593	MSS51	chr10	75193319	75183336	-	chr10:75191201-75192500	1300	2.22	10.17	4.56502	0.000119905	0.00261786	promoter	1469
NR_132969	LOC145694	chr15	69707368	69695620	-	chr15:69705301-69709300	4000	24.91	53.88	2.16252	2.32455e-05	0.000790417	promoter	68
NR_132970	LOC145694	chr15	69707368	69689242	-	chr15:69705301-69709300	4000	24.91	53.88	2.16252	2.32455e-05	0.000790417	promoter	68
NR_132971	LOC145694	chr15	69707368	69689242	-	chr15:69705301-69709300	4000	24.91	53.88	2.16252	2.32455e-05	0.000790417	promoter	68
NM_138555	KIF23	chr15	69706687	69740766	+	chr15:69705301-69709300	4000	24.91	53.88	2.16252	2.32455e-05	0.000790417	promoter	613
NM_001367805	KIF23	chr15	69706687	69740766	+	chr15:69705301-69709300	4000	24.91	53.88	2.16252	2.32455e-05	0.000790417	promoter	613
NM_004856	KIF23	chr15	69706687	69740766	+	chr15:69705301-69709300	4000	24.91	53.88	2.16252	2.32455e-05	0.000790417	promoter	613
NM_001367804	KIF23	chr15	69706687	69740766	+	chr15:69705301-69709300	4000	24.91	53.88	2.16252	2.32455e-05	0.000790417	promoter	613
NM_001281301	KIF23	chr15	69706687	69740766	+	chr15:69705301-69709300	4000	24.91	53.88	2.16252	2.32455e-05	0.000790417	promoter	613
NR_160296	KIF23	chr15	69706687	69740766	+	chr15:69705301-69709300	4000	24.91	53.88	2.16252	2.32455e-05	0.000790417	promoter	613
NR_160295	KIF23	chr15	69706687	69740766	+	chr15:69705301-69709300	4000	24.91	53.88	2.16252	2.32455e-05	0.000790417	promoter	613
NM_001362791	EIF3B	chr7	2394461	2420377	+	chr7:2394001-2396500	2500	10.35	21.75	2.10039	0.000405892	0.00637743	promoter	789
NM_003751	EIF3B	chr7	2394461	2420377	+	chr7:2394001-2396500	2500	10.35	21.75	2.10039	0.000405892	0.00637743	promoter	789
NM_001037283	EIF3B	chr7	2394461	2420377	+	chr7:2394001-2396500	2500	10.35	21.75	2.10039	0.000405892	0.00637743	promoter	789
NM_001362793	EIF3B	chr7	2393720	2420377	+	chr7:2394001-2396500	2500	10.35	21.75	2.10039	0.000405892	0.00637743	promoter	1530
NM_001362792	EIF3B	chr7	2393720	2420377	+	chr7:2394001-2396500	2500	10.35	21.75	2.10039	0.000405892	0.00637743	promoter	1530
NR_024159	DGCR9	chr22	19005346	19007761	+	chr22:19003801-19005500	1700	1.05	10.93	10.3208	1.03283e-07	2.18875e-05	promoter	-696
NM_001286389	TMEM179	chr14	105071109	105057200	-	chr14:105072601-105073600	1000	1.66	8.76	5.2515	8.4923e-05	0.00203626	promoter	-1991
NM_003714	STC2	chr5	172756506	172741725	-	chr5:172755201-172756200	1000	1.47	8.36	5.65541	0.000499313	0.00741947	promoter	806
NM_001174102	PRR7	chr5	176875325	176883287	+	chr5:176873401-176874800	1400	1.04	8.8	8.39048	1.65364e-05	0.000638156	promoter	-1225
NR_038915	PRR7-AS1	chr5	176874945	176864889	-	chr5:176873401-176874800	1400	1.04	8.8	8.39048	1.65364e-05	0.000638156	promoter	845
NR_038916	PRR7-AS1	chr5	176874945	176864889	-	chr5:176873401-176874800	1400	1.04	8.8	8.39048	1.65364e-05	0.000638156	promoter	845
NM_001174101	PRR7	chr5	176873814	176883287	+	chr5:176873401-176874800	1400	1.04	8.8	8.39048	1.65364e-05	0.000638156	promoter	286
NM_030567	PRR7	chr5	176873814	176883287	+	chr5:176873401-176874800	1400	1.04	8.8	8.39048	1.65364e-05	0.000638156	promoter	286
NM_133639	RHOV	chr15	41166432	41164411	-	chr15:41164501-41165500	1000	0	7.54	755	2.06681e-07	3.44428e-05	promoter	1432
NR_134624	LOC105369595	chr12	695652	694864	-	chr12:693201-694600	1400	0.8	11.23	13.8765	1.02718e-07	2.18875e-05	promoter	1752
NM_006514	SCN10A	chr3	38835501	38738836	-	chr3:38836301-38837700	1400	2.95	11.48	3.88176	0.000204419	0.00383658	promoter	-1499
NM_001293306	SCN10A	chr3	38835501	38738836	-	chr3:38836301-38837700	1400	2.95	11.48	3.88176	0.000204419	0.00383658	promoter	-1499
NM_001293307	SCN10A	chr3	38835501	38738836	-	chr3:38836301-38837700	1400	2.95	11.48	3.88176	0.000204419	0.00383658	promoter	-1499
NR_161301	ARIH2OS	chr3	48956818	48955220	-	chr3:48957901-48959300	1400	3.72	11.69	3.13673	0.000452627	0.00694207	promoter	-1782
NM_004424	E4F1	chr16	2273591	2285743	+	chr16:2273201-2274700	1500	4.86	13.38	2.74949	0.000513899	0.00755861	promoter	359
NM_001288776	E4F1	chr16	2273488	2285743	+	chr16:2273201-2274700	1500	4.86	13.38	2.74949	0.000513899	0.00755861	promoter	462
NM_001288778	E4F1	chr16	2273488	2285743	+	chr16:2273201-2274700	1500	4.86	13.38	2.74949	0.000513899	0.00755861	promoter	462
NM_002486	NCBP1	chr9	100396102	100436029	+	chr9:100396901-100398700	1800	2.98	11	3.68227	0.000564674	0.00808537	promoter	1698
NM_001290216	RARB	chr3	24870813	25639422	+	chr3:24868501-24869900	1400	1.12	7.8	6.9115	3.33173e-05	0.00102533	promoter	-1613
NM_001251991	GMNN	chr6	24775640	24786325	+	chr6:24775601-24777100	1500	2.01	11.23	5.56436	0.000231082	0.00420361	promoter	710
NM_001251989	GMNN	chr6	24775164	24786325	+	chr6:24775601-24777100	1500	2.01	11.23	5.56436	0.000231082	0.00420361	promoter	1186
NM_015895	GMNN	chr6	24775164	24786325	+	chr6:24775601-24777100	1500	2.01	11.23	5.56436	0.000231082	0.00420361	promoter	1186
NM_001251990	GMNN	chr6	24775164	24786325	+	chr6:24775601-24777100	1500	2.01	11.23	5.56436	0.000231082	0.00420361	promoter	1186
NM_033222	PSIP1	chr9	15510968	15464064	-	chr9:15511501-15512600	1100	1.15	6.3	5.43966	0.000511657	0.00753634	promoter	-1082
NM_021144	PSIP1	chr9	15510287	15470641	-	chr9:15511501-15512600	1100	1.15	6.3	5.43966	0.000511657	0.00753634	promoter	-1763
NM_001128217	PSIP1	chr9	15511017	15464064	-	chr9:15511501-15512600	1100	1.15	6.3	5.43966	0.000511657	0.00753634	promoter	-1033
NM_001317900	PSIP1	chr9	15510968	15470641	-	chr9:15511501-15512600	1100	1.15	6.3	5.43966	0.000511657	0.00753634	promoter	-1082
NM_001317898	PSIP1	chr9	15510968	15470641	-	chr9:15511501-15512600	1100	1.15	6.3	5.43966	0.000511657	0.00753634	promoter	-1082
NM_001146032	FCHO2	chr5	72251867	72386349	+	chr5:72251601-72253600	2000	7.55	18.21	2.41005	0.000811994	0.0105243	promoter	733
NM_138782	FCHO2	chr5	72251867	72386349	+	chr5:72251601-72253600	2000	7.55	18.21	2.41005	0.000811994	0.0105243	promoter	733
NM_002717	PPP2R2A	chr8	26149023	26230195	+	chr8:26147901-26149500	1600	3.66	13.57	3.70027	0.000293865	0.00498519	promoter	-323
NM_013329	PAXBP1	chr21	34144066	34113649	-	chr21:34143301-34145200	1900	21.41	44.18	2.06303	2.35383e-06	0.000160681	promoter	-184
NR_024622	C21orf62-AS1	chr21	34144410	34170016	+	chr21:34143301-34145200	1900	21.41	44.18	2.06303	2.35383e-06	0.000160681	promoter	-160
NR_024623	C21orf62-AS1	chr21	34144410	34170016	+	chr21:34143301-34145200	1900	21.41	44.18	2.06303	2.35383e-06	0.000160681	promoter	-160
NR_027873	PAXBP1	chr21	34144169	34106209	-	chr21:34143301-34145200	1900	21.41	44.18	2.06303	2.35383e-06	0.000160681	promoter	-81
NM_016631	PAXBP1	chr21	34144066	34106209	-	chr21:34143301-34145200	1900	21.41	44.18	2.06303	2.35383e-06	0.000160681	promoter	-184
NR_031731	MIR1910	chr16	85775306	85775226	-	chr16:85775401-85776800	1400	4.34	14.95	3.43908	0.000111582	0.00247453	promoter	-794
NM_001004748	OR51A2	chr11	4976943	4976001	-	chr11:4978201-4979200	1000	3.87	13.94	3.59536	0.000134076	0.0028322	promoter	-1757
NR_120453	ALOX12P2	chr17	6797095	6803668	+	chr17:6795201-6796300	1100	1.17	8.16	6.92373	4.01296e-05	0.00116606	promoter	-1345
NM_001029859	KCTD21	chr11	77899672	77882294	-	chr11:77899201-77900400	1200	1.91	10.86	5.66146	1.52255e-05	0.000598996	promoter	-128
NM_020798	USP35	chr11	77899964	77926278	+	chr11:77899201-77900400	1200	1.91	10.86	5.66146	1.52255e-05	0.000598996	promoter	-164
NR_034080	USP3-AS1	chr15	63893026	63879908	-	chr15:63891701-63894600	2900	8.52	22.4	2.6272	1.0678e-05	0.000464694	promoter	-124
NM_001032409	OAS1	chr12	113344766	113357708	+	chr12:113344401-113346000	1600	2.61	14.13	5.39695	2.75497e-06	0.000182107	promoter	434
NM_016816	OAS1	chr12	113344766	113357708	+	chr12:113344401-113346000	1600	2.61	14.13	5.39695	2.75497e-06	0.000182107	promoter	434
NM_001320151	OAS1	chr12	113344766	113371024	+	chr12:113344401-113346000	1600	2.61	14.13	5.39695	2.75497e-06	0.000182107	promoter	434
NM_002534	OAS1	chr12	113344581	113355831	+	chr12:113344401-113346000	1600	2.61	14.13	5.39695	2.75497e-06	0.000182107	promoter	619
NM_170697	ALDH1A2	chr15	58306221	58245626	-	chr15:58305601-58306800	1200	1.42	7.61	5.32867	0.000156967	0.00316138	promoter	21
NM_001365248	CPEB1	chr15	83240816	83211950	-	chr15:83239601-83241300	1700	1.59	10.53	6.5875	9.40919e-06	0.000419263	promoter	366
NM_001365250	CPEB1	chr15	83240816	83211950	-	chr15:83239601-83241300	1700	1.59	10.53	6.5875	9.40919e-06	0.000419263	promoter	366
NM_001365249	CPEB1	chr15	83240516	83211950	-	chr15:83239601-83241300	1700	1.59	10.53	6.5875	9.40919e-06	0.000419263	promoter	66
NM_001079535	CPEB1	chr15	83240516	83211950	-	chr15:83239601-83241300	1700	1.59	10.53	6.5875	9.40919e-06	0.000419263	promoter	66
NM_001079533	CPEB1	chr15	83240516	83211950	-	chr15:83239601-83241300	1700	1.59	10.53	6.5875	9.40919e-06	0.000419263	promoter	66
NM_001079534	CPEB1	chr15	83240516	83211950	-	chr15:83239601-83241300	1700	1.59	10.53	6.5875	9.40919e-06	0.000419263	promoter	66
NM_001288820	CPEB1	chr15	83240516	83211950	-	chr15:83239601-83241300	1700	1.59	10.53	6.5875	9.40919e-06	0.000419263	promoter	66
NM_001001657	OR2Y1	chr5	180167058	180166122	-	chr5:180167301-180168900	1600	2.14	8.71	4.05581	0.000477623	0.00719594	promoter	-1042
NM_001279353	VPS45	chr1	150039438	150117507	+	chr1:150039401-150040500	1100	1	6.51	6.45545	0.000254448	0.00451018	promoter	512
NM_001279354	VPS45	chr1	150039832	150117507	+	chr1:150039401-150040500	1100	1	6.51	6.45545	0.000254448	0.00451018	promoter	118
NM_007259	VPS45	chr1	150039832	150117507	+	chr1:150039401-150040500	1100	1	6.51	6.45545	0.000254448	0.00451018	promoter	118
NR_103998	VPS45	chr1	150039832	150117507	+	chr1:150039401-150040500	1100	1	6.51	6.45545	0.000254448	0.00451018	promoter	118
NM_001042573	ENGASE	chr17	77071018	77084685	+	chr17:77070901-77072600	1700	1.57	12.43	7.87342	9.31307e-08	2.07938e-05	promoter	732
NR_136553	AFG1L	chr6	108616257	108847204	+	chr6:108615701-108617600	1900	3.58	15.71	4.37883	1.2165e-05	0.000510309	promoter	393
NM_001323005	AFG1L	chr6	108616257	108847204	+	chr6:108615701-108617600	1900	3.58	15.71	4.37883	1.2165e-05	0.000510309	promoter	393
NM_145315	AFG1L	chr6	108616257	108847204	+	chr6:108615701-108617600	1900	3.58	15.71	4.37883	1.2165e-05	0.000510309	promoter	393
NM_152762	TSGA10IP	chr11	65713114	65727434	+	chr11:65710301-65712400	2100	6.35	18.66	2.93553	0.00062567	0.00870593	promoter	-1764
NM_001248001	SET	chr9	131452252	131458675	+	chr9:131452001-131455000	3000	17.93	50.91	2.83835	2.14972e-05	0.000744799	promoter	1248
NM_003011	SET	chr9	131451500	131458675	+	chr9:131452001-131455000	3000	17.93	50.91	2.83835	2.14972e-05	0.000744799	promoter	2000
NM_001354579	ATR	chr3	142297575	142168076	-	chr3:142294501-142297100	2600	3.62	20.82	5.73829	3.95933e-10	1.60684e-06	promoter	1775
NM_001184	ATR	chr3	142297575	142168076	-	chr3:142294501-142297100	2600	3.62	20.82	5.73829	3.95933e-10	1.60684e-06	promoter	1775
NR_027342	FKBP9P1	chr7	55756994	55748766	-	chr7:55757101-55758600	1500	1.93	12.17	6.27835	2.77939e-06	0.000183135	promoter	-856
NR_027339	FKBP9P1	chr7	55757153	55748766	-	chr7:55757101-55758600	1500	1.93	12.17	6.27835	2.77939e-06	0.000183135	promoter	-697
NM_003196	TCEA3	chr1	23751241	23707401	-	chr1:23749401-23750600	1200	2.59	12.36	4.75769	0.000244288	0.00440242	promoter	1241
NM_198867	ALKBH6	chr19	36505141	36500022	-	chr19:36504101-36505800	1700	5.8	17.52	3.01721	4.64749e-05	0.00130891	promoter	191
NM_001297701	ALKBH6	chr19	36505115	36500021	-	chr19:36504101-36505800	1700	5.8	17.52	3.01721	4.64749e-05	0.00130891	promoter	165
NM_001290056	LOC101927572	chr19	36505403	36536885	+	chr19:36504101-36505800	1700	5.8	17.52	3.01721	4.64749e-05	0.00130891	promoter	-453
NM_001347907	LOC101927572	chr19	36505403	36542019	+	chr19:36504101-36505800	1700	5.8	17.52	3.01721	4.64749e-05	0.00130891	promoter	-453
NM_032878	ALKBH6	chr19	36505141	36500021	-	chr19:36504101-36505800	1700	5.8	17.52	3.01721	4.64749e-05	0.00130891	promoter	191
NM_006442	DRAP1	chr11	65686896	65689034	+	chr11:65685601-65686900	1300	0.77	5.85	7.51282	0.000489433	0.00729866	promoter	-646
NM_031450	C11orf68	chr11	65686533	65684282	-	chr11:65685601-65686900	1300	0.77	5.85	7.51282	0.000489433	0.00729866	promoter	283
NM_001135635	C11orf68	chr11	65686533	65684282	-	chr11:65685601-65686900	1300	0.77	5.85	7.51282	0.000489433	0.00729866	promoter	283
NM_001001481	UBE2W	chr8	74791097	74698453	-	chr8:74789501-74791000	1500	1.93	9.82	5.06701	9.16204e-05	0.00214079	promoter	847
NM_018299	UBE2W	chr8	74791097	74698453	-	chr8:74789501-74791000	1500	1.93	9.82	5.06701	9.16204e-05	0.00214079	promoter	847
NR_073121	UBE2W	chr8	74791097	74698453	-	chr8:74789501-74791000	1500	1.93	9.82	5.06701	9.16204e-05	0.00214079	promoter	847
NR_073119	UBE2W	chr8	74791097	74698453	-	chr8:74789501-74791000	1500	1.93	9.82	5.06701	9.16204e-05	0.00214079	promoter	847
NR_073120	UBE2W	chr8	74791097	74698453	-	chr8:74789501-74791000	1500	1.93	9.82	5.06701	9.16204e-05	0.00214079	promoter	847
NR_147034	LINC01617	chr8	74791216	74795309	+	chr8:74789501-74791000	1500	1.93	9.82	5.06701	9.16204e-05	0.00214079	promoter	-966
NM_001271015	UBE2W	chr8	74791097	74692330	-	chr8:74789501-74791000	1500	1.93	9.82	5.06701	9.16204e-05	0.00214079	promoter	847
NR_039744	MIR4519	chr16	30886644	30886586	-	chr16:30885801-30887700	1900	1.68	16.43	9.72781	4.05081e-10	1.61235e-06	promoter	-106
NR_110940	MIR762HG	chr16	30886780	30906539	+	chr16:30885801-30887700	1900	1.68	16.43	9.72781	4.05081e-10	1.61235e-06	promoter	-30
NR_110941	MIR762HG	chr16	30886780	30906539	+	chr16:30885801-30887700	1900	1.68	16.43	9.72781	4.05081e-10	1.61235e-06	promoter	-30
NR_110942	MIR762HG	chr16	30886780	30906539	+	chr16:30885801-30887700	1900	1.68	16.43	9.72781	4.05081e-10	1.61235e-06	promoter	-30
NM_184231	NCKIPSD	chr3	48723348	48711277	-	chr3:48720801-48722600	1800	1.56	13.17	8.3949	4.02438e-08	1.25068e-05	promoter	1648
NM_016453	NCKIPSD	chr3	48723348	48711277	-	chr3:48720801-48722600	1800	1.56	13.17	8.3949	4.02438e-08	1.25068e-05	promoter	1648
NM_020319	ANKMY2	chr7	16685379	16639404	-	chr7:16682701-16684500	1800	2.59	13.15	5.06154	1.10666e-05	0.000476002	promoter	1779
NR_144471	ACBD7-DCLRE1CP1	chr10	15130775	15057070	-	chr10:15130801-15132300	1500	1.3	7.51	5.74046	0.000156965	0.00316138	promoter	-775
NM_001039844	ACBD7	chr10	15130775	15117473	-	chr10:15130801-15132300	1500	1.3	7.51	5.74046	0.000156965	0.00316138	promoter	-775
NM_001318738	MTFR2	chr6	136571449	136552171	-	chr6:136570401-136571500	1100	0.27	7.16	25.6071	1.27694e-06	0.000106674	promoter	499
NM_138419	MTFR2	chr6	136571449	136552171	-	chr6:136570401-136571500	1100	0.27	7.16	25.6071	1.27694e-06	0.000106674	promoter	499
NM_001099286	MTFR2	chr6	136571449	136552171	-	chr6:136570401-136571500	1100	0.27	7.16	25.6071	1.27694e-06	0.000106674	promoter	499
NM_023075	MPPE1	chr18	11908316	11882620	-	chr18:11909501-11911100	1600	1.37	8.01	5.81159	8.51267e-05	0.00203973	promoter	-1984
NM_001319154	MPPE1	chr18	11908316	11882620	-	chr18:11909501-11911100	1600	1.37	8.01	5.81159	8.51267e-05	0.00203973	promoter	-1984
NR_040241	MPPE1	chr18	11908316	11882620	-	chr18:11909501-11911100	1600	1.37	8.01	5.81159	8.51267e-05	0.00203973	promoter	-1984
NR_040242	MPPE1	chr18	11908316	11882620	-	chr18:11909501-11911100	1600	1.37	8.01	5.81159	8.51267e-05	0.00203973	promoter	-1984
NR_040243	MPPE1	chr18	11908316	11882620	-	chr18:11909501-11911100	1600	1.37	8.01	5.81159	8.51267e-05	0.00203973	promoter	-1984
NM_001330563	MPPE1	chr18	11908316	11882620	-	chr18:11909501-11911100	1600	1.37	8.01	5.81159	8.51267e-05	0.00203973	promoter	-1984
NM_001242904	MPPE1	chr18	11908316	11882620	-	chr18:11909501-11911100	1600	1.37	8.01	5.81159	8.51267e-05	0.00203973	promoter	-1984
NR_125364	MKLN1-AS	chr7	131012538	130994502	-	chr7:131012001-131014300	2300	7.37	27.71	3.7561	1.43567e-06	0.000114376	promoter	-612
NM_013255	MKLN1	chr7	131012634	131181391	+	chr7:131012001-131014300	2300	7.37	27.71	3.7561	1.43567e-06	0.000114376	promoter	516
NM_001321316	MKLN1	chr7	131012634	131181391	+	chr7:131012001-131014300	2300	7.37	27.71	3.7561	1.43567e-06	0.000114376	promoter	516
NM_001349012	TSGA10	chr2	99757892	99613723	-	chr2:99757301-99758600	1300	0.8	6.14	7.59259	0.000262277	0.00457027	promoter	-58
NM_001349014	TSGA10	chr2	99758166	99613723	-	chr2:99757301-99758600	1300	0.8	6.14	7.59259	0.000262277	0.00457027	promoter	216
NM_182911	TSGA10	chr2	99758166	99613723	-	chr2:99757301-99758600	1300	0.8	6.14	7.59259	0.000262277	0.00457027	promoter	216
NM_144706	C2orf15	chr2	99758075	99767928	+	chr2:99757301-99758600	1300	0.8	6.14	7.59259	0.000262277	0.00457027	promoter	-125
NM_001317992	C2orf15	chr2	99758075	99767928	+	chr2:99757301-99758600	1300	0.8	6.14	7.59259	0.000262277	0.00457027	promoter	-125
NR_146001	TSGA10	chr2	99757643	99613723	-	chr2:99757301-99758600	1300	0.8	6.14	7.59259	0.000262277	0.00457027	promoter	-307
NM_001317739	BET1	chr7	93633667	93622556	-	chr7:93632501-93634000	1500	1.71	11.8	6.86628	6.26306e-07	6.65453e-05	promoter	417
NM_005868	BET1	chr7	93633667	93622556	-	chr7:93632501-93634000	1500	1.71	11.8	6.86628	6.26306e-07	6.65453e-05	promoter	417
NR_133909	BET1	chr7	93633667	93592075	-	chr7:93632501-93634000	1500	1.71	11.8	6.86628	6.26306e-07	6.65453e-05	promoter	417
NR_133908	BET1	chr7	93633667	93592075	-	chr7:93632501-93634000	1500	1.71	11.8	6.86628	6.26306e-07	6.65453e-05	promoter	417
NM_006129	BMP1	chr8	22022884	22069839	+	chr8:22021701-22024100	2400	3.27	17.81	5.43293	1.08244e-08	6.41946e-06	promoter	16
NR_033403	BMP1	chr8	22022884	22069839	+	chr8:22021701-22024100	2400	3.27	17.81	5.43293	1.08244e-08	6.41946e-06	promoter	16
NM_001199	BMP1	chr8	22022884	22058995	+	chr8:22021701-22024100	2400	3.27	17.81	5.43293	1.08244e-08	6.41946e-06	promoter	16
NR_033404	BMP1	chr8	22022884	22058995	+	chr8:22021701-22024100	2400	3.27	17.81	5.43293	1.08244e-08	6.41946e-06	promoter	16
NM_003493	H3-4	chr1	228613026	228612545	-	chr1:228613101-228614500	1400	0.29	10.64	35.5	1.54805e-08	7.74478e-06	promoter	-774
NM_001321862	RTN4	chr2	55275802	55199325	-	chr2:55273501-55275400	1900	5.29	16.78	3.16792	0.00013587	0.00285328	promoter	1352
NM_001321863	RTN4	chr2	55274462	55199325	-	chr2:55273501-55275400	1900	5.29	16.78	3.16792	0.00013587	0.00285328	promoter	12
NR_135830	RTN4	chr2	55276292	55199325	-	chr2:55273501-55275400	1900	5.29	16.78	3.16792	0.00013587	0.00285328	promoter	1842
NM_207521	RTN4	chr2	55276292	55199325	-	chr2:55273501-55275400	1900	5.29	16.78	3.16792	0.00013587	0.00285328	promoter	1842
NM_002407	SCGB2A1	chr11	61976144	61981413	+	chr11:61974401-61975600	1200	1.47	7.93	5.36486	0.000982845	0.0121885	promoter	-1144
NM_015379	BRI3	chr7	97910997	97920857	+	chr7:97910701-97912500	1800	4	12.54	3.12968	0.000687721	0.00933879	promoter	603
NM_001159491	BRI3	chr7	97910997	97922275	+	chr7:97910701-97912500	1800	4	12.54	3.12968	0.000687721	0.00933879	promoter	603
NM_001195478	TFG	chr3	100428385	100467811	+	chr3:100429001-100430500	1500	4.14	16.61	4.00482	0.000250407	0.00447605	promoter	1365
NM_001195479	TFG	chr3	100428174	100467811	+	chr3:100429001-100430500	1500	4.14	16.61	4.00482	0.000250407	0.00447605	promoter	1576
NM_006070	TFG	chr3	100428337	100467808	+	chr3:100429001-100430500	1500	4.14	16.61	4.00482	0.000250407	0.00447605	promoter	1413
NM_001007565	TFG	chr3	100428133	100467811	+	chr3:100429001-100430500	1500	4.14	16.61	4.00482	0.000250407	0.00447605	promoter	1617
NR_149170	C10orf143	chr10	131909085	131862161	-	chr10:131908801-131910600	1800	2.62	10.77	4.09886	0.000201994	0.00380961	promoter	-615
NM_001355042	C10orf143	chr10	131909094	131862161	-	chr10:131908801-131910600	1800	2.62	10.77	4.09886	0.000201994	0.00380961	promoter	-606
NR_034125	C10orf143	chr10	131909081	131862161	-	chr10:131908801-131910600	1800	2.62	10.77	4.09886	0.000201994	0.00380961	promoter	-619
NR_026856	LINC01011	chr6	2988200	2991405	+	chr6:2987801-2989500	1700	1.4	12.51	8.87943	1.84366e-08	7.95903e-06	promoter	450
NR_038448	UBL7-AS1	chr15	74753605	74773633	+	chr15:74753501-74755900	2400	13.38	29.91	2.2345	0.000202268	0.00381316	promoter	1095
NR_038449	UBL7-AS1	chr15	74753605	74773633	+	chr15:74753501-74755900	2400	13.38	29.91	2.2345	0.000202268	0.00381316	promoter	1095
NR_120377	UBL7-AS1	chr15	74753605	74773633	+	chr15:74753501-74755900	2400	13.38	29.91	2.2345	0.000202268	0.00381316	promoter	1095
NM_032907	UBL7	chr15	74753501	74738317	-	chr15:74753501-74755900	2400	13.38	29.91	2.2345	0.000202268	0.00381316	promoter	-1199
NM_001286741	UBL7	chr15	74753529	74738317	-	chr15:74753501-74755900	2400	13.38	29.91	2.2345	0.000202268	0.00381316	promoter	-1171
NM_001286742	UBL7	chr15	74753529	74738317	-	chr15:74753501-74755900	2400	13.38	29.91	2.2345	0.000202268	0.00381316	promoter	-1171
NM_001286739	UBL7	chr15	74753529	74738317	-	chr15:74753501-74755900	2400	13.38	29.91	2.2345	0.000202268	0.00381316	promoter	-1171
NM_001286740	UBL7	chr15	74753529	74738317	-	chr15:74753501-74755900	2400	13.38	29.91	2.2345	0.000202268	0.00381316	promoter	-1171
NM_201265	UBL7	chr15	74753529	74738317	-	chr15:74753501-74755900	2400	13.38	29.91	2.2345	0.000202268	0.00381316	promoter	-1171
NM_023923	PHACTR4	chr1	28764660	28826876	+	chr1:28765701-28767100	1400	1.42	10	7	8.09549e-06	0.000376872	promoter	1740
NM_018561	USP49	chr6	41863113	41765382	-	chr6:41861701-41863200	1500	3.55	18.14	5.09831	8.33469e-05	0.00201458	promoter	663
NR_134288	LOC441086	chr5	74161717	74163100	+	chr5:74161301-74162900	1600	4.07	12.24	3.00245	0.000550978	0.00792599	promoter	383
NR_046462	FAM169A	chr5	74162212	74073398	-	chr5:74161301-74162900	1600	4.07	12.24	3.00245	0.000550978	0.00792599	promoter	112
NM_015566	FAM169A	chr5	74162791	74073398	-	chr5:74161301-74162900	1600	4.07	12.24	3.00245	0.000550978	0.00792599	promoter	691
NM_001353117	CEP63	chr3	134204886	134293855	+	chr3:134205401-134206400	1000	1.12	6.51	5.76991	0.000254449	0.00451018	promoter	1014
NM_001353123	CEP63	chr3	134204886	134293855	+	chr3:134205401-134206400	1000	1.12	6.51	5.76991	0.000254449	0.00451018	promoter	1014
NM_001353113	CEP63	chr3	134204565	134293855	+	chr3:134205401-134206400	1000	1.12	6.51	5.76991	0.000254449	0.00451018	promoter	1335
NM_001042384	CEP63	chr3	134204565	134293855	+	chr3:134205401-134206400	1000	1.12	6.51	5.76991	0.000254449	0.00451018	promoter	1335
NM_001042383	CEP63	chr3	134204565	134283870	+	chr3:134205401-134206400	1000	1.12	6.51	5.76991	0.000254449	0.00451018	promoter	1335
NM_001353110	CEP63	chr3	134204565	134283870	+	chr3:134205401-134206400	1000	1.12	6.51	5.76991	0.000254449	0.00451018	promoter	1335
NR_148355	CEP63	chr3	134204565	134283870	+	chr3:134205401-134206400	1000	1.12	6.51	5.76991	0.000254449	0.00451018	promoter	1335
NM_001353118	CEP63	chr3	134204565	134283870	+	chr3:134205401-134206400	1000	1.12	6.51	5.76991	0.000254449	0.00451018	promoter	1335
NM_001353122	CEP63	chr3	134204565	134283870	+	chr3:134205401-134206400	1000	1.12	6.51	5.76991	0.000254449	0.00451018	promoter	1335
NM_001353109	CEP63	chr3	134204565	134283870	+	chr3:134205401-134206400	1000	1.12	6.51	5.76991	0.000254449	0.00451018	promoter	1335
NM_001353108	CEP63	chr3	134204898	134283872	+	chr3:134205401-134206400	1000	1.12	6.51	5.76991	0.000254449	0.00451018	promoter	1002
NM_001242374	ANAPC13	chr3	134204865	134196545	-	chr3:134205401-134206400	1000	1.12	6.51	5.76991	0.000254449	0.00451018	promoter	-1035
NM_001353124	CEP63	chr3	134205014	134293855	+	chr3:134205401-134206400	1000	1.12	6.51	5.76991	0.000254449	0.00451018	promoter	886
NR_148352	CEP63	chr3	134205014	134283870	+	chr3:134205401-134206400	1000	1.12	6.51	5.76991	0.000254449	0.00451018	promoter	886
NM_001353111	CEP63	chr3	134205014	134283870	+	chr3:134205401-134206400	1000	1.12	6.51	5.76991	0.000254449	0.00451018	promoter	886
NM_001353119	CEP63	chr3	134205014	134283870	+	chr3:134205401-134206400	1000	1.12	6.51	5.76991	0.000254449	0.00451018	promoter	886
NM_025180	CEP63	chr3	134205014	134283870	+	chr3:134205401-134206400	1000	1.12	6.51	5.76991	0.000254449	0.00451018	promoter	886
NR_148354	CEP63	chr3	134205014	134283870	+	chr3:134205401-134206400	1000	1.12	6.51	5.76991	0.000254449	0.00451018	promoter	886
NR_148353	CEP63	chr3	134205014	134283870	+	chr3:134205401-134206400	1000	1.12	6.51	5.76991	0.000254449	0.00451018	promoter	886
NM_001353112	CEP63	chr3	134205014	134283870	+	chr3:134205401-134206400	1000	1.12	6.51	5.76991	0.000254449	0.00451018	promoter	886
NM_001353126	CEP63	chr3	134205014	134283870	+	chr3:134205401-134206400	1000	1.12	6.51	5.76991	0.000254449	0.00451018	promoter	886
NM_001353121	CEP63	chr3	134205014	134283870	+	chr3:134205401-134206400	1000	1.12	6.51	5.76991	0.000254449	0.00451018	promoter	886
NM_001353125	CEP63	chr3	134205014	134283870	+	chr3:134205401-134206400	1000	1.12	6.51	5.76991	0.000254449	0.00451018	promoter	886
NM_015391	ANAPC13	chr3	134204827	134196547	-	chr3:134205401-134206400	1000	1.12	6.51	5.76991	0.000254449	0.00451018	promoter	-1073
NM_001242375	ANAPC13	chr3	134204831	134196545	-	chr3:134205401-134206400	1000	1.12	6.51	5.76991	0.000254449	0.00451018	promoter	-1069
NM_001042400	CEP63	chr3	134204886	134283870	+	chr3:134205401-134206400	1000	1.12	6.51	5.76991	0.000254449	0.00451018	promoter	1014
NM_001353120	CEP63	chr3	134204886	134283870	+	chr3:134205401-134206400	1000	1.12	6.51	5.76991	0.000254449	0.00451018	promoter	1014
NM_001302348	UMAD1	chr7	7680382	7918851	+	chr7:7678801-7680500	1700	4.2	14.01	3.33017	0.000298341	0.00503379	promoter	-732
NM_001302349	UMAD1	chr7	7680382	7918851	+	chr7:7678801-7680500	1700	4.2	14.01	3.33017	0.000298341	0.00503379	promoter	-732
NM_001302350	UMAD1	chr7	7680382	7918851	+	chr7:7678801-7680500	1700	4.2	14.01	3.33017	0.000298341	0.00503379	promoter	-732
NM_001350504	AHI1	chr6	135818903	135605109	-	chr6:135817801-135819500	1700	2.26	11.54	5.08811	0.000993119	0.0122902	promoter	253
NM_001350503	AHI1	chr6	135818903	135605109	-	chr6:135817801-135819500	1700	2.26	11.54	5.08811	0.000993119	0.0122902	promoter	253
NM_017651	AHI1	chr6	135818903	135605109	-	chr6:135817801-135819500	1700	2.26	11.54	5.08811	0.000993119	0.0122902	promoter	253
NM_001134830	AHI1	chr6	135818903	135605109	-	chr6:135817801-135819500	1700	2.26	11.54	5.08811	0.000993119	0.0122902	promoter	253
NR_152842	LINC00271	chr6	135818938	136037193	+	chr6:135817801-135819500	1700	2.26	11.54	5.08811	0.000993119	0.0122902	promoter	-288
NM_001134831	AHI1	chr6	135818878	135604670	-	chr6:135817801-135819500	1700	2.26	11.54	5.08811	0.000993119	0.0122902	promoter	228
NR_152843	LINC00271	chr6	135818938	135876300	+	chr6:135817801-135819500	1700	2.26	11.54	5.08811	0.000993119	0.0122902	promoter	-288
NR_026805	LINC00271	chr6	135818938	136011976	+	chr6:135817801-135819500	1700	2.26	11.54	5.08811	0.000993119	0.0122902	promoter	-288
NR_152844	LINC00271	chr6	135818938	136011976	+	chr6:135817801-135819500	1700	2.26	11.54	5.08811	0.000993119	0.0122902	promoter	-288
NR_152845	LINC00271	chr6	135818938	136011976	+	chr6:135817801-135819500	1700	2.26	11.54	5.08811	0.000993119	0.0122902	promoter	-288
NM_001134832	AHI1	chr6	135818903	135708921	-	chr6:135817801-135819500	1700	2.26	11.54	5.08811	0.000993119	0.0122902	promoter	253
NM_001243750	NUDT8	chr11	67397408	67395408	-	chr11:67398001-67399400	1400	1.56	12.47	7.94904	8.52509e-08	1.97813e-05	promoter	-1292
NM_181843	NUDT8	chr11	67397408	67395408	-	chr11:67398001-67399400	1400	1.56	12.47	7.94904	8.52509e-08	1.97813e-05	promoter	-1292
NM_001033505	CSTF3	chr11	33183037	33162976	-	chr11:33180801-33183900	3100	10.64	23.75	2.23099	0.000103884	0.00233789	promoter	687
NM_001033506	CSTF3	chr11	33183037	33162976	-	chr11:33180801-33183900	3100	10.64	23.75	2.23099	0.000103884	0.00233789	promoter	687
NM_001326	CSTF3	chr11	33183026	33106129	-	chr11:33180801-33183900	3100	10.64	23.75	2.23099	0.000103884	0.00233789	promoter	676
NR_034027	CSTF3-DT	chr11	33183202	33213142	+	chr11:33180801-33183900	3100	10.64	23.75	2.23099	0.000103884	0.00233789	promoter	-852
NM_001265577	KIF18B	chr17	43025141	43002078	-	chr17:43023601-43025600	2000	7.67	24.01	3.1276	9.91472e-07	9.08817e-05	promoter	541
NM_001264573	KIF18B	chr17	43025141	43002078	-	chr17:43023601-43025600	2000	7.67	24.01	3.1276	9.91472e-07	9.08817e-05	promoter	541
NM_001363943	AMOTL2	chr3	134093752	134074188	-	chr3:134091501-134093100	1600	6.33	21.4	3.37697	9.85968e-06	0.000435585	promoter	1452
NM_001278683	AMOTL2	chr3	134094259	134074186	-	chr3:134091501-134093100	1600	6.33	21.4	3.37697	9.85968e-06	0.000435585	promoter	1959
NM_001278685	AMOTL2	chr3	134093289	134074188	-	chr3:134091501-134093100	1600	6.33	21.4	3.37697	9.85968e-06	0.000435585	promoter	989
NM_016201	AMOTL2	chr3	134093289	134074188	-	chr3:134091501-134093100	1600	6.33	21.4	3.37697	9.85968e-06	0.000435585	promoter	989
NM_006575	MAP4K5	chr14	50999287	50885192	-	chr14:50997801-51000000	2200	9.04	25.49	2.81768	0.000863352	0.0110407	promoter	387
NM_198794	MAP4K5	chr14	50999287	50885192	-	chr14:50997801-51000000	2200	9.04	25.49	2.81768	0.000863352	0.0110407	promoter	387
NM_001127713	ATL1	chr14	50999799	51099784	+	chr14:50997801-51000000	2200	9.04	25.49	2.81768	0.000863352	0.0110407	promoter	-899
NM_001077262	UBXN11	chr1	26633195	26608772	-	chr1:26632801-26633900	1100	0.27	6.73	24.0714	2.97294e-06	0.000188709	promoter	-155
NM_183008	UBXN11	chr1	26633195	26608772	-	chr1:26632801-26633900	1100	0.27	6.73	24.0714	2.97294e-06	0.000188709	promoter	-155
NM_003363	USP4	chr3	49377486	49314576	-	chr3:49377201-49378300	1100	2.79	11.5	4.11071	0.000116075	0.0025557	promoter	-264
NM_199443	USP4	chr3	49377486	49314576	-	chr3:49377201-49378300	1100	2.79	11.5	4.11071	0.000116075	0.0025557	promoter	-264
NM_001251877	USP4	chr3	49377486	49349217	-	chr3:49377201-49378300	1100	2.79	11.5	4.11071	0.000116075	0.0025557	promoter	-264
NM_012117	CBX5	chr12	54673906	54624725	-	chr12:54672501-54673600	1100	1.68	8.22	4.86982	0.000201954	0.00380939	promoter	856
NM_002136	HNRNPA1	chr12	54674509	54680871	+	chr12:54672501-54673600	1100	1.68	8.22	4.86982	0.000201954	0.00380939	promoter	-1459
NM_031157	HNRNPA1	chr12	54674509	54680871	+	chr12:54672501-54673600	1100	1.68	8.22	4.86982	0.000201954	0.00380939	promoter	-1459
NR_135167	HNRNPA1	chr12	54674509	54680871	+	chr12:54672501-54673600	1100	1.68	8.22	4.86982	0.000201954	0.00380939	promoter	-1459
NR_033655	AGA	chr4	178363657	178351927	-	chr4:178362801-178364400	1600	3.21	12.32	3.82919	0.00033951	0.00555701	promoter	57
NM_001171988	AGA	chr4	178363657	178351927	-	chr4:178362801-178364400	1600	3.21	12.32	3.82919	0.00033951	0.00555701	promoter	57
NM_000027	AGA	chr4	178363591	178351927	-	chr4:178362801-178364400	1600	3.21	12.32	3.82919	0.00033951	0.00555701	promoter	-9
NM_001364677	MDFIC2	chr3	70361789	70243629	-	chr3:70358901-70360700	1800	1.68	9.69	5.73964	2.15584e-05	0.000744799	promoter	1989
NM_001364676	MDFIC2	chr3	70361789	70243629	-	chr3:70358901-70360700	1800	1.68	9.69	5.73964	2.15584e-05	0.000744799	promoter	1989
NR_002594	SLC7A5P2	chr16	21531765	21529229	-	chr16:21529201-21531700	2500	21.87	52.69	2.40859	0.000534509	0.00781731	promoter	1315
NM_022100	MRPS14	chr1	174992561	174982093	-	chr1:174992101-174993300	1200	3.73	13.96	3.73529	6.31071e-05	0.00165024	promoter	-139
NR_037606	MRPS14	chr1	174992591	174982093	-	chr1:174992101-174993300	1200	3.73	13.96	3.73529	6.31071e-05	0.00165024	promoter	-109
NM_144715	EFHB	chr3	19975709	19920965	-	chr3:19973501-19975200	1700	2.21	8.85	3.99099	0.000477628	0.00719594	promoter	1359
NM_022478	CDH24	chr14	23526747	23516269	-	chr14:23525701-23528000	2300	3.06	26.7	8.70033	2.29434e-08	8.74536e-06	promoter	-103
NM_144985	CDH24	chr14	23526747	23516269	-	chr14:23525701-23528000	2300	3.06	26.7	8.70033	2.29434e-08	8.74536e-06	promoter	-103
NM_001350915	WDR60	chr7	158649248	158738879	+	chr7:158648501-158651100	2600	7.69	18.99	2.46753	0.000335929	0.00551032	promoter	552
NM_018051	WDR60	chr7	158649248	158738879	+	chr7:158648501-158651100	2600	7.69	18.99	2.46753	0.000335929	0.00551032	promoter	552
NM_001350918	WDR60	chr7	158649248	158738879	+	chr7:158648501-158651100	2600	7.69	18.99	2.46753	0.000335929	0.00551032	promoter	552
NM_001350916	WDR60	chr7	158649248	158738879	+	chr7:158648501-158651100	2600	7.69	18.99	2.46753	0.000335929	0.00551032	promoter	552
NM_001350917	WDR60	chr7	158649248	158738879	+	chr7:158648501-158651100	2600	7.69	18.99	2.46753	0.000335929	0.00551032	promoter	552
NM_000715	C4BPA	chr1	207277577	207318317	+	chr1:207275701-207277100	1400	1.5	9.59	6.35762	0.000123971	0.00268513	promoter	-1177
NM_001243745	CROT	chr7	86974979	86989432	+	chr7:86972601-86974300	1700	0.59	7.88	13.15	1.42812e-06	0.000114155	promoter	-1529
NR_015381	TP53TG1	chr7	86974808	86954663	-	chr7:86972601-86974300	1700	0.59	7.88	13.15	1.42812e-06	0.000114155	promoter	1358
NM_021151	CROT	chr7	86974979	87029110	+	chr7:86972601-86974300	1700	0.59	7.88	13.15	1.42812e-06	0.000114155	promoter	-1529
NM_001143935	CROT	chr7	86974979	87029110	+	chr7:86972601-86974300	1700	0.59	7.88	13.15	1.42812e-06	0.000114155	promoter	-1529
NR_104657	LOC101928035	chr16	74249420	74226290	-	chr16:74248301-74249300	1000	0.88	6.14	6.91011	0.000262278	0.00457027	promoter	620
NM_001404	EEF1G	chr11	62341363	62327067	-	chr11:62339701-62342800	3100	8.42	28.54	3.38671	1.66308e-07	2.90971e-05	promoter	113
NM_001007250	SCP2	chr1	53480609	53517289	+	chr1:53481001-53482100	1100	0.88	8.46	9.51685	7.87265e-06	0.000369406	promoter	941
NM_001007099	SCP2	chr1	53480608	53517370	+	chr1:53481001-53482100	1100	0.88	8.46	9.51685	7.87265e-06	0.000369406	promoter	942
NM_001007100	SCP2	chr1	53480608	53517370	+	chr1:53481001-53482100	1100	0.88	8.46	9.51685	7.87265e-06	0.000369406	promoter	942
NM_001282624	LMNA	chr1	156095907	156107657	+	chr1:156097001-156098600	1600	1.44	18.86	13.0138	1.28131e-08	6.95047e-06	promoter	1893
NM_001257374	LMNA	chr1	156095960	156109872	+	chr1:156097001-156098600	1600	1.44	18.86	13.0138	1.28131e-08	6.95047e-06	promoter	1840
NM_001355007	NPM1	chr5	170814707	170837888	+	chr5:170814201-170815200	1000	0.27	7.88	28.1786	2.12589e-07	3.44611e-05	promoter	-7
NM_002520	NPM1	chr5	170814707	170837888	+	chr5:170814201-170815200	1000	0.27	7.88	28.1786	2.12589e-07	3.44611e-05	promoter	-7
NR_149149	NPM1	chr5	170814707	170837888	+	chr5:170814201-170815200	1000	0.27	7.88	28.1786	2.12589e-07	3.44611e-05	promoter	-7
NM_001355010	NPM1	chr5	170814707	170837888	+	chr5:170814201-170815200	1000	0.27	7.88	28.1786	2.12589e-07	3.44611e-05	promoter	-7
NM_199185	NPM1	chr5	170814707	170837888	+	chr5:170814201-170815200	1000	0.27	7.88	28.1786	2.12589e-07	3.44611e-05	promoter	-7
NR_037474	MIR3912	chr5	170813764	170813659	-	chr5:170814201-170815200	1000	0.27	7.88	28.1786	2.12589e-07	3.44611e-05	promoter	-936
NM_001355006	NPM1	chr5	170814119	170837888	+	chr5:170814201-170815200	1000	0.27	7.88	28.1786	2.12589e-07	3.44611e-05	promoter	581
NM_001037738	NPM1	chr5	170814852	170834129	+	chr5:170814201-170815200	1000	0.27	7.88	28.1786	2.12589e-07	3.44611e-05	promoter	-152
NM_001355009	NPM1	chr5	170814852	170834129	+	chr5:170814201-170815200	1000	0.27	7.88	28.1786	2.12589e-07	3.44611e-05	promoter	-152
NM_001099677	TRMT9B	chr8	12869772	12887284	+	chr8:12867801-12869000	1200	0	8.09	810	8.0248e-08	1.91132e-05	promoter	-1372
NM_001351389	DTNB	chr2	25896446	25636295	-	chr2:25895001-25896700	1700	3.15	14.89	4.71519	6.45385e-07	6.80485e-05	promoter	596
NM_001320937	DTNB	chr2	25896446	25781057	-	chr2:25895001-25896700	1700	3.15	14.89	4.71519	6.45385e-07	6.80485e-05	promoter	596
NM_001351392	DTNB	chr2	25896516	25600111	-	chr2:25895001-25896700	1700	3.15	14.89	4.71519	6.45385e-07	6.80485e-05	promoter	666
NM_001320934	DTNB	chr2	25896516	25600111	-	chr2:25895001-25896700	1700	3.15	14.89	4.71519	6.45385e-07	6.80485e-05	promoter	666
NM_001320933	DTNB	chr2	25896516	25600111	-	chr2:25895001-25896700	1700	3.15	14.89	4.71519	6.45385e-07	6.80485e-05	promoter	666
NM_033148	DTNB	chr2	25896516	25600111	-	chr2:25895001-25896700	1700	3.15	14.89	4.71519	6.45385e-07	6.80485e-05	promoter	666
NM_183361	DTNB	chr2	25896516	25600111	-	chr2:25895001-25896700	1700	3.15	14.89	4.71519	6.45385e-07	6.80485e-05	promoter	666
NM_001351395	DTNB	chr2	25896516	25600111	-	chr2:25895001-25896700	1700	3.15	14.89	4.71519	6.45385e-07	6.80485e-05	promoter	666
NM_033147	DTNB	chr2	25896516	25600111	-	chr2:25895001-25896700	1700	3.15	14.89	4.71519	6.45385e-07	6.80485e-05	promoter	666
NR_147180	DTNB	chr2	25896516	25600111	-	chr2:25895001-25896700	1700	3.15	14.89	4.71519	6.45385e-07	6.80485e-05	promoter	666
NM_001351390	DTNB	chr2	25896516	25600111	-	chr2:25895001-25896700	1700	3.15	14.89	4.71519	6.45385e-07	6.80485e-05	promoter	666
NM_001351388	DTNB	chr2	25896516	25600111	-	chr2:25895001-25896700	1700	3.15	14.89	4.71519	6.45385e-07	6.80485e-05	promoter	666
NM_001351387	DTNB	chr2	25896516	25600111	-	chr2:25895001-25896700	1700	3.15	14.89	4.71519	6.45385e-07	6.80485e-05	promoter	666
NM_001351386	DTNB	chr2	25896516	25600111	-	chr2:25895001-25896700	1700	3.15	14.89	4.71519	6.45385e-07	6.80485e-05	promoter	666
NM_001351385	DTNB	chr2	25896516	25600111	-	chr2:25895001-25896700	1700	3.15	14.89	4.71519	6.45385e-07	6.80485e-05	promoter	666
NM_001320932	DTNB	chr2	25896516	25600111	-	chr2:25895001-25896700	1700	3.15	14.89	4.71519	6.45385e-07	6.80485e-05	promoter	666
NM_001351394	DTNB	chr2	25896516	25600111	-	chr2:25895001-25896700	1700	3.15	14.89	4.71519	6.45385e-07	6.80485e-05	promoter	666
NM_001351383	DTNB	chr2	25896516	25600111	-	chr2:25895001-25896700	1700	3.15	14.89	4.71519	6.45385e-07	6.80485e-05	promoter	666
NM_001351382	DTNB	chr2	25896516	25600111	-	chr2:25895001-25896700	1700	3.15	14.89	4.71519	6.45385e-07	6.80485e-05	promoter	666
NM_001351381	DTNB	chr2	25896516	25600111	-	chr2:25895001-25896700	1700	3.15	14.89	4.71519	6.45385e-07	6.80485e-05	promoter	666
NM_021907	DTNB	chr2	25896516	25600111	-	chr2:25895001-25896700	1700	3.15	14.89	4.71519	6.45385e-07	6.80485e-05	promoter	666
NM_001256303	DTNB	chr2	25896516	25600111	-	chr2:25895001-25896700	1700	3.15	14.89	4.71519	6.45385e-07	6.80485e-05	promoter	666
NM_001351393	DTNB	chr2	25896516	25600111	-	chr2:25895001-25896700	1700	3.15	14.89	4.71519	6.45385e-07	6.80485e-05	promoter	666
NM_001320935	DTNB	chr2	25896516	25600111	-	chr2:25895001-25896700	1700	3.15	14.89	4.71519	6.45385e-07	6.80485e-05	promoter	666
NM_001351384	DTNB	chr2	25896516	25600111	-	chr2:25895001-25896700	1700	3.15	14.89	4.71519	6.45385e-07	6.80485e-05	promoter	666
NM_183360	DTNB	chr2	25896516	25600111	-	chr2:25895001-25896700	1700	3.15	14.89	4.71519	6.45385e-07	6.80485e-05	promoter	666
NM_001256304	DTNB	chr2	25896543	25600111	-	chr2:25895001-25896700	1700	3.15	14.89	4.71519	6.45385e-07	6.80485e-05	promoter	693
NM_001351391	DTNB	chr2	25896446	25607934	-	chr2:25895001-25896700	1700	3.15	14.89	4.71519	6.45385e-07	6.80485e-05	promoter	596
NM_001320936	DTNB	chr2	25896516	25609255	-	chr2:25895001-25896700	1700	3.15	14.89	4.71519	6.45385e-07	6.80485e-05	promoter	666
NR_138148	TGFB2	chr1	218518625	218617961	+	chr1:218517801-218519600	1800	6.85	23.31	3.39942	1.28669e-06	0.000107255	promoter	75
NR_138149	TGFB2	chr1	218518625	218617961	+	chr1:218517801-218519600	1800	6.85	23.31	3.39942	1.28669e-06	0.000107255	promoter	75
NM_001135599	TGFB2	chr1	218518625	218617961	+	chr1:218517801-218519600	1800	6.85	23.31	3.39942	1.28669e-06	0.000107255	promoter	75
NM_003238	TGFB2	chr1	218518677	218617961	+	chr1:218517801-218519600	1800	6.85	23.31	3.39942	1.28669e-06	0.000107255	promoter	23
NR_046268	TGFB2-AS1	chr1	218519020	218517537	-	chr1:218517801-218519600	1800	6.85	23.31	3.39942	1.28669e-06	0.000107255	promoter	320
NM_001354765	ITGB5	chr3	124606531	124480794	-	chr3:124604201-124605200	1000	0.29	8.09	27	8.05794e-07	7.71059e-05	promoter	1831
[truncated: 798 more rows]
